# Supplementary material for: Metagenomic mining reveals extensive novelty, enhanced biodegradation potential, and untapped biosynthetic capacity in Chinese oilfield microbiomes
Source: Appl Environ Microbiol. 2026 Apr 1;92(4):e00392-26. doi: 10.1128/aem.00392-26 (PMC13101482; doi:10.1128/aem.00392-26)
Supplement: Supplemental tables — Tables S1 to S11. [file aem.00392-26-s0002.xlsx]

## Sheet: Sheet1
Supplementary Table 1	Reference and data availability statement
Supplementary Table 2	Sample characteristics of 101 China oilfield samples
Supplementary Table 3	Filter, assembly and binning information
Supplementary Table 4	Summary of 3,057 metagenome-assembled genomes (MAGs)
Supplementary Table 5	Genus-level relative abundance distribution
Supplementary Table 6	Orthogroup statistics for 103 representative MAGs
Supplementary Table 7	Gene count matrix of orthologous groups
Supplementary Table 8	Annotation of 68 alkane-biodegradation genes
Supplementary Table 9	Biosynthetic gene cluster (BGC) quantification in MAGs
Supplementary Table 10	Characteristics of 14 candidate antimicrobial peptides
Supplementary Table 11	Taxonomic annotations of five Bathyarchaeota MAGs

## Sheet: Table S1
Paper	Title	DOI	Oilfields	Samples number	Samples type	Data availability or NCBI bioproject
[24]	Anaerobic hydrocarbon biodegradation by alkylotrophic methanogens in deep oil reservoirs	https://doi.org/10.1093/ismejo/wrae152	Changqing, Daqing, Huabei, Jianghan, Jiangsu, Liaohe, Shengli, Xinjiang, Zhongyuan	28	Oil, Oily sludge, Production water, Rock	https://www.biosino.org/node/project/detail/OEP003873
[25]	Genome-Resolved Meta-Analysis of the Microbiome in Oil Reservoirs Worldwide	https://doi.org/10.3390/microorganisms9091812	Liaohe, Shengli, Qinghai	6	Production water, Oil, Injection water	PRJNA487892, PRJNA251580, PRJNA337895
[26]	Metabolic capability and in situ activity of microorganisms in an oil reservoir	https://doi.org/10.1186/s40168-017-0392-1	Jiangsu	3	Production water	PRJNA378566
[27]	Composition and metabolic flexibility of hydrocarbon-degrading consortia in oil reservoirs	https://doi.org/10.1016/j.biortech.2024.131244	Xinjiang	7	Production water	PRJNA900517
[28]	Global diversity and ecological functions of viruses inhabiting oil reservoirs	https://doi.org/10.1038/s41467-024-51101-6	Bohai, Changqing, Fuyu, HNEC, Huabei, Shengli, Xinjiang, Zhongyuan	54	Production water	https://ngdc.cncb.ac.cn/gsa/search?searchTerm=PRJCA020971
[29]	Anaerobic Degradation of Paraffins by Thermophilic Actinobacteria under Methanogenic Conditions	https://dx.doi.org/10.1021/acs.est.0c02071	Shengli	3	Production water	PRJNA635524

## Sheet: Table S2
Reference_Paper	Original_Number	Old_ID	New_ID	Oilfield	Basin	Latitude	Longitude	Sample_Type	Sampling_Depth
14	-	B1-2	Ref1_s1	Changqing	Ordos Basin	37.55	107.68	Oily sludge	Unrecorded
14	-	DQ-W2	Ref1_s2	Daqing	Songliao Basin	46.62	124.9	Production water	Unrecorded
14	-	DQ-S	Ref1_s3	Daqing	Songliao Basin	46.62	124.9	Oily sludge	Unrecorded
14	-	TB-2(1)	Ref1_s4	Huabei	Bohai Bay Basin	38.22	117.01	Oily sludge	Unrecorded
14	-	JH-S	Ref1_s5	Jianghan	Jianghan Basin	30.45	112.7	Oily sludge	Unrecorded
14	-	ZW-S1	Ref1_s6	Jiangsu	South Yellow Sea Basin	32.6	119.58	Oily sludge	Unrecorded
14	-	K037-5	Ref1_s7	Liaohe	Bohai Bay Basin	41.13	122.08	Rock	977.9
14	-	SY-01	Ref1_s8	Liaohe	Bohai Bay Basin	41.13	122.08	Oily sludge	Unrecorded
14	-	29-514(1)	Ref1_s9	Shengli	Bohai Bay Basin	37.43	118.67	Oil	Unrecorded
14	-	C543	Ref1_s10	Shengli	Bohai Bay Basin	37.43	118.67	Production water	Unrecorded
14	-	N534	Ref1_s11	Shengli	Bohai Bay Basin	37.43	118.67	Production water	Unrecorded
14	-	XYL	Ref1_s12	Shengli	Bohai Bay Basin	37.28	118.33	Oily sludge	Unrecorded
14	-	GD-1	Ref1_s13	Shengli	Bohai Bay Basin	37.43	118.67	Oily sludge	Unrecorded
14	-	GO-1	Ref1_s14	Shengli	Bohai Bay Basin	37.43	118.67	Oily sludge	Unrecorded
14	-	GO-2	Ref1_s15	Shengli	Bohai Bay Basin	37.43	118.67	Oily sludge	Unrecorded
14	-	GO-3	Ref1_s16	Shengli	Bohai Bay Basin	37.43	118.67	Oily sludge	Unrecorded
14	-	GO-4	Ref1_s17	Shengli	Bohai Bay Basin	37.43	118.67	Oily sludge	Unrecorded
14	-	#2	Ref1_s18	Shengli	Bohai Bay Basin	37.43	118.67	Oily sludge	Unrecorded
14	-	Yang2	Ref1_s19	Shengli	Bohai Bay Basin	37.43	118.67	Oily sludge	Unrecorded
14	-	huaxin	Ref1_s20	Shengli	Bohai Bay Basin	38	118.8	Oily sludge	Unrecorded
14	-	HaoXiao	Ref1_s21	Shengli	Bohai Bay Basin	37.4	118.53	Oily sludge	Unrecorded
14	-	Yang3	Ref1_s22	Shengli	Bohai Bay Basin	37.43	118.67	Oily sludge	Unrecorded
14	-	SLO-XYL(50G)	Ref1_s23	Shengli	Bohai Bay Basin	37.43	118.67	Oily sludge	Unrecorded
14	-	Dong2	Ref1_s24	Shengli	Bohai Bay Basin	37.43	118.67	Oily sludge	Unrecorded
14	-	Wusuni	Ref1_s25	Xinjiang	Junggar Basin	45.57	84.89	Rock	Unrecorded
14	-	CY2	Ref1_s26	Xinjiang	Junggar Basin	45.57	84.89	Oily sludge	Unrecorded
14	-	XJ-S	Ref1_s27	Xinjiang	Junggar Basin	45.57	84.89	Oily sludge	Unrecorded
14	-	X14-24	Ref1_s28	Zhongyuan	Bohai Bay Basin	34.94	114.88	Oil	Unrecorded
15	SRR1375011	QH	Ref2_s1	Qinghai	Tsaidam Basin	38.2	90.8	Oil	1300
15	SRR4293332	Production Well	Ref2_s2	Shengli	Bohai Bay Basin	37.43	118.67	Production fluids	Unrecorded
15	SRR7754708	6111_O	Ref2_s3	Liaohe	Bohai Bay Basin	41.13	122.08	Production water	Unrecorded
15	SRR7754706	6111_W	Ref2_s4	Liaohe	Bohai Bay Basin	41.13	122.08	Production water	Unrecorded
15	SRR7754707	AJ-5	Ref2_s5	Liaohe	Bohai Bay Basin	41.13	122.08	Injection water	Unrecorded
15	SRR7754704	71551	Ref2_s6	Liaohe	Bohai Bay Basin	41.13	122.08	Production water	Unrecorded
16	SRR5352273	W2-71	Ref3_s1	Jiangsu	South Yellow Sea Basin	32.6	119.58	Production water	Unrecorded
16	SRR5352272	W9-18	Ref3_s2	Jiangsu	South Yellow Sea Basin	32.6	119.58	Production water	Unrecorded
16	SRR5352271	W15-5	Ref3_s3	Jiangsu	South Yellow Sea Basin	32.6	119.58	Production water	Unrecorded
17	SRR22287497	SIP-N10-2-7M	Ref4_s1	Xinjiang	Junggar Basin	45.57	84.89	Production water	Unrecorded
17	SRR22287498	SIP-N8-2-10M	Ref4_s2	Xinjiang	Junggar Basin	45.57	84.89	Production water	Unrecorded
17	SRR22287499	SIP-N8-1-10M	Ref4_s3	Xinjiang	Junggar Basin	45.57	84.89	Production water	Unrecorded
17	SRR22287500	SIP-N4-2-7M	Ref4_s4	Xinjiang	Junggar Basin	45.57	84.89	Production water	Unrecorded
17	SRR22287501	SIP-N4-1-5M	Ref4_s5	Xinjiang	Junggar Basin	45.57	84.89	Production water	Unrecorded
17	SRR22287503	SIP-N2-2-11M	Ref4_s6	Xinjiang	Junggar Basin	45.57	84.89	Production water	Unrecorded
17	SRR22287504	SIP-N2-1-11M	Ref4_s7	Xinjiang	Junggar Basin	45.57	84.89	Production water	Unrecorded
18	CRR933435	BI3	Ref5_s1	Huabei	Missing	45.5096	116.972	Production water	989.1
18	CRR933436	BI4	Ref5_s2	Huabei	Missing	45.5096	116.972	Production water	1009.4
18	CRR933437	BI5	Ref5_s3	Huabei	Missing	45.5096	116.972	Production water	1039.55
18	CRR933404	BI6	Ref5_s4	Huabei	Missing	45.5096	116.972	Production water	1009.4
18	CRR933443	BJ2	Ref5_s5	Huabei	Missing	45.5096	116.972	Production water	1096.6
18	CRR933405	BJ3	Ref5_s6	Huabei	Missing	45.5096	116.972	Production water	986.5
18	CRR933439	BJ4	Ref5_s7	Huabei	Missing	45.5096	116.972	Production water	1069.6
18	CRR933440	BJ5	Ref5_s8	Huabei	Missing	45.5096	116.972	Production water	1053.6
18	CRR933441	BJ6	Ref5_s9	Huabei	Missing	45.5096	116.972	Production water	1024
18	CRR933406	BJ7	Ref5_s10	Huabei	Missing	45.5096	116.972	Production water	1034
18	CRR933442	BJ8	Ref5_s11	Huabei	Missing	45.5096	116.972	Production water	1024
18	CRR933407	BK1	Ref5_s12	Huabei	Missing	45.5096	116.972	Production water	1039.55
18	CRR933321	LB51	Ref5_s13	Huabei	Missing	45.5096	116.972	Production water	1000
18	CRR933322	LB5111	Ref5_s14	Huabei	Missing	45.5096	116.972	Production water	1000
18	CRR933324	LFY	Ref5_s15	Fuyu	Missing	44.9901	126.05	Production water	350
18	CRR933402	BG5	Ref5_s16	Xinjiang	Missing	44.9149	84.4792	Production water	340
18	CRR933403	BH4	Ref5_s17	Xinjiang	Missing	44.9149	84.4792	Production water	340
18	CRR933397	BE1	Ref5_s18	Xinjiang	Missing	44.3291	84.8773	Production water	149
18	CRR933428	BE2	Ref5_s19	Xinjiang	Missing	44.3291	84.8773	Production water	142.75
18	CRR933429	BE3	Ref5_s20	Xinjiang	Missing	44.3291	84.8773	Production water	153.5
18	CRR933398	BF1	Ref5_s21	Xinjiang	Missing	44.3291	84.8773	Production water	399.185
18	CRR933430	BF2	Ref5_s22	Xinjiang	Missing	44.3291	84.8773	Production water	397.75
18	CRR933431	BF3	Ref5_s23	Xinjiang	Missing	44.0006	89.1808	Production water	1067
18	CRR933432	BF4	Ref5_s24	Xinjiang	Missing	44.0006	89.1808	Production water	1067
18	CRR933433	BF5	Ref5_s25	Xinjiang	Missing	44.0006	89.1808	Production water	1067
18	CRR933434	BF6	Ref5_s26	Xinjiang	Missing	44.0006	89.1808	Production water	1067
18	CRR933408	L5	Ref5_s27	Changqing	Ordos Basin	39.8213	109.961	Production water	1590
18	CRR933409	L7	Ref5_s28	Changqing	Ordos Basin	39.8213	109.961	Production water	1781
18	CRR933411	L771	Ref5_s29	Changqing	Ordos Basin	39.8213	109.961	Production water	1570
18	CRR933412	L792	Ref5_s30	Changqing	Ordos Basin	39.8213	109.961	Production water	1711
18	CRR933413	L793	Ref5_s31	Changqing	Ordos Basin	39.8213	109.961	Production water	1505
18	CRR933410	L8	Ref5_s32	Changqing	Ordos Basin	39.8213	109.961	Production water	1513
18	CRR933414	L871	Ref5_s33	Changqing	Ordos Basin	39.8213	109.961	Production water	1700
18	CRR933415	L873	Ref5_s34	Changqing	Ordos Basin	39.8213	109.961	Production water	1646
18	CRR933416	L902	Ref5_s35	Changqing	Ordos Basin	39.8213	109.961	Production water	1645
18	CRR933325	LBH	Ref5_s36	Bohai	Missing	37.2147	119.947	Production water	1170
18	CRR933417	BA3	Ref5_s37	Shengli	Missing	37.8862	118.525	Production water	1253.4
18	CRR933393	BB1	Ref5_s38	Shengli	Missing	37.8654	118.805	Production water	1600
18	CRR933418	BB3	Ref5_s39	Shengli	Missing	37.8654	118.805	Production water	1355.95
18	CRR933419	BB4	Ref5_s40	Shengli	Missing	37.8654	118.805	Production water	1538
18	CRR933394	BB6	Ref5_s41	Shengli	Missing	37.8654	118.805	Production water	1355.95
18	CRR933395	BB7	Ref5_s42	Shengli	Missing	37.8654	118.805	Production water	1324.45
18	CRR933420	BB8	Ref5_s43	Shengli	Missing	37.8654	118.805	Production water	1530
18	CRR933319	L401	Ref5_s44	Shengli	Missing	37.8654	118.805	Production water	1350
18	CRR933318	L59	Ref5_s45	Shengli	Missing	37.8654	118.805	Production water	1350
18	CRR933320	L609	Ref5_s46	Shengli	Missing	37.8654	118.805	Production water	1357
18	CRR933427	BD7	Ref5_s47	Shengli	Missing	37.5268	118.528	Production water	1091.26
18	CRR933396	BD2	Ref5_s48	Shengli	Missing	37.2408	118.886	Production water	1920
18	CRR933426	BD4	Ref5_s49	Zhongyuan	Missing	35.7122	115.029	Production water	2900
18	CRR933421	BC1	Ref5_s50	HNEC	Missing	32.6812	112.807	Production water	167.8
18	CRR933422	BC2	Ref5_s51	HNEC	Missing	32.6812	112.807	Production water	167.8
18	CRR933423	BC3	Ref5_s52	HNEC	Missing	32.6812	112.807	Production water	253.9
18	CRR933424	BC4	Ref5_s53	HNEC	Missing	32.6812	112.807	Production water	379
18	CRR933425	BC5	Ref5_s54	HNEC	Missing	32.6812	112.807	Production water	167.8
19	SRR11866717	O3	Ref6_s1	Shengli	Bohai Bay Basin	37.43	118.67	Production water	Unrecorded
19	SRR11866724	E3	Ref6_s2	Shengli	Bohai Bay Basin	37.43	118.67	Production water	Unrecorded
19	SRR11866725	A3	Ref6_s3	Shengli	Bohai Bay Basin	37.43	118.67	Production water	Unrecorded

## Sheet: Table S3
Sample	Total_Raw_Reads(M)	Total_Clean_Reads(M)	Total_Clean_Bases(Gb)	Clean_Reads_Q20(%)	Clean_Reads_Q30(%)	Clean_Reads_Ratio(%)	Number_of_Contig	Total_Length(Mb)	Contig_N50(bp)	Average_Length(bp)	Maximum_Length(bp)	MAGs_number
Ref1_s1	162.09	81.44	12.22	98.23	94.52	50.24	571009	313.27	596	549	101201	10
Ref1_s10	130.76	104.57	15.68	98.56	95.25	79.97	263298	214.91	1359	816	343338	15
Ref1_s11	163.45	130.47	19.57	98.66	95.58	79.82	25029	60.54	9917	2419	579192	6
Ref1_s12	136.18	112.82	16.92	98.32	94.19	82.84	459993	418.77	1364	910	568083	26
Ref1_s13	122.99	100.02	15	98.38	94.41	81.32	896684	674.99	1011	753	337376	51
Ref1_s14	129.78	107.85	16.18	98.53	94.91	83.1	545307	463.53	1415	850	657149	16
Ref1_s15	132.56	110	16.5	98.43	94.61	82.98	568135	473.04	1282	833	414814	20
Ref1_s16	100.16	83.33	12.5	98.5	94.78	83.19	499805	416.29	1336	833	657149	20
Ref1_s17	131.37	109.86	16.48	98.47	94.7	83.63	555900	450.22	1259	810	379004	13
Ref1_s18	332	249.23	37.38	97.71	92.81	75.07	1082760	717.3	904	662	1106155	28
Ref1_s19	377.49	277.38	41.61	97.66	92.69	73.48	1221864	803.72	915	658	205391	38
Ref1_s2	433.96	346.58	51.99	97.31	91.93	79.87	762533	857.6	2754	1125	1076642	79
Ref1_s20	137.97	103.98	15.6	97.42	92	75.36	593493	447.49	1071	754	142728	29
Ref1_s21	304.82	230.8	34.62	97.5	92.13	75.72	1256100	998.77	1153	795	174833	77
Ref1_s22	352.82	76.22	11.43	95.66	88.52	21.6	339047	184.14	581	543	204520	4
Ref1_s23	308.24	244.69	36.7	97.62	92.47	79.38	955938	888.91	1545	930	599929	80
Ref1_s24	111.96	55.46	8.32	97.81	93.25	49.54	737698	448.84	696	608	91963	16
Ref1_s25	401.97	310.53	46.58	97.97	93.47	77.25	547571	462.39	1306	844	252482	38
Ref1_s26	387.72	318.82	47.82	97.72	92.94	82.23	1414692	1099.14	1140	777	487483	83
Ref1_s27	396.87	304.5	45.67	97.75	92.9	76.73	1877402	1730.21	1413	922	650515	124
Ref1_s28	280.74	78.31	11.75	94.88	86.82	27.9	65898	39.92	719	606	97189	2
Ref1_s3	433.61	329.5	49.42	97.64	92.76	75.99	665431	659.97	1782	992	593652	46
Ref1_s4	337.41	247.7	37.15	97.65	92.79	73.41	887770	784.17	1406	883	444953	59
Ref1_s5	300.45	244.71	36.71	97.63	92.69	81.45	261136	250.9	1771	961	266788	31
Ref1_s6	297.2	253.05	37.96	97.44	92.19	85.15	775181	653.59	1346	843	307389	52
Ref1_s7	364.1	139.88	20.98	96.07	89.23	38.42	899618	516.17	639	574	346119	14
Ref1_s8	158.35	129.66	19.45	98.41	94.69	81.88	1504705	1081.97	928	719	502341	61
Ref1_s9	127.35	107.15	16.07	98.57	95.28	84.13	57790	90.82	7279	1572	499581	5
Ref2_s1	68.83	31.77	3.18	95.28	88.03	46.15	45403	59.02	2800	1300	393522	10
Ref2_s2	25.83	20.52	2.05	97.58	90.24	79.44	5322	15.74	10289	2958	154552	1
Ref2_s3	48.74	39.06	5.86	97.66	93.16	80.13	72603	61.81	1240	851	215901	5
Ref2_s4	64.89	47.17	7.06	97.38	92.23	72.69	276673	203.72	1056	736	580396	18
Ref2_s5	58.74	48.24	7.28	98.03	93.94	82.13	13868	17.6	2799	1269	388738	1
Ref2_s6	49.73	39.93	5.99	97.53	92.81	80.31	11636	18.61	5249	1600	703652	1
Ref3_s1	9.16	7.97	0.6	99.12	96.84	86.99	8899	15.99	6224	1797	171897	1
Ref3_s2	10.2	5.29	0.4	98.22	94.21	51.8	8864	11.99	3679	1353	46447	3
Ref3_s3	7.69	7.07	0.53	98.73	95.43	91.88	19184	20.08	2459	1047	49154	2
Ref4_s1	87.26	71.14	10.67	97.62	92.61	81.52	254878	249.1	2052	977	615816	7
Ref4_s2	82.28	63.9	9.58	97.64	92.74	77.66	306016	251.51	1218	822	451959	5
Ref4_s3	105.61	80.29	12.04	97.98	93.59	76.03	336152	289.07	1434	860	374935	18
Ref4_s4	90.24	73.59	11.04	97.66	92.72	81.55	138759	164.1	2738	1183	597312	7
Ref4_s5	3.81	1.42	0.21	97.35	92.36	37.25	17828	8.34	447	468	9058	0
Ref4_s6	75.12	62.25	9.34	97.42	92.04	82.87	148639	153.32	2058	1032	284271	6
Ref4_s7	79.75	66.05	9.91	97.27	91.6	82.82	128267	139.78	2478	1090	318904	4
Ref5_s1	732.65	631.45	92.74	98.3	94.44	86.19	356189	571.4	7680	1604	746981	47
Ref5_s10	69.47	59.15	8.75	98.78	95.47	85.14	88161	142.72	8785	1619	681776	16
Ref5_s11	685.26	584.73	86.05	98.73	95.43	85.33	533088	702.59	4444	1318	591910	58
Ref5_s12	85.14	70.29	10.4	98.94	95.93	82.56	96312	87.92	1294	913	446323	5
Ref5_s13	350.2	313.56	46.96	98.22	94.07	89.54	223357	230.14	2278	1030	537617	27
Ref5_s14	351.14	314.65	47.11	98.3	94.35	89.61	274854	259.04	1847	942	422888	13
Ref5_s15	702.85	614.68	92.09	98.35	94.73	87.46	262180	314.4	2925	1199	646877	30
Ref5_s16	87.12	75.78	11.1	98.06	93.78	86.98	48175	83.51	12149	1733	906714	12
Ref5_s17	97.25	83.18	12.22	98.2	94.16	85.53	101856	133.28	3838	1308	578703	14
Ref5_s18	76.63	65.34	9.66	98.88	95.77	85.27	115714	139.82	2314	1208	381236	8
Ref5_s19	1046.99	793.96	117.81	98.69	95.28	75.83	408045	559.57	6835	1371	856420	57
Ref5_s2	750.25	633.84	93.22	98.19	94.09	84.48	555307	755.52	4418	1361	754389	60
Ref5_s20	854.61	674.24	99.54	98.57	94.95	78.89	80009	209.25	44645	2615	809521	34
Ref5_s21	87.73	75.95	11.14	98.17	94.09	86.57	52194	90.77	12584	1739	619363	10
Ref5_s22	808.86	677.18	99.44	98.39	94.71	83.72	144648	238.74	8149	1650	496109	19
Ref5_s23	787.46	664.95	98.18	98.82	95.72	84.44	942917	912.98	1783	968	498358	64
Ref5_s24	785.87	679.46	100.35	98.73	95.28	86.46	2165859	2010.36	1599	928	892448	179
Ref5_s25	1015.37	823.98	121.72	98.75	95.46	81.15	613769	580.88	1924	946	959968	49
Ref5_s26	880.42	729.8	107.93	98.66	95.11	82.89	257084	303.83	3730	1182	740633	41
Ref5_s27	73.28	63.01	9.36	98.97	96.03	85.97	186473	222.62	3055	1194	341781	11
Ref5_s28	85.3	72.98	10.83	98.9	95.76	85.55	171113	183.81	2275	1074	627160	14
Ref5_s29	74.23	63.89	9.48	98.86	95.59	86.08	141821	154.89	2848	1092	515452	10
Ref5_s3	758.18	648.28	94.91	98.17	94.09	85.5	1153325	1359.52	2727	1179	746318	118
Ref5_s30	71.45	62.04	9.23	98.96	95.88	86.84	186877	218.75	2632	1171	453077	16
Ref5_s31	73.29	62.78	9.33	98.95	95.92	85.67	165881	155.81	1681	939	962661	11
Ref5_s32	80.27	68.47	10.15	98.9	95.79	85.3	68276	104.4	11040	1529	633777	9
Ref5_s33	89.05	75.27	11.17	98.94	95.93	84.53	52559	77.42	6158	1473	187068	6
Ref5_s34	76.16	64.25	9.55	99	96.08	84.36	76327	96.45	3881	1264	523726	6
Ref5_s35	86.44	71.28	10.58	99.05	96.33	82.47	13883	32.08	24413	2311	461564	3
Ref5_s36	689.63	591.26	88.56	98.28	94.54	85.74	86464	157.51	13003	1822	626626	14
Ref5_s37	705.38	600.57	88.36	98.31	94.42	85.14	247887	330.74	5105	1334	452561	25
Ref5_s38	95.44	81.52	11.96	98.06	93.8	85.41	436653	394.52	1455	904	623747	22
Ref5_s39	778.24	638.58	93.8	98.31	94.48	82.05	241465	330.03	4342	1367	566153	25
Ref5_s4	71.66	60.67	8.98	98.87	95.69	84.67	126377	188.6	5097	1492	510283	19
Ref5_s40	774.31	662.61	97.45	98.19	94.13	85.57	225401	369.91	7930	1641	856535	29
Ref5_s41	78.12	66.01	9.78	98.88	95.69	84.49	139680	186.73	5456	1337	781909	14
Ref5_s42	84.66	70.39	10.41	98.88	95.75	83.14	67212	115.95	5553	1725	490519	10
Ref5_s43	843.17	688.47	101.69	98.75	95.48	81.65	220756	361.01	8353	1635	505065	30
Ref5_s44	336.73	297.9	44.55	98.2	94.09	88.47	129583	180.2	5200	1391	746082	17
Ref5_s45	335.82	297.67	44.57	98.22	94.11	88.64	130656	174.53	4992	1336	549765	12
Ref5_s46	358.54	313.77	46.9	98.45	95.02	87.51	228547	257.94	2776	1129	1237781	16
Ref5_s47	784.64	651.49	96.27	98.89	96	83.03	414046	616.35	6606	1489	839059	60
Ref5_s48	74.81	63.6	9.38	98.85	95.69	85.02	179931	210.28	3955	1169	645703	20
Ref5_s49	850.5	703.47	103.38	98.3	94.44	82.71	173049	207.75	3075	1201	311233	26
Ref5_s5	83.43	70.16	10.39	98.96	96	84.1	150899	216.75	5388	1436	601067	15
Ref5_s50	783.16	640.89	94.35	98.36	94.64	81.83	82947	100.16	3718	1208	299662	7
Ref5_s51	810.88	683.38	100.12	98.09	93.88	84.28	213143	316.2	6600	1484	560274	37
Ref5_s52	836.71	692.97	102.4	98.75	95.52	82.82	541833	739.48	3901	1365	1169155	60
Ref5_s53	820.55	673.36	99.46	98.78	95.62	82.06	536745	672.14	3213	1252	1065022	54
Ref5_s54	873.2	736.35	108.14	98.36	94.61	84.33	863138	704.29	1436	816	646364	47
Ref5_s6	79.99	68.51	10.15	98.88	95.73	85.65	384601	436.42	2123	1135	657997	21
Ref5_s7	862.61	730.54	107.61	98.79	95.65	84.69	710025	932.51	4541	1313	864381	88
Ref5_s8	864.8	728.14	107.83	98.62	94.93	84.2	1435420	1483.5	2086	1034	930178	156
Ref5_s9	838.11	716.34	105.88	98.59	94.81	85.47	879066	1036.89	3064	1180	462921	121
Ref6_s1	213.75	177.32	26.53	98.15	93.98	82.96	116131	117.75	2147	1014	354150	10
Ref6_s2	138.23	121.63	18.2	98.28	94.19	87.99	76895	85.73	2835	1115	537776	10
Ref6_s3	164.05	140.57	21.01	98.36	94.62	85.69	75086	90.62	3120	1207	212651	13

## Sheet: Table S4
MAGs	Samples	Completeness	Contamination	QS	MAG_Size	N50	Gene_number	GTDB_v226
Ref1_s21.bin.68	Ref1_s21	92.58	1.149	86.835	10334251	6176	8890	d__Bacteria;p__Planctomycetota;c__Planctomycetia;o__Pirellulales;f__Thermoguttaceae;g__JAAYAY01;s__
Ref5_s23.bin.28	Ref5_s23	96.55	3.448	79.31	10237050	36574	7385	d__Bacteria;p__Planctomycetota;c__Planctomycetia;o__Pirellulales;f__Thermoguttaceae;g__JBDKTH01;s__
Ref5_s1.bin.53	Ref5_s1	96.29	2.142	85.58	9747900	57537	8279	d__Bacteria;p__Myxococcota;c__Polyangia;o__Nannocystales;f__Nannocystaceae;g__;s__
Ref5_s3.bin.14	Ref5_s3	89.74	2.611	76.685	9500309	31121	7320	d__Bacteria;p__Acidobacteriota;c__Blastocatellia;o__RBC074;f__RBC074;g__JACPYM01;s__
Ref5_s3.bin.88	Ref5_s3	95.45	2.84	81.25	9496985	34442	7631	d__Bacteria;p__Planctomycetota;c__Planctomycetia;o__Gemmatales;f__Gemmataceae;g__;s__
Ref5_s3.bin.116	Ref5_s3	97.72	4.545	74.995	9261832	58275	7319	d__Bacteria;p__Planctomycetota;c__Planctomycetia;o__Pan216;f__Pan216;g__;s__
Ref5_s3.bin.58	Ref5_s3	89.61	2.564	76.79	9212032	46347	6950	d__Bacteria;p__Acidobacteriota;c__Blastocatellia;o__RBC074;f__RBC074;g__RBC074;s__
Ref5_s23.bin.2	Ref5_s23	97.91	1.149	92.165	8999000	30793	6759	d__Bacteria;p__Planctomycetota;c__Planctomycetia;o__Pirellulales;f__Thermoguttaceae;g__JBDKTH01;s__
Ref5_s26.bin.27	Ref5_s26	93.18	4.545	70.455	8904239	8155	6923	d__Bacteria;p__Planctomycetota;c__J058;o__J058;f__J058;g__JAMLIC01;s__
Ref5_s7.bin.35	Ref5_s7	98.85	1.149	93.105	8542626	76252	6435	d__Bacteria;p__Planctomycetota;c__Planctomycetia;o__Pirellulales;f__Pirellulaceae;g__;s__
Ref5_s24.bin.260	Ref5_s24	96.48	0	96.48	8493324	20108	6351	d__Bacteria;p__Planctomycetota;c__Planctomycetia;o__Pirellulales;f__Thermoguttaceae;g__JAAYAY01;s__
Ref5_s47.bin.74	Ref5_s47	91.1	1.283	84.685	8110334	12811	6315	d__Bacteria;p__Planctomycetota;c__Planctomycetia;o__Pirellulales;f__Pirellulaceae;g__Aureliella;s__
Ref4_s1.bin.22	Ref4_s1	100	4.032	79.84	8036588	100939	6274	d__Bacteria;p__Bacteroidota;c__Bacteroidia;o__Bacteroidales;f__Prolixibacteraceae;g__JBCFBK01;s__
Ref1_s27.bin.11	Ref1_s27	97.22	8.333	55.555	7959411	43593	7311	d__Bacteria;p__Vulcanimicrobiota;c__Xenobia;o__Xenobiales;f__JADMJV01;g__;s__
Ref1_s4.bin.62	Ref1_s4	93	5.192	67.04	7797968	15053	5729	d__Bacteria;p__Verrucomicrobiota;c__Lentisphaeria;o__Oligosphaerales;f__Lenti-02;g__Lenti-02;s__
Ref5_s19.bin.33	Ref5_s19	94.04	0.218	92.95	7676265	122315	7266	d__Bacteria;p__Pseudomonadota;c__Alphaproteobacteria;o__Reyranellales;f__Reyranellaceae;g__Reyranella;s__
Ref5_s47.bin.49	Ref5_s47	99.44	0	99.44	7664540	311005	5963	d__Bacteria;p__Planctomycetota;c__Planctomycetia;o__Planctomycetales;f__Planctomycetaceae;g__Gimesia;s__Gimesia chilikensis
Ref5_s3.bin.108	Ref5_s3	92.47	2.625	79.345	7662921	20217	5990	d__Bacteria;p__Verrucomicrobiota;c__Verrucomicrobiia;o__Opitutales;f__Opitutaceae;g__ER46;s__
Ref5_s11.bin.66	Ref5_s11	99.31	1.567	91.475	7652666	78120	6769	d__Bacteria;p__Pseudomonadota;c__Alphaproteobacteria;o__Rhizobiales;f__Beijerinckiaceae;g__Camelimonas;s__
Ref5_s3.bin.26	Ref5_s3	70.79	4.782	46.88	7623899	7472	6724	d__Bacteria;p__Acidobacteriota;c__Terriglobia;o__Bryobacterales;f__Bryobacteraceae;g__CADEFT01;s__
Ref5_s3.bin.42	Ref5_s3	94.72	3.488	77.28	7584792	27688	6167	d__Bacteria;p__Planctomycetota;c__Planctomycetia;o__Gemmatales;f__Gemmataceae;g__Urbifossiella;s__
Ref5_s8.bin.217	Ref5_s8	98.85	0	98.85	7569531	16672	5801	d__Bacteria;p__Planctomycetota;c__Planctomycetia;o__Pirellulales;f__Thermoguttaceae;g__CALFBP01;s__
Ref5_s14.bin.13	Ref5_s14	98.83	1.956	89.05	7512451	105968	6994	d__Bacteria;p__Pseudomonadota;c__Gammaproteobacteria;o__Burkholderiales;f__Burkholderiaceae;g__Pseudorhodoferax;s__Pseudorhodoferax sp001422365
Ref5_s15.bin.13	Ref5_s15	99.34	1.739	90.645	7398579	107803	6979	d__Bacteria;p__Pseudomonadota;c__Alphaproteobacteria;o__Thalassobaculales;f__Thalassobaculaceae;g__Thalassobaculum;s__
Ref1_s27.bin.111	Ref1_s27	79.67	1.136	73.99	7387171	7938	6335	d__Bacteria;p__Planctomycetota;c__Planctomycetia;o__Pan216;f__Pan216;g__;s__
Ref5_s51.bin.47	Ref5_s51	92.09	3.493	74.625	7327667	15702	6802	d__Bacteria;p__Pseudomonadota;c__Alphaproteobacteria;o__Azospirillales;f__Azospirillaceae;g__Skermanella;s__Skermanella aerolata
Ref5_s12.bin.4	Ref5_s12	99.2	1.477	91.815	7298765	54921	7045	d__Bacteria;p__Pseudomonadota;c__Alphaproteobacteria;o__Rhizobiales;f__UBA4765;g__Raskinella;s__
Ref5_s3.bin.24	Ref5_s3	82.83	2.064	72.51	7246633	18853	6788	d__Bacteria;p__Pseudomonadota;c__Gammaproteobacteria;o__Burkholderiales;f__Burkholderiaceae;g__Variovorax;s__Variovorax sp900115375
Ref5_s23.bin.4	Ref5_s23	92.71	3.448	75.47	7206629	11001	5657	d__Bacteria;p__Planctomycetota;c__Planctomycetia;o__Pirellulales;f__Thermoguttaceae;g__JBDKTH01;s__
Ref5_s8.bin.49	Ref5_s8	90.74	5	65.74	7190869	10522	5696	d__Bacteria;p__Armatimonadota;c__JAAZEB01;o__JAAZEB01;f__JAAZEB01;g__DUUU01;s__
Ref5_s3.bin.47	Ref5_s3	77.19	3.508	59.65	7184401	35993	5625	d__Bacteria;p__Verrucomicrobiota;c__Verrucomicrobiia;o__Opitutales;f__Opitutaceae;g__UBA6669;s__
Ref5_s3.bin.67	Ref5_s3	94.88	2.837	80.695	7144539	28985	6073	d__Bacteria;p__Verrucomicrobiota;c__Verrucomicrobiia;o__Opitutales;f__Opitutaceae;g__Lacunisphaera;s__
Ref1_s2.bin.55	Ref1_s2	98.78	0.191	97.825	7109126	75141	5831	d__Bacteria;p__Planctomycetota;c__Planctomycetia;o__Pirellulales;f__Pirellulaceae;g__Bremerella;s__
Ref5_s54.bin.31	Ref5_s54	99.44	3.508	81.9	7084796	81366	6402	d__Bacteria;p__Pseudomonadota;c__Alphaproteobacteria;o__Azospirillales;f__Azospirillaceae;g__Azospirillum;s__
Ref5_s49.bin.16	Ref5_s49	93.88	5.935	64.205	7068087	20060	5301	d__Bacteria;p__Myxococcota;c__Bradymonadia;o__Bradymonadales;f__Bradymonadaceae;g__Persicimonas;s__
Ref5_s3.bin.71	Ref5_s3	97.75	1.123	92.135	7042017	76289	5704	d__Bacteria;p__Planctomycetota;c__Planctomycetia;o__Planctomycetales;f__Planctomycetaceae;g__DSVQ01;s__DSVQ01 sp021732975
Ref5_s11.bin.1	Ref5_s11	94.36	1.29	87.91	6970961	26415	5951	d__Bacteria;p__Desulfobacterota;c__Binatia;o__UBA12015;f__UBA12015;g__VGTK01;s__
Ref5_s20.bin.21	Ref5_s20	97.34	2.984	82.42	6969177	66389	6521	d__Bacteria;p__Pseudomonadota;c__Gammaproteobacteria;o__Burkholderiales;f__Burkholderiaceae;g__Pseudorhodoferax;s__
Ref5_s36.bin.18	Ref5_s36	95.31	7.225	59.185	6965290	42085	6840	d__Bacteria;p__Pseudomonadota;c__Alphaproteobacteria;o__Rhizobiales;f__Xanthobacteraceae;g__P52-10;s__
Ref5_s4.bin.4	Ref5_s4	97.24	5.355	70.465	6929717	38781	6666	d__Bacteria;p__Pseudomonadota;c__Alphaproteobacteria;o__Rhizobiales;f__Xanthobacteraceae;g__P52-10;s__
Ref1_s2.bin.64	Ref1_s2	75.89	1.451	68.635	6855732	4525	5990	d__Bacteria;p__Myxococcota;c__Polyangia;o__Polyangiales;f__SG8-38;g__JACKEH01;s__JACKEH01 sp937982655
Ref5_s47.bin.75	Ref5_s47	99.43	0	99.43	6777976	182547	5578	d__Bacteria;p__Hydrogenedentota;c__Hydrogenedentia;o__Hydrogenedentales;f__SLHB01;g__;s__
Ref5_s11.bin.30	Ref5_s11	99.02	0.148	98.28	6753429	182893	6426	d__Bacteria;p__Pseudomonadota;c__Alphaproteobacteria;o__Rhizobiales;f__Xanthobacteraceae;g__Bradyrhizobium;s__Bradyrhizobium japonicum_C
Ref5_s3.bin.23	Ref5_s3	73.04	1.762	64.23	6750430	4875	6016	d__Bacteria;p__Acidobacteriota;c__Blastocatellia;o__RBC074;f__RBC074;g__RBC074;s__
Ref1_s27.bin.36	Ref1_s27	97.42	5.279	71.025	6748969	19975	6493	d__Bacteria;p__Pseudomonadota;c__Alphaproteobacteria;o__Rhizobiales;f__Hyphomicrobiaceae;g__Ga0077530;s__
Ref5_s23.bin.1	Ref5_s23	98.82	0.106	98.29	6741197	74528	5397	d__Bacteria;p__Planctomycetota;c__Planctomycetia;o__Pirellulales;f__Pirellulaceae;g__DASYHJ01;s__
Ref5_s23.bin.48	Ref5_s23	89.8	2.28	78.4	6735061	16083	6385	d__Bacteria;p__Pseudomonadota;c__Alphaproteobacteria;o__Azospirillales;f__Azospirillaceae;g__Azospirillum;s__
Ref5_s3.bin.41	Ref5_s3	92.3	3.988	72.36	6714512	403743	5729	d__Bacteria;p__Cyanobacteriota;c__Vampirovibrionia;o__Obscuribacterales;f__Obscuribacteraceae;g__QKMZ01;s__
Ref1_s2.bin.49	Ref1_s2	94.01	1.424	86.89	6698707	395281	5356	d__Bacteria;p__Cyanobacteriota;c__Vampirovibrionia;o__Obscuribacterales;f__Obscuribacteraceae;g__JADYXR01;s__
Ref5_s25.bin.70	Ref5_s25	98.87	1.123	93.255	6673808	114042	5820	d__Bacteria;p__Planctomycetota;c__Planctomycetia;o__Planctomycetales;f__Planctomycetaceae;g__JACCRE01;s__
Ref5_s3.bin.81	Ref5_s3	96.55	0	96.55	6657358	38411	5148	d__Bacteria;p__Planctomycetota;c__Planctomycetia;o__Pirellulales;f__JAEUIK01;g__JAIESQ01;s__
Ref5_s7.bin.78	Ref5_s7	99.69	0	99.69	6612901	99464	6519	d__Bacteria;p__Actinomycetota;c__Actinomycetes;o__Mycobacteriales;f__Mycobacteriaceae;g__Mycobacterium;s__Mycobacterium neglectum
Ref5_s7.bin.73	Ref5_s7	98.75	0	98.75	6590911	104083	4965	d__Bacteria;p__Planctomycetota;c__Planctomycetia;o__Pirellulales;f__Pirellulaceae;g__UBA6163;s__
Ref5_s3.bin.51	Ref5_s3	94.57	2.367	82.735	6586297	45745	5799	d__Bacteria;p__Pseudomonadota;c__Gammaproteobacteria;o__Burkholderiales;f__Burkholderiaceae;g__Rubrivivax;s__
Ref5_s47.bin.79	Ref5_s47	76.4	6.549	43.655	6582895	3540	6018	d__Bacteria;p__Planctomycetota;c__J058;o__J058;f__J058;g__JAMLIC01;s__
Ref5_s3.bin.90	Ref5_s3	98.78	0	98.78	6574300	30830	5050	d__Bacteria;p__Planctomycetota;c__Planctomycetia;o__Pirellulales;f__Pirellulaceae;g__M30B19;s__
Ref5_s39.bin.42	Ref5_s39	95.93	3.289	79.485	6547637	45000	6031	d__Bacteria;p__Pseudomonadota;c__Alphaproteobacteria;o__Azospirillales;f__Azospirillaceae;g__Azospirillum;s__
Ref5_s11.bin.77	Ref5_s11	98.78	0	98.78	6539456	50946	5132	d__Bacteria;p__Planctomycetota;c__Planctomycetia;o__Pirellulales;f__JAGQOS01;g__;s__
Ref5_s7.bin.117	Ref5_s7	97.9	0.403	95.885	6536545	138732	6240	d__Bacteria;p__Pseudomonadota;c__Alphaproteobacteria;o__Rhizobiales;f__Aestuariivirgaceae;g__Taklimakanibacter;s__
Ref5_s23.bin.11	Ref5_s23	99.93	1.445	92.705	6515895	49507	5368	d__Bacteria;p__Planctomycetota;c__Planctomycetia;o__Pirellulales;f__Pirellulaceae;g__Blastopirellula;s__
Ref5_s38.bin.16	Ref5_s38	98.78	0.191	97.825	6513108	256744	5214	d__Bacteria;p__Planctomycetota;c__Planctomycetia;o__Pirellulales;f__Pirellulaceae;g__Bremerella;s__
Ref5_s7.bin.3	Ref5_s7	89.41	0.909	84.865	6513078	9711	5612	d__Bacteria;p__Chloroflexota;c__Anaerolineae;o__Caldilineales;f__Caldilineaceae;g__QEUY01;s__
Ref5_s47.bin.56	Ref5_s47	95.55	0	95.55	6501439	157506	5150	d__Bacteria;p__Planctomycetota;c__Planctomycetia;o__Planctomycetales;f__Planctomycetaceae;g__Thalassoglobus;s__
Ref5_s4.bin.19	Ref5_s4	98.74	1.214	92.67	6493325	102480	5908	d__Bacteria;p__Pseudomonadota;c__Gammaproteobacteria;o__Burkholderiales;f__Burkholderiaceae;g__Achromobacter;s__Achromobacter xylosoxidans
Ref5_s54.bin.29	Ref5_s54	94.05	1.559	86.255	6490435	4865	5859	d__Bacteria;p__Bacillota;c__Bacilli;o__Paenibacillales;f__Paenibacillaceae;g__Paenibacillus;s__Paenibacillus phytohabitans
Ref1_s27.bin.72	Ref1_s27	98.85	0	98.85	6473452	81850	5384	d__Bacteria;p__Planctomycetota;c__Planctomycetia;o__Pirellulales;f__PALSA-1355;g__JALHMI01;s__
Ref5_s23.bin.22	Ref5_s23	83.69	2.387	71.755	6423088	5970	5586	d__Bacteria;p__Myxococcota;c__Myxococcia;o__Myxococcales;f__UBA5297;g__;s__
Ref5_s3.bin.70	Ref5_s3	87.6	4.7	64.1	6404600	21737	5433	d__Bacteria;p__Cyanobacteriota;c__Sericytochromatia;o__UBA7694;f__UBA7694;g__GCA-2770975;s__
Ref5_s2.bin.51	Ref5_s2	98.88	0	98.88	6402452	52294	5244	d__Bacteria;p__Planctomycetota;c__Planctomycetia;o__Planctomycetales;f__Planctomycetaceae;g__Caulifigura;s__
Ref5_s15.bin.26	Ref5_s15	93.16	3.133	77.495	6388327	106523	5594	d__Bacteria;p__Cyanobacteriota;c__Vampirovibrionia;o__Obscuribacterales;f__Obscuribacteraceae;g__Ga0077546;s__Ga0077546 sp041675385
Ref5_s53.bin.8	Ref5_s53	95.95	1.027	90.815	6382773	28438	5735	d__Bacteria;p__Pseudomonadota;c__Gammaproteobacteria;o__Pseudomonadales;f__Pseudomonadaceae;g__Pseudomonas;s__Pseudomonas_E sp002029345
Ref2_s4.bin.21	Ref2_s4	99.35	0.162	98.54	6364085	153149	5843	d__Bacteria;p__Pseudomonadota;c__Gammaproteobacteria;o__Pseudomonadales;f__Pseudomonadaceae;g__Pseudomonas;s__Pseudomonas aeruginosa
Ref5_s11.bin.71	Ref5_s11	93.53	3.041	78.325	6334087	88973	6157	d__Bacteria;p__Pseudomonadota;c__Alphaproteobacteria;o__Rhizobiales;f__Xanthobacteraceae;g__FEB-22;s__
Ref5_s47.bin.77	Ref5_s47	96.67	0	96.67	6332542	149007	5652	d__Bacteria;p__Pseudomonadota;c__Alphaproteobacteria;o__Ferrovibrionales;f__Ferrovibrionaceae;g__JAVJON01;s__
Ref5_s2.bin.69	Ref5_s2	98.85	0	98.85	6305905	113062	5220	d__Bacteria;p__Planctomycetota;c__Planctomycetia;o__Pirellulales;f__PALSA-1355;g__JALHMI01;s__
Ref1_s4.bin.2	Ref1_s4	88.51	6.448	56.27	6302894	9195	5023	d__Bacteria;p__Verrucomicrobiota;c__Lentisphaeria;o__JABSQK01;f__;g__;s__
Ref5_s6.bin.31	Ref5_s6	95.84	1.713	87.275	6283504	49161	5984	d__Bacteria;p__Pseudomonadota;c__Alphaproteobacteria;o__Rhizobiales;f__Hyphomicrobiaceae;g__Ga0077530;s__
Ref5_s1.bin.64	Ref5_s1	98.18	1.818	89.09	6277383	65121	5176	d__Bacteria;p__Chloroflexota;c__Anaerolineae;o__Caldilineales;f__Caldilineaceae;g__Caldilinea;s__Caldilinea sp016861025
Ref5_s36.bin.20	Ref5_s36	94.85	2.238	83.66	6273306	84909	6204	d__Bacteria;p__Pseudomonadota;c__Alphaproteobacteria;o__Reyranellales;f__Reyranellaceae;g__Reyranella;s__
Ref5_s52.bin.28	Ref5_s52	99.04	0.972	94.18	6265763	129847	5936	d__Bacteria;p__Pseudomonadota;c__Alphaproteobacteria;o__Rhizobiales;f__Rhizobiaceae;g__Shinella;s__Shinella lacus
Ref5_s36.bin.8	Ref5_s36	89.44	1.528	81.8	6265347	13689	6008	d__Bacteria;p__Pseudomonadota;c__Alphaproteobacteria;o__Azospirillales;f__Azospirillaceae;g__Azospirillum;s__
Ref5_s23.bin.77	Ref5_s23	98.87	2.247	87.635	6257685	61912	4829	d__Bacteria;p__Planctomycetota;c__Planctomycetia;o__Planctomycetales;f__Planctomycetaceae;g__DSVQ01;s__
Ref5_s11.bin.4	Ref5_s11	99.93	0	99.93	6244621	96494	5137	d__Bacteria;p__Planctomycetota;c__Planctomycetia;o__Pirellulales;f__Pirellulaceae;g__;s__
Ref5_s23.bin.29	Ref5_s23	68.96	0	68.96	6236683	17481	5831	d__Bacteria;p__Pseudomonadota;c__Alphaproteobacteria;o__Azospirillales;f__Azospirillaceae;g__Azospirillum;s__
Ref5_s24.bin.22	Ref5_s24	96.55	0.574	93.68	6232347	9142	4761	d__Bacteria;p__Planctomycetota;c__Planctomycetia;o__Pirellulales;f__Thermoguttaceae;g__DATKZH01;s__
Ref5_s52.bin.21	Ref5_s52	95.94	0.623	92.825	6232251	60396	5935	d__Bacteria;p__Pseudomonadota;c__Gammaproteobacteria;o__Burkholderiales;f__Burkholderiaceae;g__Pseudorhodoferax;s__
Ref1_s3.bin.69	Ref1_s3	98.23	1.321	91.625	6203331	101321	5614	d__Bacteria;p__Pseudomonadota;c__Gammaproteobacteria;o__Burkholderiales;f__Burkholderiaceae;g__Verticiella;s__
Ref5_s23.bin.30	Ref5_s23	99.5	1.243	93.285	6180432	148054	5379	d__Bacteria;p__Pseudomonadota;c__Alphaproteobacteria;o__Tistrellales;f__Tistrellaceae;g__Tistrella;s__
Ref1_s27.bin.21	Ref1_s27	94.01	0.569	91.165	6179729	218115	4909	d__Bacteria;p__Cyanobacteriota;c__Vampirovibrionia;o__Obscuribacterales;f__Obscuribacteraceae;g__JADYXR01;s__
Ref1_s3.bin.64	Ref1_s3	56.89	0	56.89	6166773	22112	5758	d__Bacteria;p__Pseudomonadota;c__Gammaproteobacteria;o__Burkholderiales;f__Burkholderiaceae;g__Achromobacter;s__Achromobacter denitrificans
Ref5_s6.bin.33	Ref5_s6	98.87	1.123	93.255	6163562	84816	5316	d__Bacteria;p__Planctomycetota;c__Planctomycetia;o__Planctomycetales;f__Planctomycetaceae;g__JACCRE01;s__
Ref5_s6.bin.43	Ref5_s6	100	0	100	6150288	229371	4962	d__Bacteria;p__Planctomycetota;c__Planctomycetia;o__Pirellulales;f__DASRSE01;g__;s__
Ref5_s3.bin.97	Ref5_s3	93.48	3.529	75.835	6146155	9203	5689	d__Bacteria;p__Myxococcota;c__UBA796;o__UBA796;f__SXON01;g__SXON01;s__
Ref5_s11.bin.2	Ref5_s11	96.75	0.742	93.04	6141351	33554	5844	d__Bacteria;p__Actinomycetota;c__Actinomycetes;o__Mycobacteriales;f__Mycobacteriaceae;g__Mycobacterium;s__Mycobacterium austroafricanum
Ref5_s23.bin.72	Ref5_s23	98.19	0.829	94.045	6096441	61148	5704	d__Bacteria;p__Pseudomonadota;c__Alphaproteobacteria;o__Acetobacterales;f__Acetobacteraceae;g__Neoroseomonas;s__
Ref5_s53.bin.3	Ref5_s53	99.39	0.609	96.345	6095302	153094	5464	d__Bacteria;p__Pseudomonadota;c__Gammaproteobacteria;o__Burkholderiales;f__Burkholderiaceae;g__Pigmentiphaga;s__
Ref5_s41.bin.15	Ref5_s41	100	1.428	92.86	6059367	139435	5145	d__Bacteria;p__Bacteroidota;c__Bacteroidia;o__Sphingobacteriales;f__Sphingobacteriaceae;g__Sphingobacterium;s__Sphingobacterium kitahiroshimense
Ref5_s46.bin.15	Ref5_s46	99.01	1.746	90.28	6055625	69887	5872	d__Bacteria;p__Pseudomonadota;c__Alphaproteobacteria;o__Azospirillales;f__Azospirillaceae;g__DASYHS01;s__DASYHS01 sp035998295
Ref5_s37.bin.31	Ref5_s37	98.47	0.642	95.26	6040450	93493	5686	d__Bacteria;p__Pseudomonadota;c__Alphaproteobacteria;o__Rhizobiales;f__Xanthobacteraceae;g__Bradyrhizobium;s__
Ref5_s52.bin.31	Ref5_s52	63.4	0	63.4	6030339	37429	5593	d__Bacteria;p__Pseudomonadota;c__Gammaproteobacteria;o__Burkholderiales;f__Burkholderiaceae;g__Achromobacter;s__Achromobacter insolitus
Ref5_s11.bin.58	Ref5_s11	94.91	6.837	60.725	6023030	38234	5125	d__Bacteria;p__Acidobacteriota;c__Vicinamibacteria;o__Vicinamibacterales;f__2-12-FULL-66-21;g__JACCRT01;s__
Ref5_s11.bin.76	Ref5_s11	92.78	0.746	89.05	6009993	10689	5870	d__Bacteria;p__Pseudomonadota;c__Alphaproteobacteria;o__Reyranellales;f__Reyranellaceae;g__Reyranella;s__
Ref5_s22.bin.24	Ref5_s22	85.2	1.349	78.455	6005937	5556	5634	d__Bacteria;p__Desulfobacterota;c__Desulfomonilia;o__Desulfomonilales;f__Desulfomonilaceae;g__JBGSJS01;s__
Ref1_s2.bin.52	Ref1_s2	98.87	1.123	93.255	5999596	61564	4595	d__Bacteria;p__Planctomycetota;c__Planctomycetia;o__Planctomycetales;f__Planctomycetaceae;g__DSVQ01;s__
Ref5_s28.bin.14	Ref5_s28	100	0.248	98.76	5995268	153835	5257	d__Bacteria;p__Pseudomonadota;c__Alphaproteobacteria;o__Tistrellales;f__Tistrellaceae;g__Tistrella;s__Tistrella mobilis
Ref1_s2.bin.17	Ref1_s2	99	0.248	97.76	5991612	107405	5289	d__Bacteria;p__Pseudomonadota;c__Alphaproteobacteria;o__Tistrellales;f__Tistrellaceae;g__Tistrella;s__Tistrella mobilis_A
Ref5_s23.bin.19	Ref5_s23	93.48	1.212	87.42	5988974	5124	5322	d__Bacteria;p__Chloroflexota;c__Anaerolineae;o__Caldilineales;f__Caldilineaceae;g__QEUY01;s__
Ref5_s47.bin.4	Ref5_s47	90.51	2.608	77.47	5948321	33277	5564	d__Bacteria;p__Pseudomonadota;c__Alphaproteobacteria;o__Kiloniellales;f__DSM-21159;g__Tistlia;s__
Ref5_s4.bin.23	Ref5_s4	98.5	0.497	96.015	5942871	36500	5436	d__Bacteria;p__Pseudomonadota;c__Alphaproteobacteria;o__Acetobacterales;f__Acetobacteraceae;g__Siccirubricoccus;s__
Ref1_s6.bin.2	Ref1_s6	94.51	1.29	88.06	5916147	26347	5241	d__Bacteria;p__Desulfobacterota;c__Desulfomonilia;o__Desulfomonilales;f__Desulfomonilaceae;g__JBFMDN01;s__JBFMDN01 sp040753915
Ref5_s53.bin.50	Ref5_s53	71	0	71	5905057	30090	5604	d__Bacteria;p__Pseudomonadota;c__Gammaproteobacteria;o__Burkholderiales;f__Burkholderiaceae;g__Variovorax;s__
Ref1_s2.bin.67	Ref1_s2	95.22	2.272	83.86	5903582	36448	4912	d__Bacteria;p__Planctomycetota;c__Planctomycetia;o__Gemmatales;f__Gemmataceae;g__JAIXLE01;s__
Ref5_s9.bin.79	Ref5_s9	94.44	2.16	83.64	5876997	61163	4291	d__Bacteria;p__Armatimonadota;c__Zipacnadia;o__Zipacnadales;f__UBA11051;g__UBA11051;s__
Ref5_s3.bin.115	Ref5_s3	94	0.943	89.285	5862387	11476	5275	d__Bacteria;p__Chloroflexota;c__Chloroflexia;o__Thermomicrobiales;f__UBA6265;g__;s__
Ref5_s1.bin.47	Ref5_s1	98.29	6.03	68.14	5852771	139400	5036	d__Bacteria;p__Acidobacteriota;c__Vicinamibacteria;o__Vicinamibacterales;f__2-12-FULL-66-21;g__JACDCA01;s__
Ref5_s52.bin.72	Ref5_s52	75.01	6.896	40.53	5852545	42364	5587	d__Bacteria;p__Pseudomonadota;c__Alphaproteobacteria;o__Rhizobiales;f__Beijerinckiaceae;g__Bosea;s__
Ref1_s2.bin.63	Ref1_s2	66.97	7.264	30.65	5851033	2700	6180	d__Bacteria;p__Cyanobacteriota;c__Vampirovibrionia;o__Obscuribacterales;f__Obscuribacteraceae;g__JADYXS01;s__
Ref5_s36.bin.22	Ref5_s36	95.45	0.995	90.475	5849469	93790	5696	d__Bacteria;p__Pseudomonadota;c__Alphaproteobacteria;o__Reyranellales;f__Reyranellaceae;g__Reyranella;s__Reyranella sp017307275
Ref5_s3.bin.79	Ref5_s3	99.04	1.111	93.485	5846648	88568	4780	d__Bacteria;p__Bacteroidota;c__Bacteroidia;o__Palsa-965;f__Palsa-965;g__VBWE01;s__
Ref5_s1.bin.10	Ref5_s1	96.62	2.702	83.11	5828766	39001	4377	d__Bacteria;p__Verrucomicrobiota;c__Verrucomicrobiia;o__Limisphaerales;f__J093;g__JACKPV01;s__
Ref1_s26.bin.62	Ref1_s26	98.63	3.571	80.775	5824971	17679	5272	d__Bacteria;p__Desulfobacterota;c__Desulfobulbia;o__Desulfobulbales;f__Desulfocapsaceae;g__Desulforhopalus;s__
Ref1_s2.bin.34	Ref1_s2	99.44	0	99.44	5820310	172737	4961	d__Bacteria;p__Planctomycetota;c__Planctomycetia;o__Planctomycetales;f__Planctomycetaceae;g__SXPC01;s__
Ref5_s19.bin.30	Ref5_s19	97.16	2.037	86.975	5819854	91261	5482	d__Bacteria;p__Pseudomonadota;c__Alphaproteobacteria;o__Bin65;f__Bin65;g__;s__
Ref5_s2.bin.88	Ref5_s2	95.4	0	95.4	5818903	46113	4509	d__Bacteria;p__Planctomycetota;c__Planctomycetia;o__Pirellulales;f__JAEUIK01;g__;s__
Ref1_s3.bin.27	Ref1_s3	97.22	0.912	92.66	5817599	141194	5567	d__Bacteria;p__Pseudomonadota;c__Alphaproteobacteria;o__Reyranellales;f__Reyranellaceae;g__Reyranella;s__
Ref5_s20.bin.38	Ref5_s20	94.38	1.199	88.385	5814342	97095	5293	d__Bacteria;p__Pseudomonadota;c__Gammaproteobacteria;o__Burkholderiales;f__Burkholderiaceae;g__Aquincola;s__
Ref5_s11.bin.15	Ref5_s11	94.46	1.209	88.415	5809577	40918	5468	d__Bacteria;p__Pseudomonadota;c__Alphaproteobacteria;o__Rhizobiales;f__Hyphomicrobiaceae;g__Ga0077530;s__
Ref5_s3.bin.77	Ref5_s3	90.86	1.304	84.34	5768281	33830	5472	d__Bacteria;p__Pseudomonadota;c__Alphaproteobacteria;o__CACIAM-22H2;f__CACIAM-22H2;g__JAEUKZ01;s__
Ref5_s3.bin.11	Ref5_s3	96.06	4.102	75.55	5737183	27610	5125	d__Bacteria;p__Pseudomonadota;c__Gammaproteobacteria;o__Ga0077536;f__Ga0077536;g__JADJYF01;s__
Ref5_s39.bin.44	Ref5_s39	94.53	0.757	90.745	5734125	11834	5401	d__Bacteria;p__Pseudomonadota;c__Gammaproteobacteria;o__Burkholderiales;f__Burkholderiaceae;g__Acidovorax;s__
Ref5_s54.bin.16	Ref5_s54	90.09	2.247	78.855	5731774	11064	4651	d__Bacteria;p__Planctomycetota;c__Planctomycetia;o__Planctomycetales;f__Planctomycetaceae;g__JAHBXV01;s__
Ref1_s27.bin.142	Ref1_s27	91.45	2.279	80.055	5729731	25448	5194	d__Bacteria;p__Cyanobacteriota;c__Vampirovibrionia;o__Obscuribacterales;f__Obscuribacteraceae;g__JADYXS01;s__
Ref5_s20.bin.2	Ref5_s20	98.59	0.205	97.565	5723236	268883	5174	d__Bacteria;p__Pseudomonadota;c__Gammaproteobacteria;o__Burkholderiales;f__Burkholderiaceae;g__Lautropia;s__
Ref5_s7.bin.11	Ref5_s7	96.55	2.298	85.06	5695256	33662	4592	d__Bacteria;p__Planctomycetota;c__Planctomycetia;o__Pirellulales;f__JAEUIK01;g__;s__
Ref5_s51.bin.20	Ref5_s51	99.44	0.749	95.695	5689011	71061	5037	d__Bacteria;p__Pseudomonadota;c__Gammaproteobacteria;o__Pseudomonadales;f__Pseudomonadaceae;g__Pseudomonas;s__Pseudomonas_E paracarnis
Ref5_s4.bin.21	Ref5_s4	100	1.709	91.455	5683748	26485	5088	d__Bacteria;p__Actinomycetota;c__Acidimicrobiia;o__Acidimicrobiales;f__UBA8139;g__JBBSTY01;s__
Ref5_s2.bin.27	Ref5_s2	99.05	0.767	95.215	5682690	111724	5273	d__Bacteria;p__Pseudomonadota;c__Gammaproteobacteria;o__Burkholderiales;f__SG8-41;g__JAQGMV01;s__
Ref5_s7.bin.77	Ref5_s7	94.52	0.725	90.895	5673146	17468	5226	d__Bacteria;p__Pseudomonadota;c__Gammaproteobacteria;o__Burkholderiales;f__Burkholderiaceae;g__Achromobacter;s__Achromobacter animicus
Ref5_s54.bin.17	Ref5_s54	86.74	1.148	81	5671624	3887	5877	d__Bacteria;p__Actinomycetota;c__Actinomycetes;o__Mycobacteriales;f__Mycobacteriaceae;g__Rhodococcus;s__Rhodococcus_F qingshengii
Ref4_s4.bin.9	Ref4_s4	98.64	1.398	91.65	5666544	243722	5317	d__Bacteria;p__Pseudomonadota;c__Alphaproteobacteria;o__Sphingomonadales;f__Sphingomonadaceae;g__Rhizorhabdus;s__
Ref5_s19.bin.78	Ref5_s19	98.94	0.632	95.78	5650607	156003	5470	d__Bacteria;p__Pseudomonadota;c__Alphaproteobacteria;o__Rhizobiales;f__Xanthobacteraceae;g__Pseudorhodoplanes;s__
Ref5_s11.bin.43	Ref5_s11	92.15	8.702	48.64	5634994	32936	5576	d__Bacteria;p__Pseudomonadota;c__Alphaproteobacteria;o__Rhizobiales;f__Xanthobacteraceae;g__Pseudorhodoplanes;s__Pseudorhodoplanes sp023423415
Ref5_s3.bin.57	Ref5_s3	96.21	1.265	89.885	5611027	74555	5356	d__Bacteria;p__Pseudomonadota;c__Alphaproteobacteria;o__Rhizobiales;f__Xanthobacteraceae;g__Bradyrhizobium;s__
Ref5_s52.bin.74	Ref5_s52	65	0	65	5602103	19348	5646	d__Bacteria;p__Pseudomonadota;c__Alphaproteobacteria;o__Reyranellales;f__Reyranellaceae;g__Reyranella;s__
Ref5_s36.bin.21	Ref5_s36	98.68	1.724	90.06	5599453	174793	5264	d__Bacteria;p__Pseudomonadota;c__Alphaproteobacteria;o__Rhizobiales;f__Beijerinckiaceae;g__Bosea;s__Bosea sp017308075
Ref1_s19.bin.37	Ref1_s19	60.84	9.482	13.43	5595508	3512	5009	d__Bacteria;p__Bacteroidota;c__Bacteroidia;o__Flavobacteriales;f__Flavobacteriaceae;g__Gillisia;s__
Ref1_s17.bin.6	Ref1_s17	96.59	0.103	96.075	5595332	9897	4617	d__Bacteria;p__Planctomycetota;c__Phycisphaerae;o__UBA1845;f__PWPN01;g__JACQVT01;s__
Ref5_s51.bin.21	Ref5_s51	97.53	0.205	96.505	5594074	242586	5011	d__Bacteria;p__Pseudomonadota;c__Gammaproteobacteria;o__Burkholderiales;f__Burkholderiaceae;g__Lautropia;s__
Ref5_s4.bin.5	Ref5_s4	95.89	0.806	91.86	5593630	66821	5266	d__Bacteria;p__Pseudomonadota;c__Alphaproteobacteria;o__Rhizobiales;f__Hyphomicrobiaceae;g__Ga0077530;s__
Ref5_s52.bin.18	Ref5_s52	93.8	0.856	89.52	5570769	46145	5305	d__Bacteria;p__Pseudomonadota;c__Gammaproteobacteria;o__Burkholderiales;f__Burkholderiaceae;g__Ramlibacter;s__
Ref5_s19.bin.10	Ref5_s19	97.6	1.343	90.885	5568526	131007	5379	d__Bacteria;p__Pseudomonadota;c__Alphaproteobacteria;o__Rhizobiales;f__Rhizobiaceae;g__Paramesorhizobium;s__Paramesorhizobium sp014191375
Ref5_s11.bin.69	Ref5_s11	98.87	2.247	87.635	5551116	120241	4703	d__Bacteria;p__Planctomycetota;c__Planctomycetia;o__Planctomycetales;f__Planctomycetaceae;g__JACCRE01;s__
Ref5_s2.bin.72	Ref5_s2	96.69	2.598	83.7	5546871	62095	5436	d__Bacteria;p__Pseudomonadota;c__Alphaproteobacteria;o__Rhizobiales;f__Rhizobiaceae;g__Mesorhizobium;s__
Ref5_s52.bin.32	Ref5_s52	98	0.165	97.175	5536490	267600	5225	d__Bacteria;p__Pseudomonadota;c__Alphaproteobacteria;o__JAJUGE01;f__JAJUGE01;g__;s__
Ref5_s3.bin.19	Ref5_s3	97.84	3.763	79.025	5536145	69368	4388	d__Bacteria;p__Planctomycetota;c__UBA1135;o__UBA1135;f__GCA-002686595;g__F1-120-MAGs118;s__
Ref5_s2.bin.75	Ref5_s2	74.54	4.651	51.285	5535625	7511	4551	d__Bacteria;p__Planctomycetota;c__Planctomycetia;o__Isosphaerales;f__Isosphaeraceae;g__Tautonia;s__
Ref5_s48.bin.29	Ref5_s48	97.38	0.542	94.67	5534472	223529	5323	d__Bacteria;p__Pseudomonadota;c__Alphaproteobacteria;o__Ferrovibrionales;f__Ferrovibrionaceae;g__Desertibaculum;s__
Ref5_s2.bin.85	Ref5_s2	97.3	0.509	94.755	5526234	73058	5187	d__Bacteria;p__Pseudomonadota;c__Alphaproteobacteria;o__Rhizobiales;f__Xanthobacteraceae;g__Xanthobacter;s__
Ref5_s54.bin.49	Ref5_s54	69.68	1.636	61.5	5526098	3718	5111	d__Bacteria;p__Bacteroidota;c__Bacteroidia;o__Cytophagales;f__Spirosomataceae;g__Dyadobacter;s__Dyadobacter bucti
Ref5_s2.bin.53	Ref5_s2	92.83	3.378	75.94	5524370	9539	5053	d__Bacteria;p__Verrucomicrobiota;c__Verrucomicrobiia;o__Limisphaerales;f__DASVNK01;g__DASVNK01;s__
Ref5_s52.bin.66	Ref5_s52	93.79	3.349	77.045	5513108	28468	5346	d__Bacteria;p__Pseudomonadota;c__Alphaproteobacteria;o__Rhizobiales;f__Rhizobiaceae;g__Allorhizobium;s__
Ref5_s51.bin.9	Ref5_s51	100	1.09	94.55	5512072	140039	5199	d__Bacteria;p__Pseudomonadota;c__Gammaproteobacteria;o__Burkholderiales;f__Burkholderiaceae;g__Variovorax;s__
Ref1_s2.bin.66	Ref1_s2	100	0	100	5507493	93063	4438	d__Bacteria;p__Hinthialibacterota;c__Hinthialibacteria;o__Hinthialibacterales;f__Hinthialibacteraceae;g__;s__
Ref4_s3.bin.3	Ref4_s3	93.24	2.027	83.105	5505754	56615	4346	d__Bacteria;p__Verrucomicrobiota;c__Lentisphaeria;o__Victivallales;f__Victivallaceae;g__;s__
Ref5_s6.bin.8	Ref5_s6	99.14	2.801	85.135	5497770	42839	5178	d__Bacteria;p__Actinomycetota;c__Acidimicrobiia;o__Acidimicrobiales;f__Ilumatobacteraceae;g__Ilumatobacter;s__
Ref5_s3.bin.25	Ref5_s3	91.97	3.123	76.355	5484958	41361	5303	d__Bacteria;p__Actinomycetota;c__Actinomycetes;o__Mycobacteriales;f__Mycobacteriaceae;g__Mycobacterium;s__Mycobacterium hippocampi_A
Ref1_s27.bin.68	Ref1_s27	97.63	2.298	86.14	5479974	217157	4782	d__Bacteria;p__Planctomycetota;c__Planctomycetia;o__Pirellulales;f__Lacipirellulaceae;g__Bythopirellula;s__
Ref5_s47.bin.28	Ref5_s47	99.19	0	99.19	5472827	82703	5001	d__Bacteria;p__Pseudomonadota;c__Alphaproteobacteria;o__Rhizobiales;f__Xanthobacteraceae;g__Rhodopseudomonas;s__Rhodopseudomonas pentothenatexigens
Ref5_s8.bin.189	Ref5_s8	92.91	0.434	90.74	5470520	64793	5302	d__Bacteria;p__Pseudomonadota;c__Alphaproteobacteria;o__Reyranellales;f__Reyranellaceae;g__Reyranella;s__Reyranella sp030651995
Ref5_s7.bin.74	Ref5_s7	96.4	6.593	63.435	5469797	40232	4749	d__Bacteria;p__Gemmatimonadota;c__Gemmatimonadetes;o__Longimicrobiales;f__Longimicrobiaceae;g__;s__
Ref5_s52.bin.60	Ref5_s52	97.43	2.663	84.115	5457753	66827	5333	d__Bacteria;p__Pseudomonadota;c__Alphaproteobacteria;o__Rhizobiales;f__Devosiaceae;g__Devosia;s__
Ref1_s11.bin.1	Ref1_s11	83.64	3.229	67.495	5450757	5314	5512	d__Bacteria;p__Pseudomonadota;c__Alphaproteobacteria;o__Rhizobiales;f__Rhizobiaceae;g__Neorhizobium;s__Neorhizobium pseudoryzae
Ref5_s2.bin.3	Ref5_s2	98.44	1.612	90.38	5450533	213921	5028	d__Bacteria;p__Pseudomonadota;c__Alphaproteobacteria;o__Rhizobiales;f__Hyphomicrobiaceae;g__Ga0077555;s__
Ref5_s8.bin.155	Ref5_s8	98.64	3.716	80.06	5442935	51266	4023	d__Bacteria;p__Verrucomicrobiota;c__Verrucomicrobiia;o__Limisphaerales;f__UBA8199;g__JARKQH01;s__JARKQH01 sp029974925
Ref5_s24.bin.156	Ref5_s24	83.9	2.298	72.41	5437807	5413	4414	d__Bacteria;p__Planctomycetota;c__Planctomycetia;o__Pirellulales;f__Thermoguttaceae;g__;s__
Ref5_s54.bin.15	Ref5_s54	96.81	1.133	91.145	5436537	9859	4703	d__Bacteria;p__Verrucomicrobiota;c__Verrucomicrobiia;o__Verrucomicrobiales;f__Verrucomicrobiaceae;g__Prosthecobacter;s__
Ref5_s52.bin.79	Ref5_s52	53.84	5.439	26.645	5436239	1680	6619	d__Bacteria;p__Pseudomonadota;c__Gammaproteobacteria;o__Burkholderiales;f__Burkholderiaceae;g__Alcaligenes;s__
Ref5_s40.bin.41	Ref5_s40	77.72	3.92	58.12	5433355	2675	6002	d__Bacteria;p__Pseudomonadota;c__Gammaproteobacteria;o__Pseudomonadales;f__Cellvibrionaceae;g__WACF01;s__
Ref5_s24.bin.125	Ref5_s24	56.16	3.907	36.625	5432662	3010	4987	d__Bacteria;p__Planctomycetota;c__Planctomycetia;o__Pirellulales;f__Thermoguttaceae;g__JAAYAY01;s__
Ref1_s19.bin.25	Ref1_s19	97.09	1.178	91.2	5431601	17372	4910	d__Bacteria;p__Pseudomonadota;c__Gammaproteobacteria;o__Pseudomonadales;f__Pseudomonadaceae;g__Pseudomonas;s__Pseudomonas_E veronii
Ref5_s10.bin.21	Ref5_s10	97.18	1.645	88.955	5429128	34920	5213	d__Bacteria;p__Pseudomonadota;c__Alphaproteobacteria;o__Rhizobiales;f__Xanthobacteraceae;g__FEB-22;s__FEB-22 sp003105195
Ref5_s39.bin.27	Ref5_s39	95.97	3.636	77.79	5428575	15890	4792	d__Bacteria;p__Planctomycetota;c__Phycisphaerae;o__Tepidisphaerales;f__Tepidisphaeraceae;g__;s__
Ref5_s24.bin.133	Ref5_s24	97.13	4.744	73.41	5426520	32915	5151	d__Bacteria;p__Pseudomonadota;c__Alphaproteobacteria;o__Rhizobiales;f__Hyphomicrobiaceae;g__Ga0077555;s__
Ref5_s22.bin.22	Ref5_s22	95.38	0.959	90.585	5417148	20198	4859	d__Bacteria;p__Pseudomonadota;c__Alphaproteobacteria;o__Rhizobiales;f__Pseudoxanthobacteraceae;g__CAMDHY01;s__
Ref5_s1.bin.5	Ref5_s1	91.26	2.307	79.725	5414791	21769	5274	d__Bacteria;p__Pseudomonadota;c__Alphaproteobacteria;o__Rhizobiales;f__Xanthobacteraceae;g__Pseudorhodoplanes;s__
Ref5_s1.bin.9	Ref5_s1	96.63	1.054	91.36	5413349	84817	5098	d__Bacteria;p__Pseudomonadota;c__Alphaproteobacteria;o__Rhizobiales;f__Kaistiaceae;g__Bauldia;s__
Ref5_s40.bin.47	Ref5_s40	98.29	0	98.29	5405434	117580	4913	d__Bacteria;p__Pseudomonadota;c__Alphaproteobacteria;o__Rhizobiales;f__Xanthobacteraceae;g__Rhodopseudomonas;s__
Ref5_s3.bin.34	Ref5_s3	95.6	2.688	82.16	5401896	33743	4265	d__Bacteria;p__Planctomycetota;c__UBA1135;o__UBA1135;f__GCA-002686595;g__JABFRZ01;s__
Ref5_s52.bin.53	Ref5_s52	95.02	2.166	84.19	5393013	41008	5121	d__Bacteria;p__Pseudomonadota;c__Alphaproteobacteria;o__Rhizobiales;f__Xanthobacteraceae;g__Tardiphaga;s__
Ref5_s3.bin.32	Ref5_s3	90.47	2.521	77.865	5382881	87957	4513	d__Bacteria;p__Desulfobacterota;c__Binatia;o__UBA1149;f__CAITLU01;g__;s__
Ref5_s2.bin.4	Ref5_s2	79.65	3.448	62.41	5380207	70515	5124	d__Bacteria;p__Pseudomonadota;c__Alphaproteobacteria;o__Rhizobiales;f__Beijerinckiaceae;g__Bosea;s__
Ref5_s24.bin.121	Ref5_s24	99.09	5.151	73.335	5379157	92196	4878	d__Bacteria;p__Chloroflexota;c__Anaerolineae;o__Anaerolineales;f__Villigracilaceae;g__UBA5195;s__
Ref5_s3.bin.125	Ref5_s3	91.14	4.395	69.165	5376323	9543	4839	d__Bacteria;p__Myxococcota;c__UBA9160;o__UBA9160;f__UBA4427;g__UBA4427;s__
Ref5_s26.bin.41	Ref5_s26	96.04	1.582	88.13	5375625	59093	4937	d__Bacteria;p__Pseudomonadota;c__Alphaproteobacteria;o__Rhizobiales;f__Amorphaceae;g__Acuticoccus;s__
Ref5_s8.bin.72	Ref5_s8	78.13	0.925	73.505	5371402	10833	3890	d__Bacteria;p__Armatimonadota;c__Zipacnadia;o__Zipacnadales;f__UBA11051;g__UBA11051;s__UBA11051 sp003542955
Ref5_s43.bin.53	Ref5_s43	96.13	1.617	88.045	5363966	48426	5132	d__Bacteria;p__Pseudomonadota;c__Alphaproteobacteria;o__Rhizobiales;f__Xanthobacteraceae;g__Pseudorhodoplanes;s__
Ref5_s2.bin.80	Ref5_s2	96.02	1.149	90.275	5363223	21883	4385	d__Bacteria;p__Planctomycetota;c__Planctomycetia;o__Pirellulales;f__PALSA-1355;g__JALHMI01;s__
Ref5_s54.bin.25	Ref5_s54	97.15	0.843	92.935	5361263	50185	4818	d__Bacteria;p__Bacillota;c__Clostridia;o__Lachnospirales;f__Lachnospiraceae;g__Lacrimispora;s__Lacrimispora sphenoides_A
Ref5_s28.bin.1	Ref5_s28	98.38	2.494	85.91	5359944	17084	5160	d__Bacteria;p__Pseudomonadota;c__Alphaproteobacteria;o__Rhodobacterales;f__Rhodobacteraceae;g__Salipiger;s__Salipiger pacificus_A
Ref5_s7.bin.107	Ref5_s7	94.68	1.397	87.695	5358354	52886	5196	d__Bacteria;p__Pseudomonadota;c__Alphaproteobacteria;o__Bin65;f__Bin65;g__SBBV01;s__
Ref5_s47.bin.58	Ref5_s47	91.3	1.857	82.015	5352345	27514	5316	d__Bacteria;p__Pseudomonadota;c__Alphaproteobacteria;o__Rhizobiales;f__Rhizobiaceae;g__Aquibium;s__
Ref5_s47.bin.33	Ref5_s47	95.13	2.247	83.895	5350155	14669	4409	d__Bacteria;p__Sumerlaeota;c__Sumerlaeia;o__SLMS01;f__SLMS01;g__;s__
Ref5_s7.bin.28	Ref5_s7	93.61	0.104	93.09	5348688	30753	4355	d__Bacteria;p__Planctomycetota;c__Planctomycetia;o__Pirellulales;f__Lacipirellulaceae;g__;s__
Ref5_s43.bin.27	Ref5_s43	91.86	1.933	82.195	5334657	66662	5064	d__Bacteria;p__Pseudomonadota;c__Alphaproteobacteria;o__Rhizobiales;f__Xanthobacteraceae;g__Pseudorhodoplanes;s__
Ref5_s1.bin.35	Ref5_s1	95.78	0.205	94.755	5317252	92110	4822	d__Bacteria;p__Pseudomonadota;c__Gammaproteobacteria;o__Burkholderiales;f__Burkholderiaceae;g__Lautropia;s__
Ref5_s13.bin.46	Ref5_s13	99.53	0.247	98.295	5314399	28349	5187	d__Bacteria;p__Pseudomonadota;c__Alphaproteobacteria;o__Rhizobiales;f__Rhizobiaceae;g__Brucella;s__Brucella intermedia
Ref5_s3.bin.106	Ref5_s3	97.49	3.318	80.9	5312735	78662	4790	d__Bacteria;p__Pseudomonadota;c__Gammaproteobacteria;o__Ga0077536;f__Ga0077536;g__CAIKBL01;s__
Ref5_s1.bin.54	Ref5_s1	96.66	0.995	91.685	5310673	61908	4828	d__Bacteria;p__Pseudomonadota;c__Alphaproteobacteria;o__Rhizobiales;f__Pseudoxanthobacteraceae;g__CAMDHY01;s__
Ref5_s38.bin.34	Ref5_s38	94.66	1.833	85.495	5301633	19612	4900	d__Bacteria;p__Pseudomonadota;c__Gammaproteobacteria;o__Pseudomonadales;f__Pseudomonadaceae;g__Pseudomonas;s__Pseudomonas_E chengduensis_A
Ref5_s3.bin.8	Ref5_s3	89.13	2.298	77.64	5300493	13868	4433	d__Bacteria;p__Planctomycetota;c__Planctomycetia;o__Pirellulales;f__PALSA-1355;g__JALHMI01;s__
Ref5_s40.bin.14	Ref5_s40	98.14	1.882	88.73	5293626	68173	4817	d__Bacteria;p__Pseudomonadota;c__Gammaproteobacteria;o__Burkholderiales;f__Burkholderiaceae;g__Noviherbaspirillum;s__
Ref5_s11.bin.70	Ref5_s11	96.43	3.381	79.525	5278011	61127	5136	d__Bacteria;p__Pseudomonadota;c__Alphaproteobacteria;o__Rhizobiales;f__Rhizobiaceae;g__Pseudaminobacter;s__Pseudaminobacter alhagi
Ref5_s45.bin.7	Ref5_s45	99.13	0.991	94.175	5270826	65958	4797	d__Bacteria;p__Pseudomonadota;c__Gammaproteobacteria;o__Pseudomonadales;f__Pseudomonadaceae;g__Pseudomonas;s__Pseudomonas_E putida_Y
Ref5_s52.bin.6	Ref5_s52	94.74	1.436	87.56	5260261	59217	4721	d__Bacteria;p__Pseudomonadota;c__Gammaproteobacteria;o__Pseudomonadales;f__Pseudomonadaceae;g__Pseudomonas;s__Pseudomonas_E palmensis
Ref5_s39.bin.11	Ref5_s39	99.56	0	99.56	5254168	304254	4857	d__Bacteria;p__Pseudomonadota;c__Alphaproteobacteria;o__JAJUGE01;f__JAJUGE01;g__JBEPTK01;s__
Ref5_s6.bin.26	Ref5_s6	96.51	1.996	86.53	5245137	60054	4993	d__Bacteria;p__Actinomycetota;c__Actinomycetes;o__Propionibacteriales;f__Nocardioidaceae;g__Nocardioides;s__
Ref5_s3.bin.64	Ref5_s3	96.58	6.837	62.395	5234774	348296	4531	d__Bacteria;p__Acidobacteriota;c__Vicinamibacteria;o__Vicinamibacterales;f__UBA2999;g__12-FULL-67-14b;s__
Ref5_s2.bin.13	Ref5_s2	97.12	1.149	91.375	5217794	176148	3838	d__Bacteria;p__Planctomycetota;c__Planctomycetia;o__Pirellulales;f__Pirellulaceae;g__;s__
Ref5_s47.bin.65	Ref5_s47	96.95	3.913	77.385	5217633	46051	4805	d__Bacteria;p__Pseudomonadota;c__Alphaproteobacteria;o__Kiloniellales;f__JAKSDN01;g__;s__
Ref5_s23.bin.42	Ref5_s23	84.44	1.34	77.74	5217174	7737	4411	d__Bacteria;p__Planctomycetota;c__Planctomycetia;o__Pirellulales;f__Pirellulaceae;g__Blastopirellula;s__
Ref5_s54.bin.43	Ref5_s54	99.1	3.803	80.085	5216401	96789	4433	d__Bacteria;p__Bacillota;c__Clostridia;o__Lachnospirales;f__Lachnospiraceae;g__Anaerocolumna;s__
Ref5_s1.bin.11	Ref5_s1	85.02	1.69	76.57	5196831	23278	4931	d__Bacteria;p__Pseudomonadota;c__Alphaproteobacteria;o__Rhizobiales;f__Rhizobiaceae;g__Aquibium;s__
Ref5_s52.bin.43	Ref5_s52	97.24	0.291	95.785	5193400	56586	4848	d__Bacteria;p__Pseudomonadota;c__Alphaproteobacteria;o__Rhizobiales;f__Xanthobacteraceae;g__Xanthobacter;s__Xanthobacter flavus_A
Ref5_s11.bin.42	Ref5_s11	98.86	0	98.86	5192116	124578	4123	d__Bacteria;p__Planctomycetota;c__Phycisphaerae;o__Tepidisphaerales;f__Tepidisphaeraceae;g__;s__
Ref5_s47.bin.40	Ref5_s47	96.3	1.014	91.23	5191407	119752	4849	d__Bacteria;p__Pseudomonadota;c__Alphaproteobacteria;o__UBA8366;f__UBA8366;g__WHUA01;s__
Ref5_s6.bin.42	Ref5_s6	95.74	1.31	89.19	5190010	37276	4903	d__Bacteria;p__Pseudomonadota;c__Alphaproteobacteria;o__Rhizobiales;f__Hyphomicrobiaceae;g__Ga0077530;s__
Ref1_s2.bin.50	Ref1_s2	98.18	7.757	59.395	5185251	81964	4472	d__Bacteria;p__Chloroflexota;c__Anaerolineae;o__Anaerolineales;f__Anaerolineaceae;g__JAJTBH01;s__
Ref5_s3.bin.96	Ref5_s3	72.02	0.862	67.71	5184668	11016	5267	d__Bacteria;p__Actinomycetota;c__Actinomycetes;o__Mycobacteriales;f__Mycobacteriaceae;g__Mycobacterium;s__
Ref5_s7.bin.2	Ref5_s7	99.26	0.105	98.735	5183252	151487	4910	d__Bacteria;p__Pseudomonadota;c__Alphaproteobacteria;o__Rhizobiales;f__Xanthobacteraceae;g__P52-10;s__
Ref5_s23.bin.52	Ref5_s23	100	2.849	85.755	5164612	75587	4398	d__Bacteria;p__Acidobacteriota;c__Thermoanaerobaculia;o__Gp7-AA8;f__Gp7-AA8;g__;s__
Ref5_s3.bin.45	Ref5_s3	89.79	0	89.79	5159826	10955	4097	d__Bacteria;p__Planctomycetota;c__B15-G4;o__B15-G4;f__JADJEK01;g__JADJEK01;s__
Ref5_s24.bin.29	Ref5_s24	95.26	0.819	91.165	5159210	82289	4705	d__Bacteria;p__Pseudomonadota;c__Alphaproteobacteria;o__Rhizobiales;f__Amorphaceae;g__Amorphus;s__
Ref5_s24.bin.94	Ref5_s24	99.35	2.564	86.53	5158625	36017	4075	d__Bacteria;p__Vulcanimicrobiota;c__JAJTBE01;o__JAJTBE01;f__JAJTBE01;g__;s__
Ref5_s2.bin.35	Ref5_s2	88.35	6.197	57.365	5156865	19488	5064	d__Bacteria;p__Pseudomonadota;c__Alphaproteobacteria;o__Ferrovibrionales;f__Ferrovibrionaceae;g__Desertibaculum;s__
Ref5_s54.bin.39	Ref5_s54	50.86	0	50.86	5148947	43571	4680	d__Bacteria;p__Pseudomonadota;c__Gammaproteobacteria;o__Pseudomonadales;f__Pseudomonadaceae;g__Pseudomonas;s__Pseudomonas_E rhodesiae
Ref5_s3.bin.109	Ref5_s3	94.35	0	94.35	5146649	66769	4892	d__Bacteria;p__Actinomycetota;c__Thermoleophilia;o__Solirubrobacterales;f__Solirubrobacteraceae;g__Paraconexibacter;s__
Ref5_s20.bin.32	Ref5_s20	98.38	0.328	96.74	5144145	49572	5031	d__Bacteria;p__Pseudomonadota;c__Alphaproteobacteria;o__Rhodobacterales;f__Rhodobacteraceae;g__Paracoccus;s__
Ref5_s54.bin.28	Ref5_s54	77.89	0	77.89	5144083	17269	4844	d__Bacteria;p__Bacillota;c__Clostridia;o__Clostridiales;f__Clostridiaceae;g__Clostridium;s__
Ref5_s23.bin.65	Ref5_s23	96.37	0.434	94.2	5142706	64757	4822	d__Bacteria;p__Pseudomonadota;c__Alphaproteobacteria;o__Kiloniellales;f__DSM-21159;g__;s__
Ref5_s48.bin.31	Ref5_s48	99.44	1.581	91.535	5141914	81519	4877	d__Bacteria;p__Pseudomonadota;c__Alphaproteobacteria;o__Rhodobacterales;f__Rhodobacteraceae;g__Salipiger;s__Salipiger thiooxidans
Ref5_s3.bin.75	Ref5_s3	94.31	2.272	82.95	5140330	31918	4102	d__Bacteria;p__Planctomycetota;c__JAJSAM01;o__JAKLKS01;f__JAJVHW01;g__JAJVHW01;s__
Ref5_s15.bin.12	Ref5_s15	97.52	0	97.52	5137784	84278	4821	d__Bacteria;p__Pseudomonadota;c__Alphaproteobacteria;o__Rhizobiales;f__Beijerinckiaceae;g__Bosea;s__
Ref5_s43.bin.40	Ref5_s43	99.76	0.498	97.27	5136416	126464	4783	d__Bacteria;p__Pseudomonadota;c__Gammaproteobacteria;o__Burkholderiales;f__Burkholderiaceae;g__Hydrogenophaga;s__
Ref5_s23.bin.55	Ref5_s23	92.94	1.107	87.405	5126038	51943	4841	d__Bacteria;p__Pseudomonadota;c__Alphaproteobacteria;o__Rhizobiales;f__Kaistiaceae;g__Bauldia;s__
Ref5_s5.bin.30	Ref5_s5	98.37	0.105	97.845	5116966	58235	4579	d__Bacteria;p__Pseudomonadota;c__Alphaproteobacteria;o__Rhizobiales;f__Xanthobacteraceae;g__Xanthobacter;s__
Ref5_s8.bin.27	Ref5_s8	88.91	1.558	81.12	5106836	21483	4924	d__Bacteria;p__Pseudomonadota;c__Alphaproteobacteria;o__Rhizobiales;f__Kaistiaceae;g__Bauldia;s__
Ref5_s41.bin.7	Ref5_s41	94.31	2.997	79.325	5103681	141342	4863	d__Bacteria;p__Pseudomonadota;c__Alphaproteobacteria;o__Rhizobiales;f__Rhizobiaceae;g__Allorhizobium;s__
Ref5_s3.bin.105	Ref5_s3	61.78	0.862	57.47	5096435	8446	5253	d__Bacteria;p__Pseudomonadota;c__Alphaproteobacteria;o__Reyranellales;f__Reyranellaceae;g__Reyranella;s__Reyranella massiliensis_A
Ref5_s22.bin.36	Ref5_s22	99.66	3.479	82.265	5094535	33554	4548	d__Bacteria;p__Pseudomonadota;c__Gammaproteobacteria;o__Methylococcales;f__Methylococcaceae;g__Methylocaldum;s__Methylocaldum sp002005105
Ref5_s20.bin.8	Ref5_s20	98.22	0.136	97.54	5086259	127589	4865	d__Bacteria;p__Pseudomonadota;c__Alphaproteobacteria;o__Rhizobiales;f__Rhizobiaceae;g__Aquamicrobium;s__
Ref5_s53.bin.19	Ref5_s53	93.11	1.16	87.31	5081461	11092	4855	d__Bacteria;p__Pseudomonadota;c__Alphaproteobacteria;o__Acetobacterales;f__Acetobacteraceae;g__Belnapia;s__
Ref5_s22.bin.31	Ref5_s22	98.62	0.474	96.25	5077875	192436	4604	d__Bacteria;p__Pseudomonadota;c__Alphaproteobacteria;o__Rhizobiales;f__Stappiaceae;g__Pannonibacter;s__Pannonibacter indicus
Ref5_s15.bin.16	Ref5_s15	85.43	1.237	79.245	5076072	5610	4940	d__Bacteria;p__Pseudomonadota;c__Alphaproteobacteria;o__Azospirillales;f__Azospirillaceae;g__Azospirillum;s__Azospirillum oleiclasticum
Ref5_s52.bin.50	Ref5_s52	61.55	4.31	40	5075565	7410	5161	d__Bacteria;p__Pseudomonadota;c__Alphaproteobacteria;o__Reyranellales;f__Reyranellaceae;g__Reyranella;s__
Ref5_s54.bin.18	Ref5_s54	96.93	0.806	92.9	5071986	29604	4816	d__Bacteria;p__Pseudomonadota;c__Alphaproteobacteria;o__Rhizobiales;f__Rhizobiaceae;g__Aureimonas;s__
Ref5_s39.bin.23	Ref5_s39	98.29	0.655	95.015	5068327	154260	4778	d__Bacteria;p__Pseudomonadota;c__Alphaproteobacteria;o__Azospirillales;f__Azospirillaceae;g__Indioceanicola;s__
Ref5_s25.bin.67	Ref5_s25	99.13	0	99.13	5061490	157794	4747	d__Bacteria;p__Pseudomonadota;c__Alphaproteobacteria;o__Kiloniellales;f__DSM-21159;g__;s__
Ref5_s23.bin.67	Ref5_s23	64.11	1.336	57.43	5050253	3050	5163	d__Bacteria;p__Planctomycetota;c__Planctomycetia;o__Gemmatales;f__Gemmataceae;g__;s__
Ref5_s3.bin.49	Ref5_s3	88.56	0.086	88.13	5049986	18864	4792	d__Bacteria;p__Pseudomonadota;c__Alphaproteobacteria;o__ATCC43930;f__Stellaceae;g__Stella;s__
Ref5_s52.bin.47	Ref5_s52	98.71	1.59	90.76	5048666	111444	4807	d__Bacteria;p__Pseudomonadota;c__Alphaproteobacteria;o__Rhodobacterales;f__Rhodobacteraceae;g__Cereibacter;s__Cereibacter changlensis
Ref5_s38.bin.24	Ref5_s38	98.63	1.283	92.215	5037283	82944	4588	d__Bacteria;p__Pseudomonadota;c__Gammaproteobacteria;o__Pseudomonadales;f__Pseudomonadaceae;g__Pseudomonas;s__Pseudomonas_E sp038069885
Ref5_s8.bin.167	Ref5_s8	96.62	2.808	82.58	5034236	19939	4344	d__Bacteria;p__Hinthialibacterota;c__Hinthialibacteria;o__Hinthialibacterales;f__Hinthialibacteraceae;g__;s__
Ref5_s47.bin.16	Ref5_s47	100	2.956	85.22	5030329	123630	4400	d__Bacteria;p__Bacteroidota;c__Bacteroidia;o__Bacteroidales;f__Prolixibacteraceae;g__Mariniphaga;s__
Ref1_s6.bin.40	Ref1_s6	89.69	1.388	82.75	5025804	10500	3811	d__Bacteria;p__Armatimonadota;c__Zipacnadia;o__Zipacnadales;f__JABUFB01;g__JAJFTQ01;s__
Ref5_s19.bin.23	Ref5_s19	99.09	1.235	92.915	5025062	173423	4771	d__Bacteria;p__Pseudomonadota;c__Alphaproteobacteria;o__Rhizobiales;f__Tepidamorphaceae;g__Tepidamorphus;s__
Ref5_s25.bin.56	Ref5_s25	92.13	1.787	83.195	5024511	6665	4086	d__Bacteria;p__Hinthialibacterota;c__Hinthialibacteria;o__Hinthialibacterales;f__Hinthialibacteraceae;g__JABLXU01;s__JABLXU01 sp013177805
Ref2_s1.bin.11	Ref2_s1	99.35	1.954	89.58	5021170	24045	4645	d__Bacteria;p__Pseudomonadota;c__Gammaproteobacteria;o__Pseudomonadales;f__Pseudomonadaceae;g__Pseudomonas;s__Pseudomonas_E hydrolytica
Ref5_s52.bin.11	Ref5_s52	97.07	1.401	90.065	5019981	71231	4771	d__Bacteria;p__Pseudomonadota;c__Gammaproteobacteria;o__Burkholderiales;f__Burkholderiaceae;g__Hydrogenophaga;s__Hydrogenophaga sp026125825
Ref5_s7.bin.63	Ref5_s7	96.3	2.608	83.26	5017549	92907	4854	d__Bacteria;p__Pseudomonadota;c__Alphaproteobacteria;o__SHVZ01;f__SHVZ01;g__SHVZ01;s__
Ref5_s3.bin.99	Ref5_s3	96.72	2.717	83.135	5013430	81867	4522	d__Bacteria;p__Pseudomonadota;c__Gammaproteobacteria;o__Nevskiales;f__Nevskiaceae;g__Panacagrimonas;s__
Ref5_s1.bin.22	Ref5_s1	96.81	0.946	92.08	5009801	42829	4593	d__Bacteria;p__Pseudomonadota;c__Gammaproteobacteria;o__Burkholderiales;f__Burkholderiaceae;g__Lautropia;s__
Ref5_s1.bin.57	Ref5_s1	99.13	0.869	94.785	5008373	108431	4428	d__Bacteria;p__Acidobacteriota;c__Terriglobia;o__Bryobacterales;f__Bryobacteraceae;g__PNKE01;s__
Ref5_s30.bin.14	Ref5_s30	99.86	1.599	91.865	5000997	145534	4437	d__Bacteria;p__Pseudomonadota;c__Gammaproteobacteria;o__Enterobacterales;f__Vibrionaceae;g__Vibrio;s__Vibrio natriegens
Ref5_s53.bin.51	Ref5_s53	99.58	0.105	99.055	5000848	139438	4551	d__Bacteria;p__Pseudomonadota;c__Alphaproteobacteria;o__Rhizobiales;f__Xanthobacteraceae;g__Xanthobacter;s__
Ref5_s8.bin.144	Ref5_s8	98.9	0	98.9	4998042	64283	3870	d__Bacteria;p__Hydrogenedentota;c__Hydrogenedentia;o__Hydrogenedentales;f__SLHB01;g__DSVR01;s__DSVR01 sp029555585
Ref5_s52.bin.48	Ref5_s52	93.96	0.621	90.855	4994269	51141	4689	d__Bacteria;p__Pseudomonadota;c__Alphaproteobacteria;o__Acetobacterales;f__Acetobacteraceae;g__Belnapia;s__
Ref1_s27.bin.70	Ref1_s27	63.53	1.136	57.85	4986295	4450	4230	d__Bacteria;p__Planctomycetota;c__Phycisphaerae;o__UBA1845;f__PWPN01;g__JACQVT01;s__
Ref5_s9.bin.128	Ref5_s9	86.22	2.892	71.76	4978840	6409	3986	d__Bacteria;p__Planctomycetota;c__Brocadiia;o__CAIUPP01;f__;g__;s__
Ref5_s2.bin.59	Ref5_s2	91.27	5.136	65.59	4973921	19209	4616	d__Bacteria;p__Pseudomonadota;c__Alphaproteobacteria;o__Rhizobiales;f__Hyphomicrobiaceae;g__Ga0077530;s__
Ref5_s52.bin.56	Ref5_s52	95.7	1.523	88.085	4948761	97652	4651	d__Bacteria;p__Pseudomonadota;c__Alphaproteobacteria;o__Sphingomonadales;f__Sphingomonadaceae;g__Rhizorhabdus;s__
Ref5_s25.bin.13	Ref5_s25	96.18	1.344	89.46	4947665	209238	4801	d__Bacteria;p__Pseudomonadota;c__Alphaproteobacteria;o__Rhizobiales;f__Hyphomicrobiaceae;g__AWTP1-13;s__
Ref5_s48.bin.18	Ref5_s48	97.66	0.995	92.685	4946348	22826	4618	d__Bacteria;p__Pseudomonadota;c__Alphaproteobacteria;o__Rhodospirillales;f__Rhodospirillaceae;g__Caenispirillum;s__
Ref5_s47.bin.34	Ref5_s47	99.56	1.304	93.04	4943326	105149	4448	d__Bacteria;p__Pseudomonadota;c__Alphaproteobacteria;o__UBA8366;f__UBA8366;g__;s__
Ref5_s28.bin.8	Ref5_s28	98.36	0.272	97	4939257	179905	4444	d__Bacteria;p__Pseudomonadota;c__Gammaproteobacteria;o__Enterobacterales;f__Vibrionaceae;g__Vibrio;s__Vibrio diabolicus
Ref5_s52.bin.23	Ref5_s52	95.99	5.298	69.5	4932070	57504	4776	d__Bacteria;p__Pseudomonadota;c__Alphaproteobacteria;o__Rhizobiales;f__Rhizobiaceae;g__Allorhizobium;s__
Ref5_s20.bin.18	Ref5_s20	96.82	0.666	93.49	4930999	17894	4600	d__Bacteria;p__Pseudomonadota;c__Alphaproteobacteria;o__Rhizobiales;f__Beijerinckiaceae;g__Methylobacterium;s__Methylobacterium aminovorans
Ref5_s47.bin.39	Ref5_s47	97.51	2.238	86.32	4917831	219081	4569	d__Bacteria;p__Pseudomonadota;c__Alphaproteobacteria;o__MPNO01;f__UBA830;g__JAYOEF01;s__
Ref5_s3.bin.121	Ref5_s3	97.72	1.136	92.04	4917205	67357	3333	d__Bacteria;p__Planctomycetota;c__Phycisphaerae;o__Phycisphaerales;f__Zrk34;g__;s__
Ref5_s52.bin.19	Ref5_s52	94.77	0.725	91.145	4910930	72487	4560	d__Bacteria;p__Pseudomonadota;c__Gammaproteobacteria;o__Pseudomonadales;f__Pseudomonadaceae;g__Pseudomonas;s__Pseudomonas_E sp000418555
Ref5_s19.bin.64	Ref5_s19	98.71	1.304	92.19	4909755	104535	4878	d__Bacteria;p__Pseudomonadota;c__Alphaproteobacteria;o__GCA-2731375;f__GCA-2731375;g__;s__
Ref5_s20.bin.37	Ref5_s20	98.53	1.097	93.045	4909511	93573	4628	d__Bacteria;p__Pseudomonadota;c__Alphaproteobacteria;o__Rhizobiales;f__Beijerinckiaceae;g__Bosea;s__
Ref5_s3.bin.118	Ref5_s3	99.32	2.702	85.81	4905005	146437	3751	d__Bacteria;p__Verrucomicrobiota;c__Verrucomicrobiia;o__Limisphaerales;f__SXQI01;g__;s__
Ref5_s20.bin.24	Ref5_s20	95.6	0.778	91.71	4896796	95551	4659	d__Bacteria;p__Pseudomonadota;c__Alphaproteobacteria;o__Rhizobiales;f__Rhizobiaceae;g__Shinella;s__Shinella sumterensis
Ref5_s45.bin.15	Ref5_s45	99.37	0.337	97.685	4888436	196309	4658	d__Bacteria;p__Pseudomonadota;c__Alphaproteobacteria;o__Rhizobiales;f__Beijerinckiaceae;g__Bosea;s__
Ref5_s41.bin.10	Ref5_s41	99.5	1.109	93.955	4884886	127668	4535	d__Bacteria;p__Pseudomonadota;c__Alphaproteobacteria;o__Caulobacterales;f__Caulobacteraceae;g__Caulobacter;s__
Ref5_s2.bin.11	Ref5_s2	86.35	3.579	68.455	4878359	37373	4643	d__Bacteria;p__Pseudomonadota;c__Alphaproteobacteria;o__Rhizobiales;f__Rhizobiaceae;g__Aquibium;s__
Ref5_s19.bin.73	Ref5_s19	91.54	0.497	89.055	4876205	201014	4590	d__Bacteria;p__Pseudomonadota;c__Alphaproteobacteria;o__JAJUGE01;f__JAJUGE01;g__;s__
Ref1_s27.bin.58	Ref1_s27	97.72	0	97.72	4874243	97614	3901	d__Bacteria;p__Planctomycetota;c__Phycisphaerae;o__Phycisphaerales;f__UBA1924;g__JADLCX01;s__
Ref5_s6.bin.14	Ref5_s6	95.71	1.739	87.015	4873635	27076	4801	d__Bacteria;p__Pseudomonadota;c__Alphaproteobacteria;o__GCA-2731375;f__GCA-2731375;g__;s__
Ref5_s10.bin.8	Ref5_s10	100	0.204	98.98	4868504	170031	4544	d__Bacteria;p__Pseudomonadota;c__Gammaproteobacteria;o__Pseudomonadales;f__Pseudomonadaceae;g__Stutzerimonas;s__Stutzerimonas stutzeri_AH
Ref5_s47.bin.57	Ref5_s47	90.69	1.188	84.75	4866842	17002	4687	d__Bacteria;p__Pseudomonadota;c__Alphaproteobacteria;o__GCA-2731375;f__GCA-2731375;g__;s__
Ref6_s1.bin.16	Ref6_s1	95.34	1.636	87.16	4866459	8495	4677	d__Bacteria;p__Pseudomonadota;c__Alphaproteobacteria;o__Rhizobiales;f__Rhizobiaceae;g__Allorhizobium;s__Allorhizobium sp002796995
Ref5_s31.bin.5	Ref5_s31	100	1.098	94.51	4861303	222132	4762	d__Bacteria;p__Pseudomonadota;c__Alphaproteobacteria;o__Rhizobiales;f__Rhizobiaceae;g__Allorhizobium;s__Allorhizobium sp002377765
Ref1_s2.bin.82	Ref1_s2	93.24	1.754	84.47	4859108	20785	4526	d__Bacteria;p__Pseudomonadota;c__Gammaproteobacteria;o__Burkholderiales;f__Rhodocyclaceae;g__Parazoarcus;s__Parazoarcus communis
Ref5_s11.bin.78	Ref5_s11	95.8	0.46	93.5	4857935	15751	4875	d__Bacteria;p__Actinomycetota;c__Actinomycetes;o__Mycobacteriales;f__Mycobacteriaceae;g__Mycobacterium;s__
Ref5_s2.bin.49	Ref5_s2	89.46	0.794	85.49	4851962	45726	4657	d__Bacteria;p__Actinomycetota;c__Actinomycetes;o__Propionibacteriales;f__Nocardioidaceae;g__Nocardioides;s__
Ref5_s19.bin.34	Ref5_s19	98.9	4.395	76.925	4851755	164497	4299	d__Bacteria;p__Gemmatimonadota;c__Gemmatimonadetes;o__Longimicrobiales;f__Longimicrobiaceae;g__WHSP01;s__
Ref1_s26.bin.64	Ref1_s26	99.35	0.645	96.125	4851449	34927	4255	d__Bacteria;p__Desulfobacterota;c__Desulfobacteria;o__Desulfobacterales;f__Desulfosalsimonadaceae;g__SURF-3;s__
Ref5_s9.bin.65	Ref5_s9	97.33	1.333	90.665	4844627	52625	3954	d__Bacteria;p__Muiribacteriota;c__Ozemobacteria;o__Ozemobacterales;f__Ozemobacteraceae;g__Rifleibacterium;s__
Ref1_s6.bin.36	Ref1_s6	94.31	2.272	82.95	4843147	22771	3890	d__Bacteria;p__Planctomycetota;c__Phycisphaerae;o__Sedimentisphaerales;f__Anaerobacaceae;g__Anaerobaca;s__Anaerobaca sp035448545
Ref5_s49.bin.1	Ref5_s49	98	0	98	4842693	37474	4483	d__Bacteria;p__Pseudomonadota;c__Alphaproteobacteria;o__Rhodospirillales;f__Rhodospirillaceae;g__Caenispirillum;s__
Ref5_s29.bin.14	Ref5_s29	99.64	0.364	97.82	4838766	200726	4455	d__Bacteria;p__Pseudomonadota;c__Gammaproteobacteria;o__Enterobacterales;f__Enterobacteriaceae;g__Citrobacter;s__Citrobacter murliniae
Ref5_s10.bin.2	Ref5_s10	98.17	1.491	90.715	4838763	56769	4703	d__Bacteria;p__Pseudomonadota;c__Alphaproteobacteria;o__Rhizobiales;f__Rhizobiaceae;g__DUSC01;s__
Ref5_s17.bin.3	Ref5_s17	98.49	0	98.49	4830662	205150	4664	d__Bacteria;p__Pseudomonadota;c__Alphaproteobacteria;o__Rhizobiales;f__Devosiaceae;g__Devosia;s__
Ref5_s3.bin.101	Ref5_s3	94.83	2.27	83.48	4830532	14607	4760	d__Bacteria;p__Pseudomonadota;c__Alphaproteobacteria;o__Bin65;f__Bin65;g__SBBV01;s__
Ref5_s12.bin.5	Ref5_s12	58.8	1.237	52.615	4829037	1933	5269	d__Bacteria;p__Pseudomonadota;c__Alphaproteobacteria;o__Azospirillales;f__Azospirillaceae;g__Arenibaculum;s__
Ref1_s27.bin.71	Ref1_s27	99.01	0.985	94.085	4827608	27584	4305	d__Bacteria;p__Bacteroidota;c__Bacteroidia;o__Chitinophagales;f__CAIOSU01;g__CAIOSU01;s__
Ref1_s26.bin.60	Ref1_s26	94.17	3.87	74.82	4827221	47969	3952	d__Bacteria;p__Myxococcota;c__Bradymonadia;o__Bradymonadales;f__Bradymonadaceae;g__JBFFMO01;s__
Ref5_s7.bin.61	Ref5_s7	98.8	0.423	96.685	4826578	119432	4411	d__Bacteria;p__Pseudomonadota;c__Gammaproteobacteria;o__Burkholderiales;f__Burkholderiaceae;g__Verticiella;s__
Ref5_s17.bin.17	Ref5_s17	98.27	0.015	98.195	4824634	142329	4501	d__Bacteria;p__Pseudomonadota;c__Alphaproteobacteria;o__Rhizobiales;f__Rhizobiaceae;g__Agrobacterium;s__Agrobacterium tumefaciens
Ref5_s5.bin.12	Ref5_s5	97.67	2.09	87.22	4821739	82805	4696	d__Bacteria;p__Pseudomonadota;c__Alphaproteobacteria;o__Rhizobiales;f__Rhizobiaceae;g__Aquamicrobium;s__Aquamicrobium_A sp023388675
Ref5_s2.bin.20	Ref5_s2	85.54	0.099	85.045	4818113	5525	4307	d__Bacteria;p__Pseudomonadota;c__Alphaproteobacteria;o__Acetobacterales;f__Acetobacteraceae;g__Siccirubricoccus;s__Siccirubricoccus phaeus
Ref5_s20.bin.17	Ref5_s20	98.79	0.964	93.97	4818072	79122	4681	d__Bacteria;p__Pseudomonadota;c__Alphaproteobacteria;o__Rhizobiales;f__Beijerinckiaceae;g__Enterovirga;s__
Ref5_s47.bin.23	Ref5_s47	99.09	0.449	96.845	4812742	142918	4547	d__Bacteria;p__Pseudomonadota;c__Alphaproteobacteria;o__JAJUGE01;f__JAJUGE01;g__JAJUGE01;s__
Ref5_s8.bin.169	Ref5_s8	91.32	0	91.32	4800025	7603	4038	d__Bacteria;p__Latescibacterota;c__Latescibacteria;o__Latescibacterales;f__Latescibacteraceae;g__JAWLHT01;s__
Ref5_s51.bin.35	Ref5_s51	93.64	1.051	88.385	4795544	74932	4623	d__Bacteria;p__Pseudomonadota;c__Gammaproteobacteria;o__Burkholderiales;f__Burkholderiaceae;g__Ramlibacter;s__
Ref1_s27.bin.97	Ref1_s27	91.88	1.915	82.305	4791523	6222	4124	d__Bacteria;p__Planctomycetota;c__Planctomycetia;o__Pirellulales;f__Pirellulaceae;g__Blastopirellula;s__
Ref1_s3.bin.26	Ref1_s3	100	0.772	96.14	4787592	83601	4210	d__Bacteria;p__Bacteroidota;c__Bacteroidia;o__Cytophagales;f__Cyclobacteriaceae;g__Cecembia;s__
Ref5_s19.bin.28	Ref5_s19	96.72	1.746	87.99	4786977	40110	4448	d__Bacteria;p__Pseudomonadota;c__Alphaproteobacteria;o__Azospirillales;f__Azospirillaceae;g__Indioceanicola;s__Indioceanicola profundi
Ref5_s52.bin.55	Ref5_s52	79.46	1.851	70.205	4784280	3898	4751	d__Bacteria;p__Armatimonadota;c__Fimbriimonadia;o__Fimbriimonadales;f__Fimbriimonadaceae;g__Fimbriimonas;s__
Ref5_s3.bin.80	Ref5_s3	58.59	4.955	33.815	4777993	5773	4679	d__Bacteria;p__Pseudomonadota;c__Alphaproteobacteria;o__Reyranellales;f__Reyranellaceae;g__Reyranella;s__
Ref5_s1.bin.20	Ref5_s1	99.23	1.851	89.975	4777469	94834	4141	d__Bacteria;p__Pseudomonadota;c__Gammaproteobacteria;o__Pseudomonadales;f__Ketobacteraceae;g__Ch67;s__
Ref5_s52.bin.25	Ref5_s52	68.77	0.877	64.385	4771884	32210	4368	d__Bacteria;p__Pseudomonadota;c__Gammaproteobacteria;o__Pseudomonadales;f__Pseudomonadaceae;g__Pseudomonas;s__Pseudomonas_E psychrophila
Ref5_s51.bin.36	Ref5_s51	90.34	1.186	84.41	4768668	33167	4632	d__Bacteria;p__Pseudomonadota;c__Alphaproteobacteria;o__Rhodobacterales;f__Rhodobacteraceae;g__Cereibacter;s__
Ref5_s7.bin.10	Ref5_s7	98.65	0.313	97.085	4762403	125496	4283	d__Bacteria;p__Pseudomonadota;c__Alphaproteobacteria;o__Rhizobiales;f__Hyphomicrobiaceae;g__DAORNH01;s__
Ref5_s11.bin.33	Ref5_s11	94	1.265	87.675	4756373	52036	4522	d__Bacteria;p__Pseudomonadota;c__Alphaproteobacteria;o__Rhizobiales;f__Kaistiaceae;g__Bauldia;s__
Ref5_s41.bin.16	Ref5_s41	98.77	0.037	98.585	4755298	193384	4447	d__Bacteria;p__Pseudomonadota;c__Gammaproteobacteria;o__Enterobacterales;f__Enterobacteriaceae;g__Citrobacter;s__Citrobacter_A amalonaticus
Ref5_s1.bin.80	Ref5_s1	96.67	0.632	93.51	4754719	69780	4309	d__Bacteria;p__Pseudomonadota;c__Alphaproteobacteria;o__Rhizobiales;f__Stappiaceae;g__Stappia;s__Stappia sp900185725
Ref5_s2.bin.84	Ref5_s2	60.21	5.555	32.435	4754611	6421	4711	d__Bacteria;p__Vulcanimicrobiota;c__Xenobia;o__Xenobiales;f__JADMJV01;g__JAEXNA01;s__
Ref5_s9.bin.167	Ref5_s9	93.51	3.086	78.08	4748556	41337	3539	d__Bacteria;p__Armatimonadota;c__Zipacnadia;o__Zipacnadales;f__UBA11051;g__JABLXH01;s__
Ref5_s3.bin.36	Ref5_s3	93.18	0	93.18	4746450	135683	3628	d__Bacteria;p__Planctomycetota;c__Phycisphaerae;o__Phycisphaerales;f__UBA1924;g__JAEUIX01;s__
Ref5_s52.bin.33	Ref5_s52	95.17	0.766	91.34	4745829	42046	4382	d__Bacteria;p__Pseudomonadota;c__Alphaproteobacteria;o__Rhizobiales;f__Xanthobacteraceae;g__Xanthobacter;s__
Ref5_s33.bin.14	Ref5_s33	97.83	1.475	90.455	4741724	50980	4483	d__Bacteria;p__Pseudomonadota;c__Alphaproteobacteria;o__Rhodobacterales;f__Rhodobacteraceae;g__Allosediminivita;s__
Ref5_s52.bin.78	Ref5_s52	59.48	3.448	42.24	4741450	8245	4861	d__Bacteria;p__Pseudomonadota;c__Alphaproteobacteria;o__Rhizobiales;f__Rhizobiaceae;g__Mesorhizobium;s__
Ref5_s41.bin.11	Ref5_s41	100	0	100	4738861	418038	4161	d__Bacteria;p__Bacteroidota;c__Bacteroidia;o__Cytophagales;f__Cyclobacteriaceae;g__Algoriphagus;s__
Ref5_s24.bin.99	Ref5_s24	96.52	0	96.52	4738603	21095	3686	d__Bacteria;p__Hydrogenedentota;c__Hydrogenedentia;o__Hydrogenedentales;f__CAILVY01;g__CALEDJ01;s__
Ref5_s2.bin.7	Ref5_s2	96.24	0.221	95.135	4738022	50237	4358	d__Bacteria;p__Pseudomonadota;c__Alphaproteobacteria;o__Rhizobiales;f__Xanthobacteraceae;g__Xanthobacter;s__
Ref5_s40.bin.42	Ref5_s40	99.56	1.304	93.04	4735500	227726	4489	d__Bacteria;p__Pseudomonadota;c__Alphaproteobacteria;o__UBA8366;f__;g__;s__
Ref5_s7.bin.27	Ref5_s7	94.54	0.181	93.635	4735054	317374	4154	d__Bacteria;p__Chloroflexota;c__Anaerolineae;o__Aggregatilineales;f__Phototrophicaceae;g__;s__
Ref5_s19.bin.14	Ref5_s19	99.56	0	99.56	4730401	440832	4442	d__Bacteria;p__Pseudomonadota;c__Alphaproteobacteria;o__JAJUGE01;f__JAJUGE01;g__JAJUGE01;s__
Ref5_s19.bin.77	Ref5_s19	95.77	1.161	89.965	4727477	79644	4586	d__Bacteria;p__Pseudomonadota;c__Alphaproteobacteria;o__Rhizobiales;f__Rhizobiaceae;g__Aquamicrobium;s__
Ref5_s43.bin.52	Ref5_s43	100	1.477	92.615	4726139	237305	4114	d__Bacteria;p__Bacteroidota;c__Bacteroidia;o__Chitinophagales;f__Chitinophagaceae;g__MGR-bin208;s__
Ref5_s37.bin.27	Ref5_s37	98.78	1.557	90.995	4714426	43277	4454	d__Bacteria;p__Pseudomonadota;c__Gammaproteobacteria;o__Burkholderiales;f__Burkholderiaceae;g__Ramlibacter;s__Ramlibacter rhizophilus
Ref5_s47.bin.62	Ref5_s47	98.37	2.188	87.43	4711379	64578	4466	d__Bacteria;p__Pseudomonadota;c__Alphaproteobacteria;o__Bin65;f__Bin65;g__CAMYMQ01;s__
Ref5_s24.bin.23	Ref5_s24	90.9	2	80.9	4711079	39572	3960	d__Bacteria;p__Chloroflexota;c__Anaerolineae;o__B4-G1;f__SLSP01;g__DAOTVC01;s__
Ref5_s20.bin.30	Ref5_s20	99.26	0	99.26	4707852	94169	4587	d__Bacteria;p__Pseudomonadota;c__Gammaproteobacteria;o__Burkholderiales;f__Burkholderiaceae;g__Ramlibacter;s__
Ref5_s1.bin.14	Ref5_s1	97.13	0.316	95.55	4705188	51830	4456	d__Bacteria;p__Pseudomonadota;c__Alphaproteobacteria;o__Rhizobiales;f__Xanthobacteraceae;g__JAFKKS01;s__
Ref2_s3.bin.6	Ref2_s3	99.64	1.158	93.85	4703702	28577	4504	d__Bacteria;p__Pseudomonadota;c__Gammaproteobacteria;o__Pseudomonadales;f__Pseudomonadaceae;g__Pseudomonas;s__Pseudomonas_E oleovorans
Ref5_s47.bin.60	Ref5_s47	95.41	3.296	78.93	4699222	28859	4027	d__Bacteria;p__Gemmatimonadota;c__Gemmatimonadetes;o__Longimicrobiales;f__RSA9;g__JBBDRO01;s__
Ref5_s8.bin.149	Ref5_s8	100	1.098	94.51	4697363	26429	3545	d__Bacteria;p__Latescibacterota;c__Latescibacteria;o__Latescibacterales;f__Latescibacteraceae;g__G963668435;s__
Ref5_s54.bin.14	Ref5_s54	98.6	0.027	98.465	4697253	54359	4466	d__Bacteria;p__Pseudomonadota;c__Gammaproteobacteria;o__Burkholderiales;f__Burkholderiaceae;g__Pollutimonas;s__
Ref5_s48.bin.1	Ref5_s48	88.91	1.739	80.215	4696401	11391	4303	d__Bacteria;p__Pseudomonadota;c__Alphaproteobacteria;o__Kiloniellales;f__DSM-21159;g__Tistlia;s__
Ref5_s23.bin.71	Ref5_s23	99.19	1.547	91.455	4690599	77284	4501	d__Bacteria;p__Pseudomonadota;c__Alphaproteobacteria;o__Rhizobiales;f__Hyphomicrobiaceae;g__Hyphomicrobium;s__
Ref5_s48.bin.25	Ref5_s48	99.7	0.278	98.31	4686609	69699	4410	d__Bacteria;p__Actinomycetota;c__Actinomycetes;o__Actinomycetales;f__Micrococcaceae;g__Arthrobacter;s__
Ref5_s7.bin.92	Ref5_s7	96.7	5.494	69.23	4681804	114487	4016	d__Bacteria;p__Gemmatimonadota;c__Gemmatimonadetes;o__Longimicrobiales;f__RSA9;g__SH-MAG3;s__
Ref5_s3.bin.119	Ref5_s3	58.67	2.173	47.805	4681327	5736	4273	d__Bacteria;p__Acidobacteriota;c__Terriglobia;o__Bryobacterales;f__Bryobacteraceae;g__JALHNI01;s__
Ref5_s4.bin.22	Ref5_s4	75.32	1.599	67.325	4680824	5478	4743	d__Bacteria;p__Pseudomonadota;c__Alphaproteobacteria;o__Rhizobiales;f__Hyphomicrobiaceae;g__Ga0077530;s__
Ref5_s52.bin.34	Ref5_s52	91.22	2.175	80.345	4680160	28975	4464	d__Bacteria;p__Pseudomonadota;c__Alphaproteobacteria;o__Rhizobiales;f__Hyphomicrobiaceae;g__AWTP1-13;s__
Ref5_s53.bin.6	Ref5_s53	92.4	1.954	82.63	4679850	33953	4609	d__Bacteria;p__Pseudomonadota;c__Gammaproteobacteria;o__Burkholderiales;f__Burkholderiaceae;g__Ramlibacter;s__
Ref5_s7.bin.15	Ref5_s7	99.24	0	99.24	4679720	92491	4256	d__Bacteria;p__Pseudomonadota;c__Alphaproteobacteria;o__Rhizobiales;f__Xanthobacteraceae;g__Aquabacter;s__Aquabacter sp013911975
Ref5_s10.bin.18	Ref5_s10	99.19	0.632	96.03	4675504	136871	4490	d__Bacteria;p__Pseudomonadota;c__Alphaproteobacteria;o__Rhizobiales;f__Xanthobacteraceae;g__Pseudolabrys;s__
Ref5_s6.bin.47	Ref5_s6	96.96	0.409	94.915	4673151	105956	4631	d__Bacteria;p__Pseudomonadota;c__Alphaproteobacteria;o__Rhizobiales;f__Rhizobiaceae;g__RCIO01;s__
Ref5_s37.bin.7	Ref5_s37	97.5	1.167	91.665	4672118	93344	4440	d__Bacteria;p__Pseudomonadota;c__Alphaproteobacteria;o__Rhizobiales;f__Rhizobiaceae;g__Neorhizobium;s__Neorhizobium pelagicum
Ref5_s2.bin.81	Ref5_s2	80.32	6.034	50.15	4665948	93612	4518	d__Bacteria;p__Pseudomonadota;c__Alphaproteobacteria;o__Rhizobiales;f__Rhizobiaceae;g__;s__
Ref5_s23.bin.32	Ref5_s23	97.82	1.243	91.605	4661621	76937	4353	d__Bacteria;p__Pseudomonadota;c__Alphaproteobacteria;o__Rhodospirillales;f__Rhodospirillaceae;g__;s__
Ref5_s23.bin.9	Ref5_s23	83.08	8.893	38.615	4656293	14143	4674	d__Bacteria;p__Pseudomonadota;c__Alphaproteobacteria;o__Rhizobiales;f__Rhizobiaceae;g__Mesorhizobium;s__
Ref5_s15.bin.2	Ref5_s15	70.42	1.136	64.74	4656024	5051	4257	d__Bacteria;p__Planctomycetota;c__Phycisphaerae;o__Phycisphaerales;f__UBA1924;g__JTS-AC122;s__
Ref5_s43.bin.45	Ref5_s43	98.25	1.136	92.57	4654594	140213	4212	d__Bacteria;p__Pseudomonadota;c__Alphaproteobacteria;o__Rhizobiales;f__Stappiaceae;g__Stappia;s__
Ref5_s36.bin.10	Ref5_s36	99.86	0.136	99.18	4642820	419156	4315	d__Bacteria;p__Pseudomonadota;c__Gammaproteobacteria;o__Pseudomonadales;f__Pseudomonadaceae;g__Stutzerimonas;s__Stutzerimonas stutzeri
Ref1_s27.bin.83	Ref1_s27	92.87	1.136	87.19	4642352	19840	3754	d__Bacteria;p__Planctomycetota;c__Phycisphaerae;o__Phycisphaerales;f__UBA1924;g__JTS-AC122;s__
Ref5_s20.bin.36	Ref5_s20	78.05	0	78.05	4637751	7418	4554	d__Bacteria;p__Pseudomonadota;c__Alphaproteobacteria;o__Rhizobiales;f__Rhizobiaceae;g__Chelativorans;s__Chelativorans sp029457495
Ref5_s3.bin.107	Ref5_s3	82.13	5.319	55.535	4637083	12963	4502	d__Bacteria;p__Pseudomonadota;c__Alphaproteobacteria;o__Rhizobiales;f__Xanthobacteraceae;g__Pseudorhodoplanes;s__
Ref5_s47.bin.66	Ref5_s47	90.17	0.869	85.825	4637067	13199	4471	d__Bacteria;p__Pseudomonadota;c__Alphaproteobacteria;o__GCA-2731375;f__GCA-2731375;g__;s__
Ref5_s54.bin.32	Ref5_s54	93.47	2.159	82.675	4636135	15011	4199	d__Bacteria;p__Pseudomonadota;c__Gammaproteobacteria;o__Burkholderiales;f__Burkholderiaceae;g__Paracidovorax;s__
Ref5_s50.bin.10	Ref5_s50	95.11	1.785	86.185	4635041	11300	4530	d__Bacteria;p__Actinomycetota;c__Actinomycetes;o__Mycobacteriales;f__Mycobacteriaceae;g__Rhodococcoides;s__Rhodococcoides fascians
Ref5_s2.bin.21	Ref5_s2	96.64	3.37	79.79	4633608	25350	3558	d__Bacteria;p__Sumerlaeota;c__Sumerlaeia;o__SLMS01;f__SLMS01;g__JAFIGB01;s__
Ref5_s27.bin.24	Ref5_s27	100	0.185	99.075	4632848	157096	4198	d__Bacteria;p__Pseudomonadota;c__Gammaproteobacteria;o__Pseudomonadales;f__Alcanivoracaceae;g__Alloalcanivorax;s__Alloalcanivorax xenomutans
Ref5_s48.bin.13	Ref5_s48	99.69	0.546	96.96	4630976	78388	4319	d__Bacteria;p__Pseudomonadota;c__Gammaproteobacteria;o__Pseudomonadales;f__Pseudomonadaceae;g__Stutzerimonas;s__Stutzerimonas sp003488145
Ref5_s11.bin.65	Ref5_s11	97	1.436	89.82	4629653	52727	4585	d__Bacteria;p__Pseudomonadota;c__Alphaproteobacteria;o__Rhizobiales;f__Xanthobacteraceae;g__Pseudorhodoplanes;s__
Ref4_s3.bin.31	Ref4_s3	99.93	1.098	94.44	4628743	32620	3552	d__Bacteria;p__Latescibacterota;c__Latescibacteria;o__Latescibacterales;f__Latescibacteraceae;g__G963668435;s__
Ref5_s9.bin.44	Ref5_s9	67.03	0.862	62.72	4628316	21916	4265	d__Bacteria;p__Pseudomonadota;c__Gammaproteobacteria;o__Enterobacterales;f__Enterobacteriaceae;g__Citrobacter;s__Citrobacter braakii
Ref5_s53.bin.18	Ref5_s53	99.84	2.096	89.36	4620717	272209	4342	d__Bacteria;p__Pseudomonadota;c__Alphaproteobacteria;o__Sphingomonadales;f__Sphingomonadaceae;g__Sphingopyxis;s__
Ref1_s27.bin.59	Ref1_s27	93.12	3.696	74.64	4617823	25257	4347	d__Bacteria;p__Pseudomonadota;c__Alphaproteobacteria;o__Rhizobiales;f__Hyphomicrobiaceae;g__Ga0077555;s__
Ref1_s26.bin.98	Ref1_s26	96.84	1.372	89.98	4609716	12416	3986	d__Bacteria;p__Desulfobacterota;c__Desulfobulbia;o__Desulfobulbales;f__SURF-16;g__SURF-16;s__
Ref5_s12.bin.6	Ref5_s12	59.8	1.485	52.375	4604271	1846	5113	d__Bacteria;p__Bacteroidota;c__Bacteroidia;o__Cytophagales;f__Spirosomataceae;g__Dyadobacter;s__
Ref5_s2.bin.60	Ref5_s2	86.13	2.162	75.32	4601693	37440	4214	d__Bacteria;p__Actinomycetota;c__Acidimicrobiia;o__Acidimicrobiales;f__Microtrichaceae;g__JAFAFN01;s__
Ref5_s39.bin.6	Ref5_s39	95.13	1.237	88.945	4601078	9137	4425	d__Bacteria;p__Pseudomonadota;c__Alphaproteobacteria;o__DSM-16000;f__Inquilinaceae;g__JAJUFW01;s__
Ref5_s8.bin.140	Ref5_s8	95.94	2.027	85.805	4596378	29222	3790	d__Bacteria;p__Verrucomicrobiota;c__Verrucomicrobiia;o__Limisphaerales;f__MWDV01;g__MWDV01;s__
Ref5_s20.bin.12	Ref5_s20	97.96	1.097	92.475	4594376	102699	4474	d__Bacteria;p__Pseudomonadota;c__Alphaproteobacteria;o__Rhizobiales;f__Beijerinckiaceae;g__Bosea;s__
Ref5_s6.bin.10	Ref5_s6	55.13	9.677	6.745	4594055	6368	4576	d__Bacteria;p__Pseudomonadota;c__Alphaproteobacteria;o__Reyranellales;f__Reyranellaceae;g__Reyranella;s__
Ref5_s53.bin.11	Ref5_s53	98.01	1.158	92.22	4590402	54536	4458	d__Bacteria;p__Pseudomonadota;c__Gammaproteobacteria;o__Burkholderiales;f__Burkholderiaceae;g__RAM1;s__
Ref5_s26.bin.33	Ref5_s26	100	0.434	97.83	4588972	139194	4285	d__Bacteria;p__Pseudomonadota;c__Alphaproteobacteria;o__SMXQ01;f__SMXQ01;g__;s__
Ref5_s54.bin.27	Ref5_s54	97.4	0	97.4	4578566	217295	3831	d__Bacteria;p__Bacteroidota;c__Bacteroidia;o__Sphingobacteriales;f__Sphingobacteriaceae;g__Pedobacter;s__
Ref5_s53.bin.5	Ref5_s53	99.76	0.817	95.675	4577703	124484	4211	d__Bacteria;p__Pseudomonadota;c__Gammaproteobacteria;o__Burkholderiales;f__Burkholderiaceae;g__Aquabacterium;s__
Ref5_s47.bin.30	Ref5_s47	59.48	3.448	42.24	4577458	3743	3645	d__Bacteria;p__Acidobacteriota;c__Thermoanaerobaculia;o__Multivoradales;f__JBCCEF01;g__;s__
Ref5_s11.bin.81	Ref5_s11	91.82	1.709	83.275	4575868	26681	4574	d__Bacteria;p__Actinomycetota;c__Thermoleophilia;o__Solirubrobacterales;f__Solirubrobacteraceae;g__CADCVT01;s__
Ref5_s20.bin.42	Ref5_s20	58.71	9.796	9.73	4575648	1668	5121	d__Bacteria;p__Pseudomonadota;c__Alphaproteobacteria;o__Rhizobiales;f__Rhizobiaceae;g__Shinella;s__
Ref5_s10.bin.15	Ref5_s10	92.3	1.481	84.895	4575487	10297	4310	d__Bacteria;p__Actinomycetota;c__Nitriliruptoria;o__Nitriliruptorales;f__Nitriliruptoraceae;g__Nitriliruptor;s__
Ref5_s52.bin.77	Ref5_s52	99.57	0.791	95.615	4572779	153873	4512	d__Bacteria;p__Pseudomonadota;c__Alphaproteobacteria;o__Rhizobiales;f__Xanthobacteraceae;g__P52-10;s__
Ref5_s46.bin.22	Ref5_s46	100	0	100	4572478	346979	4252	d__Bacteria;p__Pseudomonadota;c__Alphaproteobacteria;o__Rhodospirillales;f__Thalassospiraceae;g__Thalassospira;s__Thalassospira xianhensis
Ref5_s26.bin.16	Ref5_s26	98.94	3.083	83.525	4571210	113923	4248	d__Bacteria;p__Pseudomonadota;c__Gammaproteobacteria;o__Nitrococcales;f__AK92;g__JAAYIK01;s__
Ref5_s47.bin.51	Ref5_s47	89.96	0.896	85.48	4569218	16082	4257	d__Bacteria;p__Pseudomonadota;c__Alphaproteobacteria;o__Rhizobiales;f__Pleomorphomonadaceae;g__JAWLBM01;s__
Ref5_s1.bin.60	Ref5_s1	98.27	0.94	93.57	4567387	67327	4165	d__Bacteria;p__Pseudomonadota;c__Alphaproteobacteria;o__Rhizobiales;f__Beijerinckiaceae;g__Saliniramus;s__
Ref5_s23.bin.75	Ref5_s23	98.03	0.363	96.215	4555057	49513	4392	d__Bacteria;p__Pseudomonadota;c__Alphaproteobacteria;o__Rhizobiales;f__Rhizobiaceae;g__Brucella;s__Brucella sp900470195
Ref1_s23.bin.6	Ref1_s23	95.36	1.391	88.405	4554330	9486	4151	d__Bacteria;p__Pseudomonadota;c__Alphaproteobacteria;o__Kiloniellales;f__DSM-21159;g__Tistlia;s__
Ref5_s1.bin.30	Ref5_s1	99.05	2.991	84.095	4553704	43172	4223	d__Bacteria;p__Actinomycetota;c__Acidimicrobiia;o__Acidimicrobiales;f__UBA8139;g__;s__
Ref5_s29.bin.19	Ref5_s29	89.85	1.95	80.1	4549551	7244	4047	d__Bacteria;p__Bacillota;c__Clostridia;o__Peptostreptococcales;f__Acidaminobacteraceae;g__Fusibacter;s__
Ref5_s5.bin.8	Ref5_s5	96.14	2.03	85.99	4549443	35988	4476	d__Bacteria;p__Pseudomonadota;c__Alphaproteobacteria;o__Rhizobiales;f__Kaistiaceae;g__Bauldia;s__
Ref5_s51.bin.32	Ref5_s51	95.11	0.621	92.005	4544898	43714	4262	d__Bacteria;p__Pseudomonadota;c__Alphaproteobacteria;o__Acetobacterales;f__Acetobacteraceae;g__Belnapia;s__
Ref1_s18.bin.35	Ref1_s18	99.22	0.945	94.495	4544228	64426	4236	d__Bacteria;p__Pseudomonadota;c__Gammaproteobacteria;o__Pseudomonadales;f__Pseudomonadaceae;g__Halopseudomonas;s__
Ref5_s9.bin.57	Ref5_s9	78.56	1.648	70.32	4544175	4366	4050	d__Bacteria;p__Hydrogenedentota;c__Hydrogenedentia;o__Hydrogenedentales;f__SLHB01;g__JAVEWL01;s__
Ref5_s32.bin.1	Ref5_s32	85	2.586	72.07	4543340	49465	4217	d__Bacteria;p__Pseudomonadota;c__Gammaproteobacteria;o__Pseudomonadales;f__Oleiphilaceae;g__Marinobacter;s__
Ref5_s7.bin.109	Ref5_s7	87.37	1.709	78.825	4542653	20549	4504	d__Bacteria;p__Actinomycetota;c__Acidimicrobiia;o__Acidimicrobiales;f__WLNW01;g__;s__
Ref5_s4.bin.20	Ref5_s4	96.72	3.278	80.33	4537802	25296	3433	d__Bacteria;p__Bacteroidota;c__SZUA-365;o__SZUA-365;f__SZUA-365;g__JAOSJT01;s__
Ref5_s11.bin.24	Ref5_s11	94.77	0.705	91.245	4535693	32925	4082	d__Bacteria;p__Pseudomonadota;c__Alphaproteobacteria;o__Rhizobiales;f__Hyphomicrobiaceae;g__;s__
Ref5_s11.bin.32	Ref5_s11	90.05	3.296	73.57	4534951	16068	3977	d__Bacteria;p__Gemmatimonadota;c__Gemmatimonadetes;o__Longimicrobiales;f__Longimicrobiaceae;g__;s__
Ref1_s23.bin.87	Ref1_s23	97.52	0.248	96.28	4534770	64241	4182	d__Bacteria;p__Pseudomonadota;c__Alphaproteobacteria;o__Rhodospirillales;f__Thalassospiraceae;g__Thalassospira;s__
Ref5_s37.bin.19	Ref5_s37	97.82	0.581	94.915	4533199	119543	4319	d__Bacteria;p__Pseudomonadota;c__Alphaproteobacteria;o__Rhizobiales;f__Rhizobiaceae;g__Allorhizobium;s__Allorhizobium sp900466945
Ref5_s44.bin.16	Ref5_s44	99.36	0	99.36	4531413	161259	4076	d__Bacteria;p__Pseudomonadota;c__Alphaproteobacteria;o__Rhizobiales;f__Stappiaceae;g__Pannonibacter;s__Pannonibacter anstelovis
Ref5_s32.bin.7	Ref5_s32	82.75	0	82.75	4529024	68499	4300	d__Bacteria;p__Pseudomonadota;c__Alphaproteobacteria;o__Rhodobacterales;f__Rhodobacteraceae;g__Frigidibacter;s__
Ref5_s24.bin.16	Ref5_s24	95.02	1.741	86.315	4527257	82162	4231	d__Bacteria;p__Pseudomonadota;c__Alphaproteobacteria;o__Rhodospirillales;f__Rhodospirillaceae;g__;s__
Ref5_s24.bin.111	Ref5_s24	94.44	2.747	80.705	4526355	9036	3874	d__Bacteria;p__Zhuqueibacterota;c__Zhuqueibacteria;o__Residuimicrobiales;f__Oceaniaggregativiventaceae;g__Sulfursilanivivens;s__
Ref5_s21.bin.9	Ref5_s21	90.98	1.446	83.75	4526305	21810	4284	d__Bacteria;p__Pseudomonadota;c__Alphaproteobacteria;o__Rhodobacterales;f__Rhodobacteraceae;g__Pseudodonghicola;s__
Ref5_s32.bin.5	Ref5_s32	99.76	0.037	99.575	4522864	128444	4284	d__Bacteria;p__Pseudomonadota;c__Gammaproteobacteria;o__Enterobacterales;f__Enterobacteriaceae;g__Enterobacter;s__Enterobacter hormaechei_C
Ref5_s11.bin.48	Ref5_s11	92.3	4.395	70.325	4519696	47172	4031	d__Bacteria;p__Gemmatimonadota;c__Gemmatimonadetes;o__Longimicrobiales;f__Longimicrobiaceae;g__WHSP01;s__
Ref1_s7.bin.10	Ref1_s7	98.44	0.623	95.325	4519413	63662	4239	d__Bacteria;p__Pseudomonadota;c__Gammaproteobacteria;o__Burkholderiales;f__Burkholderiaceae;g__Noviherbaspirillum;s__
Ref5_s52.bin.5	Ref5_s52	96.26	1.741	87.555	4518700	20055	3929	d__Bacteria;p__Pseudomonadota;c__Gammaproteobacteria;o__Enterobacterales;f__Shewanellaceae;g__Shewanella;s__Shewanella putrefaciens
Ref5_s7.bin.69	Ref5_s7	96.52	0.434	94.35	4516355	171513	4178	d__Bacteria;p__Pseudomonadota;c__Alphaproteobacteria;o__JAJUGE01;f__;g__;s__
Ref1_s27.bin.8	Ref1_s27	95.97	2.158	85.18	4511440	18846	4200	d__Bacteria;p__Pseudomonadota;c__Gammaproteobacteria;o__Steroidobacterales;f__Steroidobacteraceae;g__JAPZRU01;s__
Ref5_s15.bin.27	Ref5_s15	98.97	0.062	98.66	4510558	67511	4139	d__Bacteria;p__Pseudomonadota;c__Gammaproteobacteria;o__Burkholderiales;f__Burkholderiaceae;g__Hydrogenophaga;s__
Ref1_s23.bin.80	Ref1_s23	51.82	7.607	13.785	4503915	1819	4958	d__Bacteria;p__Verrucomicrobiota;c__Lentisphaeria;o__Oligosphaerales;f__JAFGRS01;g__;s__
Ref5_s51.bin.2	Ref5_s51	87.05	0.58	84.15	4502586	5970	4091	d__Bacteria;p__Pseudomonadota;c__Alphaproteobacteria;o__Acetobacterales;f__Acetobacteraceae;g__Pseudoroseomonas;s__Pseudoroseomonas sp037145735
Ref5_s19.bin.48	Ref5_s19	99.18	0.031	99.025	4501249	286682	4349	d__Bacteria;p__Pseudomonadota;c__Alphaproteobacteria;o__Rhizobiales;f__Hyphomicrobiaceae;g__Hyphomicrobium;s__
Ref5_s25.bin.24	Ref5_s25	97.32	0.112	96.76	4498133	18148	4289	d__Bacteria;p__Pseudomonadota;c__Alphaproteobacteria;o__Rhodospirillales;f__Rhodospirillaceae;g__Caenispirillum;s__Caenispirillum bisanense
Ref5_s54.bin.40	Ref5_s54	97.37	1.817	88.285	4494911	60942	4205	d__Bacteria;p__Pseudomonadota;c__Alphaproteobacteria;o__Rhizobiales;f__Rhizobiaceae;g__Agrobacterium;s__
Ref5_s23.bin.24	Ref5_s23	85.07	3.548	67.33	4491081	16287	3974	d__Bacteria;p__Desulfobacterota;c__Desulfobacteria;o__Desulfobacterales;f__Desulfosarcinaceae;g__UBA2230;s__
Ref5_s32.bin.8	Ref5_s32	100	0	100	4490797	151818	4152	d__Bacteria;p__Pseudomonadota;c__Alphaproteobacteria;o__Rhodospirillales;f__Thalassospiraceae;g__Thalassospira;s__
Ref5_s52.bin.57	Ref5_s52	83.19	3.575	65.315	4490493	3810	4674	d__Bacteria;p__Actinomycetota;c__Actinomycetes;o__Mycobacteriales;f__Mycobacteriaceae;g__Mycobacterium;s__Mycobacterium frederiksbergense_A
Ref5_s47.bin.54	Ref5_s47	100	0.558	97.21	4488592	84925	3748	d__Bacteria;p__Bacteroidota;c__Ignavibacteria;o__Ignavibacteriales;f__Melioribacteraceae;g__;s__
Ref6_s3.bin.17	Ref6_s3	78.36	1.818	69.27	4479343	6889	3742	d__Bacteria;p__Chloroflexota;c__Anaerolineae;o__JACIWR01;f__JACIWR01;g__JACIWR01;s__JACIWR01 sp014360845
Ref5_s30.bin.28	Ref5_s30	97.33	1.333	90.665	4474852	33084	3640	d__Bacteria;p__Muiribacteriota;c__Ozemobacteria;o__Ozemobacterales;f__Ozemobacteraceae;g__DYKG01;s__DYKG01 sp030446435
Ref1_s26.bin.30	Ref1_s26	91.93	0	91.93	4474785	91192	3976	d__Bacteria;p__Desulfobacterota;c__Desulfuromonadia;o__Desulfuromonadales;f__Trichloromonadaceae;g__Trichloromonas;s__
Ref5_s13.bin.36	Ref5_s13	76.9	4.16	56.1	4473895	2978	4003	d__Bacteria;p__Bacillota;c__Clostridia;o__Peptostreptococcales;f__Thermotaleaceae;g__;s__
Ref5_s3.bin.123	Ref5_s3	80.97	1.585	73.045	4472959	9396	4226	d__Bacteria;p__Pseudomonadota;c__Gammaproteobacteria;o__Burkholderiales;f__Burkholderiaceae;g__CAISIP01;s__
Ref5_s52.bin.20	Ref5_s52	93.5	1.11	87.95	4472565	22139	4458	d__Bacteria;p__Actinomycetota;c__Actinomycetes;o__Propionibacteriales;f__Nocardioidaceae;g__Nocardioides;s__
Ref5_s37.bin.40	Ref5_s37	72.58	0	72.58	4468046	32951	4182	d__Bacteria;p__Pseudomonadota;c__Gammaproteobacteria;o__Pseudomonadales;f__Pseudomonadaceae;g__Stutzerimonas;s__
Ref5_s26.bin.5	Ref5_s26	92.27	1.539	84.575	4459149	34105	4207	d__Bacteria;p__Pseudomonadota;c__Alphaproteobacteria;o__Rhodospirillales;f__Shumkoniaceae;g__Shumkonia;s__
Ref5_s23.bin.8	Ref5_s23	75.34	3.448	58.1	4458411	24393	4125	d__Bacteria;p__Pseudomonadota;c__Alphaproteobacteria;o__Rhizobiales;f__Xanthobacteraceae;g__Ancylobacter;s__
Ref1_s27.bin.135	Ref1_s27	98.28	1.641	90.075	4456315	47378	4243	d__Bacteria;p__Pseudomonadota;c__Alphaproteobacteria;o__Sphingomonadales;f__Sphingomonadaceae;g__Novosphingobium;s__
Ref5_s7.bin.52	Ref5_s7	84.18	3.454	66.91	4454377	25105	4298	d__Bacteria;p__Actinomycetota;c__Actinomycetes;o__Propionibacteriales;f__Nocardioidaceae;g__Nocardioides;s__
Ref5_s53.bin.24	Ref5_s53	55.81	1.724	47.19	4453661	14642	4185	d__Bacteria;p__Pseudomonadota;c__Gammaproteobacteria;o__Burkholderiales;f__Burkholderiaceae;g__Acidovorax;s__
Ref5_s9.bin.6	Ref5_s9	97.27	5.454	70	4453192	32316	3917	d__Bacteria;p__Chloroflexota;c__Anaerolineae;o__Anaerolineales;f__Villigracilaceae;g__UBA5195;s__
Ref5_s2.bin.14	Ref5_s2	96.97	1.342	90.26	4450440	189829	4133	d__Bacteria;p__Pseudomonadota;c__Gammaproteobacteria;o__Burkholderiales;f__SG8-39;g__CAIYPG01;s__
Ref5_s4.bin.10	Ref5_s4	97.41	0.515	94.835	4442544	19805	4193	d__Bacteria;p__Pseudomonadota;c__Alphaproteobacteria;o__Rhodobacterales;f__Rhodobacteraceae;g__Pararhodobacter;s__
Ref5_s3.bin.72	Ref5_s3	95.34	2.659	82.045	4442158	15578	4274	d__Bacteria;p__Actinomycetota;c__Acidimicrobiia;o__Acidimicrobiales;f__Ilumatobacteraceae;g__UBA668;s__UBA668 sp030685215
Ref5_s48.bin.8	Ref5_s48	98.94	1.131	93.285	4439152	68758	4064	d__Bacteria;p__Pseudomonadota;c__Alphaproteobacteria;o__Rhizobiales;f__Ancalomicrobiaceae;g__Pinisolibacter;s__
Ref5_s3.bin.43	Ref5_s3	94.81	1.316	88.23	4435471	56735	3780	d__Bacteria;p__Pseudomonadota;c__Gammaproteobacteria;o__Xanthomonadales;f__Xanthomonadaceae;g__Lysobacter;s__
Ref5_s23.bin.38	Ref5_s23	83.22	0.645	79.995	4429151	73435	3863	d__Bacteria;p__Desulfobacterota;c__Desulfobacteria;o__Desulfobacterales;f__Desulfosarcinaceae;g__UBA2230;s__
Ref5_s11.bin.53	Ref5_s11	84.95	0	84.95	4423929	11173	4171	d__Bacteria;p__Pseudomonadota;c__Alphaproteobacteria;o__Rhizobiales;f__Hyphomicrobiaceae;g__Ga0077530;s__
Ref1_s27.bin.149	Ref1_s27	91.79	2.197	80.805	4423683	28204	3599	d__Bacteria;p__Krumholzibacteriota;c__Krumholzibacteriia;o__LZORAL124-64-63;f__LZORAL124-64-63;g__CAINDZ01;s__
Ref5_s9.bin.162	Ref5_s9	96.29	0	96.29	4420961	29177	3470	d__Bacteria;p__Armatimonadota;c__Chthonomonadetes;o__Chthonomonadales;f__CAJBBX01;g__JAAYVH01;s__JAAYVH01 sp012517255
Ref1_s21.bin.53	Ref1_s21	88.63	3.9	69.13	4419649	32619	3788	d__Bacteria;p__Chloroflexota;c__Anaerolineae;o__B4-G1;f__B4-G1;g__;s__
Ref5_s20.bin.3	Ref5_s20	99.27	1.097	93.785	4416696	132624	4167	d__Bacteria;p__Pseudomonadota;c__Alphaproteobacteria;o__Rhizobiales;f__Beijerinckiaceae;g__28-YEA-48;s__
Ref5_s24.bin.230	Ref5_s24	69.97	4.545	47.245	4416517	5640	3847	d__Bacteria;p__Chloroflexota;c__Anaerolineae;o__Aggregatilineales;f__Aggregatilineaceae;g__LM3-B42;s__LM3-B42 sp018432315
Ref5_s54.bin.10	Ref5_s54	98.58	1.773	89.715	4414021	137151	3879	d__Bacteria;p__Bacillota;c__Clostridia;o__Peptostreptococcales;f__Anaerovoracaceae;g__Sinanaerobacter;s__Sinanaerobacter sp029239605
Ref5_s52.bin.36	Ref5_s52	99.28	3.517	81.695	4399440	117996	4359	d__Bacteria;p__Pseudomonadota;c__Alphaproteobacteria;o__Caulobacterales;f__Caulobacteraceae;g__Phenylobacterium;s__Phenylobacterium sp030681155
Ref5_s11.bin.6	Ref5_s11	75.9	2.727	62.265	4392523	3395	3875	d__Bacteria;p__Chloroflexota;c__Anaerolineae;o__Aggregatilineales;f__Phototrophicaceae;g__ZC4RG36;s__
Ref5_s4.bin.6	Ref5_s4	98.79	0.591	95.835	4387890	116480	4283	d__Bacteria;p__Pseudomonadota;c__Gammaproteobacteria;o__Burkholderiales;f__Burkholderiaceae;g__Ramlibacter;s__
Ref5_s20.bin.31	Ref5_s20	98.26	0.136	97.58	4383434	68179	4071	d__Bacteria;p__Pseudomonadota;c__Gammaproteobacteria;o__Pseudomonadales;f__Pseudomonadaceae;g__Stutzerimonas;s__Stutzerimonas stutzeri_P
Ref1_s12.bin.47	Ref1_s12	78.59	0.099	78.095	4383258	5166	3452	d__Bacteria;p__Fibrobacterota;c__Chitinivibrionia;o__Chitinivibrionales;f__Chitinispirillaceae;g__JAAYEB01;s__
Ref5_s7.bin.100	Ref5_s7	95.31	2.136	84.63	4379308	49761	4165	d__Bacteria;p__Actinomycetota;c__Thermoleophilia;o__Solirubrobacterales;f__Solirubrobacteraceae;g__Paraconexibacter;s__
Ref5_s34.bin.2	Ref5_s34	99.84	0.333	98.175	4378138	45442	4010	d__Bacteria;p__Pseudomonadota;c__Alphaproteobacteria;o__Rhodobacterales;f__Rhodobacteraceae;g__Albimonas;s__
Ref5_s15.bin.21	Ref5_s15	98.6	0.136	97.92	4375151	168890	4082	d__Bacteria;p__Pseudomonadota;c__Gammaproteobacteria;o__Pseudomonadales;f__Pseudomonadaceae;g__Stutzerimonas;s__Stutzerimonas frequens
Ref5_s19.bin.59	Ref5_s19	97.72	2.272	86.36	4372109	66955	3691	d__Bacteria;p__Planctomycetota;c__Phycisphaerae;o__Tepidisphaerales;f__JAEZED01;g__;s__
Ref5_s3.bin.86	Ref5_s3	65.47	0.862	61.16	4370769	5062	4498	d__Bacteria;p__Actinomycetota;c__Acidimicrobiia;o__Acidimicrobiales;f__Ilumatobacteraceae;g__UBA668;s__
Ref1_s23.bin.47	Ref1_s23	82.87	0.574	80	4367792	4226	3683	d__Bacteria;p__Planctomycetota;c__Planctomycetia;o__Pirellulales;f__Thermoguttaceae;g__;s__
Ref1_s2.bin.47	Ref1_s2	69.88	2.226	58.75	4366723	7942	3476	d__Bacteria;p__Verrucomicrobiota;c__Verrucomicrobiia;o__Opitutales;f__Opitutaceae;g__IMCC26134;s__
Ref5_s13.bin.34	Ref5_s13	99.04	3.333	82.375	4366348	38544	3359	d__Bacteria;p__Bacteroidota;c__Bacteroidia;o__Bacteroidales;f__Tenuifilaceae;g__MWFE01;s__
Ref5_s22.bin.8	Ref5_s22	76.06	2.272	64.7	4365990	8245	3621	d__Bacteria;p__Planctomycetota;c__J058;o__J058;f__J058;g__JAMLIC01;s__
Ref5_s6.bin.44	Ref5_s6	95.13	1.263	88.815	4364807	44839	4032	d__Bacteria;p__Pseudomonadota;c__Alphaproteobacteria;o__Rhizobiales;f__Hyphomicrobiaceae;g__Ga0077530;s__
Ref5_s9.bin.77	Ref5_s9	97.7	0	97.7	4363118	83238	3117	d__Bacteria;p__Planctomycetota;c__Planctomycetia;o__Pirellulales;f__Thermoguttaceae;g__Thermogutta;s__
Ref5_s9.bin.177	Ref5_s9	79.42	2.777	65.535	4357982	8330	3677	d__Bacteria;p__Armatimonadota;c__UBA5829;o__UBA5829;f__UBA5829;g__;s__
Ref5_s11.bin.38	Ref5_s11	95.73	1.584	87.81	4356117	123417	4157	d__Bacteria;p__Pseudomonadota;c__Alphaproteobacteria;o__Rhizobiales;f__Rhizobiaceae;g__Allorhizobium;s__Allorhizobium sp002307905
Ref5_s41.bin.13	Ref5_s41	97.13	1.116	91.55	4354538	71272	3972	d__Bacteria;p__Pseudomonadota;c__Gammaproteobacteria;o__Burkholderiales;f__Burkholderiaceae;g__Acidovorax;s__
Ref5_s8.bin.162	Ref5_s8	100	1.881	90.595	4346964	82972	3456	d__Bacteria;p__Bacteroidota;c__Bacteroidia;o__Bacteroidales;f__Prolixibacteraceae;g__GWE2-42-39;s__
Ref5_s48.bin.23	Ref5_s48	57.75	0.862	53.44	4345816	5833	4474	d__Bacteria;p__Actinomycetota;c__Actinomycetes;o__Mycobacteriales;f__Geodermatophilaceae;g__Blastococcus;s__
Ref5_s17.bin.5	Ref5_s17	96.22	0.227	95.085	4342905	129213	4143	d__Bacteria;p__Pseudomonadota;c__Alphaproteobacteria;o__Rhizobiales;f__Rhizobiaceae;g__Allorhizobium;s__Allorhizobium naphthalenivorans_A
Ref5_s1.bin.36	Ref5_s1	97.53	1.04	92.33	4339447	31424	4303	d__Bacteria;p__Pseudomonadota;c__Alphaproteobacteria;o__Acetobacterales;f__Acetobacteraceae;g__Neoroseomonas;s__
Ref5_s20.bin.6	Ref5_s20	100	0.431	97.845	4337141	391007	4005	d__Bacteria;p__Pseudomonadota;c__Gammaproteobacteria;o__Pseudomonadales;f__Oleiphilaceae;g__Marinobacter;s__Marinobacter shengliensis
Ref1_s27.bin.148	Ref1_s27	97.73	3.043	82.515	4335390	178047	4151	d__Bacteria;p__Pseudomonadota;c__Gammaproteobacteria;o__Ga0077536;f__Ga0077536;g__CAIKBL01;s__
Ref5_s40.bin.34	Ref5_s40	99.5	0	99.5	4333280	47685	4061	d__Bacteria;p__Pseudomonadota;c__Alphaproteobacteria;o__Rhodospirillales;f__Thalassospiraceae;g__Thalassospira;s__Thalassospira xiamenensis
Ref5_s11.bin.68	Ref5_s11	89.31	0.497	86.825	4332895	18662	4158	d__Bacteria;p__Pseudomonadota;c__Alphaproteobacteria;o__Acetobacterales;f__Acetobacteraceae;g__Caldovatus;s__
Ref5_s36.bin.6	Ref5_s36	98	2.38	86.1	4332340	267316	4256	d__Bacteria;p__Pseudomonadota;c__Alphaproteobacteria;o__Caulobacterales;f__Caulobacteraceae;g__Phenylobacterium;s__
Ref5_s19.bin.67	Ref5_s19	88.14	4.043	67.925	4326949	26233	4360	d__Bacteria;p__Pseudomonadota;c__Alphaproteobacteria;o__Rhizobiales;f__Rhizobiaceae;g__ZYF759;s__
Ref4_s3.bin.36	Ref4_s3	96.59	2.419	84.495	4322625	47036	3357	d__Bacteria;p__Bacteroidota;c__Bacteroidia;o__Bacteroidales;f__Lentimicrobiaceae;g__Lentimicrobium;s__Lentimicrobium sp002425985
Ref5_s8.bin.7	Ref5_s8	96.79	4.301	75.285	4319333	26698	3657	d__Bacteria;p__Poribacteria;c__DTPJ01;o__DTPJ01;f__DTPJ01;g__;s__
Ref1_s3.bin.44	Ref1_s3	96.72	1.937	87.035	4316812	44306	4193	d__Bacteria;p__Pseudomonadota;c__Alphaproteobacteria;o__Rhizobiales;f__Rhizobiaceae;g__Allorhizobium;s__Allorhizobium sp001724035
Ref1_s27.bin.49	Ref1_s27	53.44	8.62	10.34	4315730	57611	4027	d__Bacteria;p__Pseudomonadota;c__Gammaproteobacteria;o__Ga0077536;f__Ga0077536;g__Ga0077536;s__
Ref5_s53.bin.41	Ref5_s53	95.15	1.783	86.235	4310332	31547	4279	d__Bacteria;p__Pseudomonadota;c__Gammaproteobacteria;o__Burkholderiales;f__Burkholderiaceae;g__Ramlibacter;s__
Ref5_s52.bin.54	Ref5_s52	91.63	3.279	75.235	4306145	71487	4151	d__Bacteria;p__Pseudomonadota;c__Alphaproteobacteria;o__Caulobacterales;f__Caulobacteraceae;g__Phenylobacterium;s__
Ref5_s19.bin.21	Ref5_s19	89.74	2.564	76.92	4305920	148400	4053	d__Bacteria;p__Actinomycetota;c__Nitriliruptoria;o__Nitriliruptorales;f__Nitriliruptoraceae;g__JBFJMP01;s__
Ref5_s1.bin.55	Ref5_s1	95.88	0.135	95.205	4305409	36037	3947	d__Bacteria;p__Pseudomonadota;c__Gammaproteobacteria;o__Xanthomonadales;f__Xanthomonadaceae;g__Stenotrophomonas;s__Stenotrophomonas sepilia
Ref5_s39.bin.10	Ref5_s39	93.91	0.497	91.425	4301733	111935	4081	d__Bacteria;p__Pseudomonadota;c__Alphaproteobacteria;o__Rhodospirillales;f__Rhodospirillaceae;g__;s__
Ref5_s34.bin.17	Ref5_s34	87.89	0	87.89	4301054	6528	3775	d__Bacteria;p__Planctomycetota;c__Phycisphaerae;o__Phycisphaerales;f__UBA1924;g__;s__
Ref5_s7.bin.75	Ref5_s7	95.5	1.739	86.805	4299557	52873	4133	d__Bacteria;p__Pseudomonadota;c__Alphaproteobacteria;o__Ferrovibrionales;f__Ferrovibrionaceae;g__JAHCJQ01;s__
Ref5_s54.bin.1	Ref5_s54	97.58	3.36	80.78	4290824	15449	3726	d__Bacteria;p__Bacillota;c__Clostridia;o__Lutisporales;f__Lutisporaceae;g__BRH-c25;s__
Ref5_s22.bin.37	Ref5_s22	98.79	0.282	97.38	4290189	38856	4260	d__Bacteria;p__Pseudomonadota;c__Alphaproteobacteria;o__Rhizobiales;f__Hyphomicrobiaceae;g__Hyphomicrobium;s__Hyphomicrobium_A sp900117445
Ref5_s30.bin.22	Ref5_s30	99.08	3.512	81.52	4287029	9886	3731	d__Bacteria;p__Bacteroidota;c__Bacteroidia;o__Bacteroidales;f__Prolixibacteraceae;g__Mariniphaga;s__
Ref5_s20.bin.33	Ref5_s20	99.54	1.01	94.49	4282770	173063	4083	d__Bacteria;p__Pseudomonadota;c__Alphaproteobacteria;o__Rhodobacterales;f__Rhodobacteraceae;g__Cereibacter;s__
Ref5_s9.bin.93	Ref5_s9	100	3.37	83.15	4282359	122970	3385	d__Bacteria;p__Sumerlaeota;c__Sumerlaeia;o__SLMS01;f__JAHLLQ01;g__JAHCAW01;s__
Ref5_s11.bin.73	Ref5_s11	88.14	3.703	69.625	4280948	12201	4307	d__Bacteria;p__Actinomycetota;c__Thermoleophilia;o__Solirubrobacterales;f__Solirubrobacteraceae;g__Capillimicrobium;s__
Ref5_s54.bin.6	Ref5_s54	96.78	1.135	91.105	4280782	86801	3862	d__Bacteria;p__Pseudomonadota;c__Gammaproteobacteria;o__Burkholderiales;f__Burkholderiaceae;g__Comamonas;s__
Ref5_s25.bin.86	Ref5_s25	99.59	0.409	97.545	4280183	80699	4149	d__Bacteria;p__Pseudomonadota;c__Alphaproteobacteria;o__Rhizobiales;f__Devosiaceae;g__Pelagibacterium;s__
Ref5_s19.bin.32	Ref5_s19	58.4	8.103	17.885	4279271	4925	4354	d__Bacteria;p__Pseudomonadota;c__Alphaproteobacteria;o__Rhizobiales;f__Rhizobiaceae;g__Aquamicrobium;s__Aquamicrobium_A sp001014615
Ref5_s52.bin.27	Ref5_s52	99.81	0.501	97.305	4278850	613422	3880	d__Bacteria;p__Pseudomonadota;c__Gammaproteobacteria;o__Burkholderiales;f__Burkholderiaceae;g__Schauerella;s__
Ref5_s2.bin.6	Ref5_s2	98.7	0.303	97.185	4277791	53154	4044	d__Bacteria;p__Pseudomonadota;c__Alphaproteobacteria;o__Caulobacterales;f__Caulobacteraceae;g__Caulobacter;s__
Ref5_s3.bin.38	Ref5_s3	99.18	1.856	89.9	4276857	180620	3898	d__Bacteria;p__Pseudomonadota;c__Gammaproteobacteria;o__Nevskiales;f__Nevskiaceae;g__Panacagrimonas;s__
Ref1_s3.bin.51	Ref1_s3	95.67	0.497	93.185	4272309	90238	3904	d__Bacteria;p__Pseudomonadota;c__Alphaproteobacteria;o__Rhodospirillales;f__Rhodospirillaceae;g__BRH-c57;s__
Ref5_s23.bin.70	Ref5_s23	94.15	3.278	77.76	4271859	15287	3361	d__Bacteria;p__Bacteroidota;c__SZUA-365;o__SZUA-365;f__SZUA-365;g__SZUA-365;s__
Ref5_s53.bin.46	Ref5_s53	98.03	1.121	92.425	4271443	76928	4006	d__Bacteria;p__Pseudomonadota;c__Gammaproteobacteria;o__Burkholderiales;f__Burkholderiaceae;g__Polaromonas;s__
Ref5_s19.bin.62	Ref5_s19	94.63	0.86	90.33	4265895	69955	4006	d__Bacteria;p__Pseudomonadota;c__Alphaproteobacteria;o__Rhizobiales;f__Rhizobiaceae;g__Aquamicrobium;s__Aquamicrobium_A sp022838525
Ref5_s7.bin.81	Ref5_s7	97.05	1.709	88.505	4262961	73953	4037	d__Bacteria;p__Actinomycetota;c__Nitriliruptoria;o__Nitriliruptorales;f__Nitriliruptoraceae;g__Egicoccus;s__
Ref5_s45.bin.30	Ref5_s45	97.41	1.451	90.155	4262854	55326	3710	d__Bacteria;p__Desulfobacterota;c__Desulfuromonadia;o__Desulfuromonadales;f__Syntrophotaleaceae;g__Syntrophotalea;s__
Ref5_s7.bin.14	Ref5_s7	92.86	0	92.86	4262315	64976	3995	d__Bacteria;p__Pseudomonadota;c__Alphaproteobacteria;o__MPNO01;f__UBA2964;g__WHUE01;s__
Ref5_s27.bin.17	Ref5_s27	74.07	2.805	60.045	4259783	3593	4246	d__Bacteria;p__Pseudomonadota;c__Alphaproteobacteria;o__Rhizobiales;f__Rhizobiaceae;g__Martelella;s__Martelella mediterranea
Ref5_s7.bin.1	Ref5_s7	98.9	5.594	70.93	4255672	85716	3925	d__Bacteria;p__Gemmatimonadota;c__Gemmatimonadetes;o__Longimicrobiales;f__Longimicrobiaceae;g__WHSP01;s__
Ref5_s3.bin.124	Ref5_s3	98.49	1.811	89.435	4254025	51581	3774	d__Bacteria;p__Pseudomonadota;c__Gammaproteobacteria;o__Nevskiales;f__Nevskiaceae;g__Nevskia;s__Nevskia sp026398815
Ref5_s19.bin.39	Ref5_s19	97.6	0.869	93.255	4253715	178739	3976	d__Bacteria;p__Pseudomonadota;c__Alphaproteobacteria;o__UBA6615;f__UBA6615;g__;s__
Ref5_s1.bin.32	Ref5_s1	96.93	1.709	88.385	4252431	16387	4095	d__Bacteria;p__Actinomycetota;c__Acidimicrobiia;o__Acidimicrobiales;f__SZUA-35;g__;s__
Ref5_s4.bin.3	Ref5_s4	94.76	0.27	93.41	4250570	13790	4079	d__Bacteria;p__Pseudomonadota;c__Gammaproteobacteria;o__Burkholderiales;f__Burkholderiaceae;g__Advenella;s__
Ref5_s17.bin.14	Ref5_s17	99.78	0.703	96.265	4248431	45553	4203	d__Bacteria;p__Pseudomonadota;c__Alphaproteobacteria;o__Caulobacterales;f__Caulobacteraceae;g__Phenylobacterium;s__
Ref5_s47.bin.55	Ref5_s47	99.59	0.645	96.365	4246028	241255	4147	d__Bacteria;p__Pseudomonadota;c__Alphaproteobacteria;o__Rhizobiales;f__Hyphomicrobiaceae;g__Hyphomicrobium;s__
Ref5_s40.bin.18	Ref5_s40	99.06	0.6	96.06	4242337	103473	3970	d__Bacteria;p__Pseudomonadota;c__Alphaproteobacteria;o__Rhodobacterales;f__Rhodobacteraceae;g__Thermohalobaculum;s__
Ref5_s2.bin.79	Ref5_s2	81.21	0.806	77.18	4241816	33621	4071	d__Bacteria;p__Pseudomonadota;c__Alphaproteobacteria;o__Rhizobiales;f__Rhizobiaceae;g__Aquamicrobium;s__
Ref5_s39.bin.45	Ref5_s39	50.04	5.682	21.63	4237518	8783	4339	d__Bacteria;p__Pseudomonadota;c__Alphaproteobacteria;o__Rhizobiales;f__Rhizobiaceae;g__Neorhizobium;s__
Ref1_s14.bin.34	Ref1_s14	96.55	0.873	92.185	4237054	23127	4133	d__Bacteria;p__Pseudomonadota;c__Alphaproteobacteria;o__Rhizobiales;f__Rhizobiaceae;g__Brucella;s__Brucella pseudintermedia
Ref5_s19.bin.42	Ref5_s19	98.56	0.662	95.25	4236632	191393	4159	d__Bacteria;p__Pseudomonadota;c__Alphaproteobacteria;o__Rhizobiales;f__Rhizobiaceae;g__VLJP01;s__
Ref5_s43.bin.51	Ref5_s43	98.34	1.959	88.545	4235991	37781	4174	d__Bacteria;p__Pseudomonadota;c__Alphaproteobacteria;o__Caulobacterales;f__Caulobacteraceae;g__Phenylobacterium;s__
Ref5_s8.bin.62	Ref5_s8	92.73	2.056	82.45	4232844	83413	3302	d__Bacteria;p__Verrucomicrobiota;c__Kiritimatiellia;o__CAIQIC01;f__GWF2-57-35;g__;s__
Ref5_s6.bin.46	Ref5_s6	97.46	0.738	93.77	4227664	91692	3588	d__Bacteria;p__Pseudomonadota;c__Alphaproteobacteria;o__Rhizobiales;f__Xanthobacteraceae;g__Xanthobacter;s__
Ref1_s4.bin.10	Ref1_s4	87.16	2.338	75.47	4226887	11955	3979	d__Bacteria;p__Bacillota;c__Desulfitobacteriia;o__Desulfitobacteriales;f__Desulfitobacteriaceae;g__Desulfitobacterium;s__Desulfitobacterium hafniense
Ref1_s23.bin.122	Ref1_s23	93.33	1.274	86.96	4225324	24082	4002	d__Bacteria;p__Pseudomonadota;c__Alphaproteobacteria;o__Rhodospirillales;f__Rhodospirillaceae;g__Insolitispirillum;s__
Ref1_s2.bin.69	Ref1_s2	93.24	3.069	77.895	4224923	25656	3177	d__Bacteria;p__Verrucomicrobiota;c__Kiritimatiellia;o__RFP12;f__UBA1067;g__;s__
Ref5_s9.bin.21	Ref5_s9	89.09	1.818	80	4224504	8828	3659	d__Bacteria;p__Chloroflexota;c__Anaerolineae;o__B4-G1;f__SLSP01;g__;s__
Ref1_s19.bin.34	Ref1_s19	99.31	0.68	95.91	4221915	32063	3706	d__Bacteria;p__Verrucomicrobiota;c__Verrucomicrobiia;o__Verrucomicrobiales;f__Akkermansiaceae;g__Luteolibacter;s__
Ref5_s9.bin.8	Ref5_s9	98.16	0.263	96.845	4221073	98862	3937	d__Bacteria;p__Pseudomonadota;c__Alphaproteobacteria;o__Rhizobiales;f__Stappiaceae;g__Polymorphum;s__Polymorphum gilvum
Ref5_s3.bin.110	Ref5_s3	89.8	2.901	75.295	4220523	11821	3797	d__Bacteria;p__Bacteroidota;c__Bacteroidia;o__Cytophagales;f__Cyclobacteriaceae;g__ELB16-189;s__ELB16-189 sp021155195
Ref5_s9.bin.107	Ref5_s9	86.56	2.777	72.675	4220265	14289	3308	d__Bacteria;p__Vulcanimicrobiota;c__JAJTBE01;o__JAJTBE01;f__;g__;s__
Ref5_s54.bin.37	Ref5_s54	97.14	0.095	96.665	4219564	23493	3612	d__Bacteria;p__Bacteroidota;c__Bacteroidia;o__Sphingobacteriales;f__Sphingobacteriaceae;g__Arcticibacter;s__
Ref5_s54.bin.34	Ref5_s54	83.43	4.768	59.59	4213124	3578	4265	d__Bacteria;p__Actinomycetota;c__Actinomycetes;o__Actinomycetales;f__Cellulomonadaceae;g__Actinotalea;s__
Ref5_s7.bin.55	Ref5_s7	82	0.652	78.74	4210694	16450	4201	d__Bacteria;p__Pseudomonadota;c__Alphaproteobacteria;o__GCA-2731375;f__GCA-2731375;g__;s__
Ref5_s24.bin.58	Ref5_s24	93.63	0.567	90.795	4210521	33558	3947	d__Bacteria;p__Pseudomonadota;c__Alphaproteobacteria;o__Rhodobacterales;f__Rhodobacteraceae;g__Pseudodonghicola;s__
Ref5_s8.bin.15	Ref5_s8	90.27	2.16	79.47	4207892	28750	3562	d__Bacteria;p__Vulcanimicrobiota;c__Xenobia;o__Xenobiales;f__Xenobiaceae;g__Xenobium;s__Xenobium sp022839105
Ref5_s19.bin.52	Ref5_s19	98.89	0.924	94.27	4207261	244010	4231	d__Bacteria;p__Pseudomonadota;c__Gammaproteobacteria;o__Burkholderiales;f__SG8-39;g__SCGC-AG-212-J23;s__
Ref1_s2.bin.98	Ref1_s2	83.89	1.688	75.45	4205088	5138	3972	d__Bacteria;p__Pseudomonadota;c__Alphaproteobacteria;o__Rhizobiales;f__Pseudoxanthobacteraceae;g__CAMDHY01;s__
Ref5_s9.bin.14	Ref5_s9	93.63	6.848	59.39	4204946	112066	3692	d__Bacteria;p__Chloroflexota;c__Anaerolineae;o__Anaerolineales;f__Anaerolineaceae;g__;s__
Ref5_s2.bin.34	Ref5_s2	96.59	1.136	90.91	4204630	132086	3454	d__Bacteria;p__Planctomycetota;c__Phycisphaerae;o__Phycisphaerales;f__UBA1924;g__;s__
Ref5_s47.bin.2	Ref5_s47	86.17	0.497	83.685	4202943	12771	3909	d__Bacteria;p__Pseudomonadota;c__Alphaproteobacteria;o__Rhodospirillales;f__Rhodospirillaceae;g__;s__
Ref1_s6.bin.4	Ref1_s6	81.37	7.758	42.58	4202538	43862	3934	d__Bacteria;p__Pseudomonadota;c__Alphaproteobacteria;o__Rhodospirillales;f__Thalassospiraceae;g__Thalassospira;s__
Ref5_s5.bin.25	Ref5_s5	92.05	3.586	74.12	4199804	62594	4052	d__Bacteria;p__Pseudomonadota;c__Alphaproteobacteria;o__Rhizobiales;f__Phreatobacteraceae;g__Phreatobacter;s__
Ref5_s19.bin.45	Ref5_s19	95.83	0.949	91.085	4198985	105837	3922	d__Bacteria;p__Pseudomonadota;c__Alphaproteobacteria;o__Rhizobiales;f__Xanthobacteraceae;g__Ancylobacter;s__Ancylobacter novellum_A
Ref5_s9.bin.133	Ref5_s9	97.33	2.666	84	4198714	56396	3429	d__Bacteria;p__Muiribacteriota;c__Ozemobacteria;o__Ozemobacterales;f__Ozemobacteraceae;g__Rifleibacterium;s__
Ref5_s9.bin.74	Ref5_s9	79.87	1.851	70.615	4196903	3368	3400	d__Bacteria;p__Armatimonadota;c__Zipacnadia;o__Zipacnadales;f__UBA5352;g__JALGVA01;s__
Ref5_s37.bin.41	Ref5_s37	97.98	0.862	93.67	4195494	16694	3856	d__Bacteria;p__Actinomycetota;c__Thermoleophilia;o__Solirubrobacterales;f__Solirubrobacteraceae;g__Patulibacter;s__
Ref5_s3.bin.30	Ref5_s3	89.01	4.68	65.61	4193056	16034	4177	d__Bacteria;p__Pseudomonadota;c__Alphaproteobacteria;o__Caulobacterales;f__Caulobacteraceae;g__Phenylobacterium;s__
Ref5_s52.bin.38	Ref5_s52	99.69	1.757	90.905	4192625	78624	3835	d__Bacteria;p__Pseudomonadota;c__Alphaproteobacteria;o__Sphingomonadales;f__Sphingomonadaceae;g__Sphingopyxis;s__
Ref5_s54.bin.24	Ref5_s54	94.44	4.512	71.88	4191300	40016	3984	d__Bacteria;p__Pseudomonadota;c__Alphaproteobacteria;o__Caulobacterales;f__Caulobacteraceae;g__Caulobacter;s__
Ref5_s25.bin.9	Ref5_s25	80.68	1.685	72.255	4191233	5954	3506	d__Bacteria;p__Hinthialibacterota;c__Hinthialibacteria;o__Hinthialibacterales;f__Hinthialibacteraceae;g__JBFMBP01;s__
Ref5_s27.bin.1	Ref5_s27	95.82	0.425	93.695	4190028	41012	3984	d__Bacteria;p__Pseudomonadota;c__Alphaproteobacteria;o__Rhodobacterales;f__Rhodobacteraceae;g__Pseudodonghicola;s__
Ref1_s3.bin.55	Ref1_s3	82.94	1.529	75.295	4188548	10397	3887	d__Bacteria;p__Pseudomonadota;c__Alphaproteobacteria;o__Rhizobiales;f__Xanthobacteraceae;g__Xanthobacter;s__
Ref5_s5.bin.20	Ref5_s5	96.68	1.726	88.05	4181660	87219	3798	d__Bacteria;p__Pseudomonadota;c__Gammaproteobacteria;o__Burkholderiales;f__Burkholderiaceae;g__Algicoccus;s__
Ref5_s53.bin.38	Ref5_s53	90.01	2.467	77.675	4179724	39527	4089	d__Bacteria;p__Pseudomonadota;c__Alphaproteobacteria;o__Caulobacterales;f__Hyphomonadaceae;g__UBA7672;s__
Ref5_s53.bin.2	Ref5_s53	89.01	2.641	75.805	4178307	4364	3482	d__Bacteria;p__Bacteroidota;c__Bacteroidia;o__Flavobacteriales;f__Flavobacteriaceae;g__Flavobacterium;s__Flavobacterium denitrificans
Ref5_s40.bin.19	Ref5_s40	87.61	4.345	65.885	4177808	11317	4048	d__Bacteria;p__Gemmatimonadota;c__Gemmatimonadetes;o__Longimicrobiales;f__Longimicrobiaceae;g__WHSP01;s__
Ref5_s51.bin.27	Ref5_s51	83.68	5.395	56.705	4177169	6267	3859	d__Bacteria;p__Pseudomonadota;c__Gammaproteobacteria;o__Burkholderiales;f__Burkholderiaceae;g__Telluria;s__
Ref5_s24.bin.27	Ref5_s24	90.14	0.645	86.915	4175486	3262	3976	d__Bacteria;p__Desulfobacterota;c__Desulfarculia;o__Adiutricales;f__;g__;s__
Ref5_s53.bin.10	Ref5_s53	93.16	1.639	84.965	4171989	41264	4115	d__Bacteria;p__Pseudomonadota;c__Alphaproteobacteria;o__Rhizobiales;f__Devosiaceae;g__Devosia;s__
Ref5_s3.bin.28	Ref5_s3	69.16	2.481	56.755	4170701	4538	3866	d__Bacteria;p__Pseudomonadota;c__Gammaproteobacteria;o__Pseudomonadales;f__Ketobacteraceae;g__Ch67;s__Ch67 sp013178375
Ref5_s40.bin.33	Ref5_s40	98.76	2.057	88.475	4166743	17098	3865	d__Bacteria;p__Pseudomonadota;c__Alphaproteobacteria;o__Rhizobiales;f__Aestuariivirgaceae;g__;s__
Ref5_s15.bin.28	Ref5_s15	96.57	1.433	89.405	4166335	70237	3844	d__Bacteria;p__Pseudomonadota;c__Gammaproteobacteria;o__Burkholderiales;f__Burkholderiaceae;g__PBB1;s__
Ref5_s51.bin.4	Ref5_s51	96.31	0.273	94.945	4164646	209789	3834	d__Bacteria;p__Pseudomonadota;c__Gammaproteobacteria;o__Pseudomonadales;f__Pseudomonadaceae;g__Stutzerimonas;s__Stutzerimonas stutzeri_N
Ref5_s53.bin.43	Ref5_s53	100	0	100	4163970	501567	3849	d__Bacteria;p__Bacteroidota;c__Bacteroidia;o__Flavobacteriales;f__Weeksellaceae;g__Epilithonimonas;s__
Ref5_s24.bin.211	Ref5_s24	99.83	2.096	89.35	4163709	36128	3567	d__Bacteria;p__Desulfobacterota;c__Syntrophobacteria;o__Syntrophobacterales;f__Syntrophobacteraceae;g__SLCH01;s__
Ref5_s26.bin.10	Ref5_s26	98.05	0.943	93.335	4163649	87277	3735	d__Bacteria;p__Chloroflexota;c__Chloroflexia;o__Thermomicrobiales;f__UBA6265;g__UBA6265;s__
Ref5_s7.bin.49	Ref5_s7	91.35	1.282	84.94	4163447	13698	3990	d__Bacteria;p__Actinomycetota;c__Acidimicrobiia;o__Acidimicrobiales;f__Ilumatobacteraceae;g__Ilumatobacter;s__
Ref5_s24.bin.76	Ref5_s24	95.68	0	95.68	4163365	123537	3847	d__Bacteria;p__Spirochaetota;c__Leptospiria;o__Leptospirales;f__Leptonemataceae;g__Leptonema;s__
Ref5_s3.bin.20	Ref5_s3	79.72	4.785	55.795	4159663	7543	3882	d__Bacteria;p__Pseudomonadota;c__Gammaproteobacteria;o__Ga0077536;f__Ga0077536;g__Ga0077536;s__Ga0077536 sp001464935
Ref5_s8.bin.8	Ref5_s8	74.4	0	74.4	4158895	5115	3768	d__Bacteria;p__Chloroflexota;c__Anaerolineae;o__DRVO01;f__DRVO01;g__DAOTVV01;s__
Ref5_s25.bin.72	Ref5_s25	99.3	0.204	98.28	4158298	138041	4082	d__Bacteria;p__Pseudomonadota;c__Alphaproteobacteria;o__Rhizobiales;f__Rhizobiaceae;g__ZYF759;s__
Ref5_s20.bin.4	Ref5_s20	98.26	0	98.26	4157191	120682	4077	d__Bacteria;p__Pseudomonadota;c__Alphaproteobacteria;o__Rhizobiales;f__Rhizobiaceae;g__Neorhizobium;s__Neorhizobium flavum
Ref5_s9.bin.100	Ref5_s9	94.31	2.272	82.95	4153397	8848	3289	d__Bacteria;p__Planctomycetota;c__Phycisphaerae;o__Sedimentisphaerales;f__Anaerobacaceae;g__PLanc-01;s__PLanc-01 sp018055905
Ref5_s27.bin.4	Ref5_s27	88.15	4.856	63.87	4151873	12829	3336	d__Bacteria;p__Bacteroidota;c__Bacteroidia;o__Bacteroidales;f__Prolixibacteraceae;g__Draconibacterium;s__Draconibacterium orientale
Ref5_s7.bin.22	Ref5_s7	96.09	1.092	90.63	4150263	118812	3987	d__Bacteria;p__Pseudomonadota;c__Alphaproteobacteria;o__Rhizobiales;f__Rhizobiaceae;g__;s__
Ref5_s19.bin.13	Ref5_s19	99.94	0.136	99.26	4149225	130661	3854	d__Bacteria;p__Pseudomonadota;c__Gammaproteobacteria;o__Pseudomonadales;f__Pseudomonadaceae;g__Stutzerimonas;s__Stutzerimonas balearica
Ref1_s4.bin.71	Ref1_s4	93.99	0	93.99	4148579	12676	3725	d__Bacteria;p__Desulfobacterota;c__Desulfovibrionia;o__Desulfovibrionales;f__Desulfovibrionaceae;g__Solidesulfovibrio;s__Solidesulfovibrio sp003525525
Ref5_s17.bin.8	Ref5_s17	96.17	0	96.17	4146281	22893	3476	d__Archaea;p__Halobacteriota;c__Methanosarcinia;o__Methanosarcinales;f__Methanosarcinaceae;g__Methanosarcina;s__Methanosarcina sp8098u
Ref5_s36.bin.7	Ref5_s36	99.89	0.043	99.675	4145910	102885	3828	d__Bacteria;p__Pseudomonadota;c__Gammaproteobacteria;o__Burkholderiales;f__Rhodocyclaceae;g__Methyloversatilis;s__Methyloversatilis discipulorum_A
Ref5_s23.bin.50	Ref5_s23	69.64	2	59.64	4144788	3100	3517	d__Bacteria;p__Chloroflexota;c__Anaerolineae;o__Aggregatilineales;f__Phototrophicaceae;g__ZC4RG36;s__
Ref1_s11.bin.10	Ref1_s11	88.97	1.898	79.48	4142834	6923	3946	d__Bacteria;p__Pseudomonadota;c__Alphaproteobacteria;o__Rhizobiales;f__Xanthobacteraceae;g__Aquabacter;s__
Ref5_s46.bin.16	Ref5_s46	97.39	0.658	94.1	4141840	112274	3898	d__Bacteria;p__Pseudomonadota;c__Alphaproteobacteria;o__Rhizobiales;f__Rhizobiaceae;g__Allorhizobium;s__Allorhizobium sp036722275
Ref5_s2.bin.55	Ref5_s2	97.8	3.946	78.07	4138351	15604	3837	d__Bacteria;p__Gemmatimonadota;c__Gemmatimonadetes;o__Longimicrobiales;f__Longimicrobiaceae;g__WHSP01;s__
Ref5_s53.bin.16	Ref5_s53	92.33	5.044	67.11	4134603	12731	4087	d__Bacteria;p__Pseudomonadota;c__Alphaproteobacteria;o__Rhizobiales;f__Devosiaceae;g__Devosia;s__Devosia sp018828145
Ref5_s8.bin.177	Ref5_s8	93.75	3.475	76.375	4133724	11950	3335	d__Bacteria;p__Planctomycetota;c__Phycisphaerae;o__UBA1845;f__Fen-1342;g__JALSRY01;s__
Ref5_s2.bin.56	Ref5_s2	100	0	100	4133316	86251	3327	d__Bacteria;p__Desulfobacterota;c__Desulfovibrionia;o__Desulfovibrionales;f__Desulfovibrionaceae;g__Cupidesulfovibrio;s__Cupidesulfovibrio liaohensis
Ref1_s27.bin.107	Ref1_s27	98.18	0.383	96.265	4133038	18526	3501	d__Bacteria;p__Chloroflexota;c__Anaerolineae;o__Aggregatilineales;f__Phototrophicaceae;g__J038;s__
Ref5_s11.bin.80	Ref5_s11	78.16	1.947	68.425	4129512	6091	4033	d__Bacteria;p__Pseudomonadota;c__Gammaproteobacteria;o__Burkholderiales;f__Burkholderiaceae;g__Ramlibacter;s__
Ref5_s41.bin.17	Ref5_s41	98.91	1.304	92.39	4127050	108269	3961	d__Bacteria;p__Pseudomonadota;c__Alphaproteobacteria;o__Sphingomonadales;f__Sphingomonadaceae;g__JAEZQR01;s__JAEZQR01 sp030147805
Ref1_s7.bin.16	Ref1_s7	75.47	1.724	66.85	4126536	9568	3916	d__Bacteria;p__Actinomycetota;c__Acidimicrobiia;o__Acidimicrobiales;f__Microtrichaceae;g__JBAOHV01;s__
Ref5_s7.bin.32	Ref5_s7	100	2.197	89.015	4126264	184872	3226	d__Bacteria;p__Hydrogenedentota;c__Hydrogenedentia;o__Hydrogenedentales;f__JAEUWI01;g__;s__
Ref1_s2.bin.59	Ref1_s2	96.59	1.136	90.91	4121275	73444	3323	d__Bacteria;p__Planctomycetota;c__Phycisphaerae;o__Phycisphaerales;f__UBA1924;g__JBBRGG01;s__
Ref5_s25.bin.36	Ref5_s25	91.75	0.267	90.415	4120193	10753	3907	d__Bacteria;p__Pseudomonadota;c__Alphaproteobacteria;o__Rhizobiales;f__Rhizobiaceae;g__;s__
Ref5_s5.bin.31	Ref5_s5	98.79	0.806	94.76	4117847	58121	3775	d__Bacteria;p__Pseudomonadota;c__Alphaproteobacteria;o__Rhizobiales;f__Hyphomicrobiaceae;g__Ga0077530;s__
Ref5_s45.bin.5	Ref5_s45	99.44	0.462	97.13	4117671	148831	3407	d__Bacteria;p__Pseudomonadota;c__Gammaproteobacteria;o__Enterobacterales;f__Shewanellaceae;g__Shewanella;s__
Ref5_s7.bin.87	Ref5_s7	98.88	1.396	91.9	4113911	63530	3344	d__Bacteria;p__Bacteroidota;c__Ignavibacteria;o__Ignavibacteriales;f__Ignavibacteriaceae;g__JAGUYG01;s__
Ref5_s1.bin.4	Ref5_s1	97.51	1.204	91.49	4113909	91240	3904	d__Bacteria;p__Pseudomonadota;c__Alphaproteobacteria;o__Rhizobiales;f__Tepidamorphaceae;g__Tepidamorphus;s__
Ref5_s5.bin.9	Ref5_s5	96.95	0.303	95.435	4109289	95181	3967	d__Bacteria;p__Pseudomonadota;c__Alphaproteobacteria;o__Rhodobacterales;f__Rhodobacteraceae;g__Wagnerdoeblera;s__Wagnerdoeblera megaterium
Ref5_s17.bin.4	Ref5_s17	99.46	0.981	94.555	4103759	100154	3902	d__Bacteria;p__Pseudomonadota;c__Alphaproteobacteria;o__Rhizobiales;f__Hyphomicrobiaceae;g__Hyphomicrobium;s__
Ref5_s37.bin.21	Ref5_s37	98.98	1.003	93.965	4102847	127541	3890	d__Bacteria;p__Pseudomonadota;c__Alphaproteobacteria;o__Rhizobiales;f__Beijerinckiaceae;g__28-YEA-48;s__
Ref5_s40.bin.23	Ref5_s40	99.17	0	99.17	4102006	128877	3751	d__Bacteria;p__Pseudomonadota;c__Gammaproteobacteria;o__Burkholderiales;f__Rhodocyclaceae;g__Methyloversatilis;s__Methyloversatilis discipulorum_B
Ref5_s6.bin.12	Ref5_s6	94.17	2.418	82.08	4101662	28438	4046	d__Bacteria;p__Pseudomonadota;c__Alphaproteobacteria;o__Rhizobiales;f__Rhizobiaceae;g__ZYF759;s__
Ref5_s54.bin.35	Ref5_s54	97.87	0.956	93.09	4099455	277566	3630	d__Bacteria;p__Bacteroidota;c__Bacteroidia;o__Sphingobacteriales;f__Sphingobacteriaceae;g__Pedobacter;s__
Ref5_s47.bin.68	Ref5_s47	98.9	4.395	76.925	4099385	104367	3759	d__Bacteria;p__Gemmatimonadota;c__Gemmatimonadetes;o__Longimicrobiales;f__Longimicrobiaceae;g__WHSP01;s__
Ref5_s2.bin.44	Ref5_s2	98.66	0.696	95.18	4099134	115209	3911	d__Bacteria;p__Pseudomonadota;c__Alphaproteobacteria;o__Rhizobiales;f__Devosiaceae;g__Devosia;s__
Ref1_s27.bin.125	Ref1_s27	75.84	1.42	68.74	4097706	4914	3673	d__Bacteria;p__Planctomycetota;c__Planctomycetia;o__Gemmatales;f__Gemmataceae;g__;s__
Ref5_s47.bin.46	Ref5_s47	99.71	0	99.71	4095464	49150	3470	d__Bacteria;p__Bacteroidota;c__Rhodothermia;o__Balneolales;f__Balneolaceae;g__Gracilimonas;s__
Ref5_s54.bin.47	Ref5_s54	78.4	2.728	64.76	4095200	4573	3713	d__Bacteria;p__Bacteroidota;c__Bacteroidia;o__Cytophagales;f__Spirosomataceae;g__Dyadobacter;s__
Ref5_s3.bin.18	Ref5_s3	85.94	6.05	55.69	4094735	11905	4084	d__Bacteria;p__Pseudomonadota;c__Gammaproteobacteria;o__Burkholderiales;f__SG8-39;g__SZAS-79;s__
Ref5_s20.bin.11	Ref5_s20	95.3	0.389	93.355	4090519	44440	3949	d__Bacteria;p__Pseudomonadota;c__Gammaproteobacteria;o__Burkholderiales;f__Burkholderiaceae;g__Ramlibacter;s__
Ref1_s25.bin.9	Ref1_s25	97.19	2.689	83.745	4088909	35261	3718	d__Bacteria;p__Desulfobacterota;c__Deferrisomatia;o__Deferrisomatales;f__JACRMM01;g__JBFLZB01;s__
Ref5_s26.bin.22	Ref5_s26	94.62	0.806	90.59	4083522	35215	3571	d__Bacteria;p__Bacteroidota;c__Bacteroidia;o__Bacteroidales;f__Prolixibacteraceae;g__Mariniphaga;s__
Ref5_s51.bin.28	Ref5_s51	99.19	1.677	90.805	4082802	138574	4008	d__Bacteria;p__Pseudomonadota;c__Alphaproteobacteria;o__Caulobacterales;f__Caulobacteraceae;g__Phenylobacterium;s__
Ref5_s11.bin.51	Ref5_s11	59.3	5.555	31.525	4079505	2918	4444	d__Bacteria;p__Actinomycetota;c__Thermoleophilia;o__Solirubrobacterales;f__Solirubrobacteraceae;g__Capillimicrobium;s__
Ref5_s29.bin.24	Ref5_s29	99.52	2.777	85.635	4076274	62834	3349	d__Bacteria;p__Bacteroidota;c__Bacteroidia;o__Bacteroidales;f__Tenuifilaceae;g__UBA5206;s__UBA5206 sp002412705
Ref5_s41.bin.8	Ref5_s41	98.29	0.851	94.035	4073814	188624	4032	d__Bacteria;p__Pseudomonadota;c__Alphaproteobacteria;o__Rhizobiales;f__Devosiaceae;g__Devosia;s__
Ref1_s3.bin.11	Ref1_s3	95.75	0.027	95.615	4067512	21165	3770	d__Bacteria;p__Pseudomonadota;c__Gammaproteobacteria;o__Burkholderiales;f__Burkholderiaceae;g__Parapusillimonas;s__Parapusillimonas sp013416435
Ref1_s18.bin.39	Ref1_s18	90.24	1.7	81.74	4066581	9134	3836	d__Bacteria;p__Verrucomicrobiota;c__Verrucomicrobiia;o__Verrucomicrobiales;f__Akkermansiaceae;g__Luteolibacter;s__
Ref5_s30.bin.10	Ref5_s30	99.97	0	99.97	4066479	44349	3706	d__Bacteria;p__Desulfobacterota;c__Desulfovibrionia;o__Desulfovibrionales;f__Desulfomicrobiaceae;g__Desulfomicrobium;s__
Ref5_s10.bin.17	Ref5_s10	97.2	0.558	94.41	4065874	82899	3425	d__Bacteria;p__Bacteroidota;c__Ignavibacteria;o__Ignavibacteriales;f__Ignavibacteriaceae;g__JAGXRK01;s__
Ref5_s1.bin.44	Ref5_s1	85.83	0.632	82.67	4065541	13096	3944	d__Bacteria;p__Pseudomonadota;c__Alphaproteobacteria;o__Rhizobiales;f__Xanthobacteraceae;g__Pseudorhodoplanes;s__
Ref5_s51.bin.7	Ref5_s51	98.28	0.626	95.15	4058948	37416	3810	d__Bacteria;p__Pseudomonadota;c__Alphaproteobacteria;o__Rhizobiales;f__Beijerinckiaceae;g__Bosea;s__Bosea sp001426225
Ref5_s20.bin.9	Ref5_s20	88.47	2.616	75.39	4054322	18457	4060	d__Bacteria;p__Pseudomonadota;c__Gammaproteobacteria;o__Burkholderiales;f__Burkholderiaceae;g__Ramlibacter;s__
Ref5_s6.bin.25	Ref5_s6	96.38	0.342	94.67	4053778	42177	3984	d__Bacteria;p__Pseudomonadota;c__Alphaproteobacteria;o__Rhizobiales;f__Xanthobacteraceae;g__P52-10;s__
Ref5_s37.bin.26	Ref5_s37	99.45	0.409	97.405	4052117	109725	4084	d__Bacteria;p__Pseudomonadota;c__Alphaproteobacteria;o__Rhizobiales;f__Devosiaceae;g__Devosia;s__Devosia sp030177755
Ref5_s45.bin.9	Ref5_s45	82.39	2.132	71.73	4050136	3996	3908	d__Bacteria;p__Pseudomonadota;c__Alphaproteobacteria;o__Rhizobiales;f__Pleomorphomonadaceae;g__Pleomorphomonas;s__Pleomorphomonas sp023721755
Ref1_s18.bin.47	Ref1_s18	53.29	8.939	8.595	4049812	2610	4452	d__Bacteria;p__Pseudomonadota;c__Gammaproteobacteria;o__Burkholderiales;f__Thiobacillaceae;g__Thiobacillus;s__
Ref1_s26.bin.42	Ref1_s26	98.7	1.935	89.025	4043328	49620	3830	d__Bacteria;p__Desulfobacterota;c__Desulfobacteria;o__Desulfobacterales;f__Desulfosalsimonadaceae;g__SURF-3;s__
Ref1_s27.bin.44	Ref1_s27	94.54	0.909	89.995	4042637	44486	3892	d__Bacteria;p__Chloroflexota;c__Anaerolineae;o__Anaerolineales;f__Villigracilaceae;g__Villigracilis;s__
Ref1_s12.bin.16	Ref1_s12	88.18	0.454	85.91	4040943	47452	3267	d__Bacteria;p__Chloroflexota;c__Anaerolineae;o__B4-G1;f__SLSP01;g__G713;s__
Ref5_s7.bin.115	Ref5_s7	99.52	0.826	95.39	4039608	276538	3887	d__Bacteria;p__Pseudomonadota;c__Gammaproteobacteria;o__Burkholderiales;f__SG8-41;g__CAKKQX01;s__
Ref5_s7.bin.20	Ref5_s7	76.01	1.219	69.915	4037406	7639	3789	d__Bacteria;p__Pseudomonadota;c__Alphaproteobacteria;o__Kiloniellales;f__DSM-21159;g__;s__
Ref1_s27.bin.28	Ref1_s27	98.11	0	98.11	4036831	30553	3555	d__Bacteria;p__Chloroflexota;c__Chloroflexia;o__Thermomicrobiales;f__UBA6265;g__JADLGF01;s__
Ref5_s9.bin.172	Ref5_s9	91.94	0.925	87.315	4036655	12846	3129	d__Bacteria;p__Armatimonadota;c__Zipacnadia;o__Zipacnadales;f__UBA11051;g__;s__
Ref5_s29.bin.6	Ref5_s29	99.4	0.065	99.075	4036165	68514	3607	d__Bacteria;p__Desulfobacterota;c__Desulfovibrionia;o__Desulfovibrionales;f__Desulfovibrionaceae;g__Halodesulfovibrio;s__
Ref1_s10.bin.3	Ref1_s10	87.64	2.729	73.995	4034163	6882	3940	d__Bacteria;p__Pseudomonadota;c__Gammaproteobacteria;o__Pseudomonadales;f__Ketobacteraceae;g__Ch67;s__
Ref5_s47.bin.63	Ref5_s47	65.96	8.363	24.145	4032015	5865	3963	d__Bacteria;p__Pseudomonadota;c__Alphaproteobacteria;o__Rhodospirillales;f__Shumkoniaceae;g__JABGRG01;s__
Ref5_s47.bin.14	Ref5_s47	99.68	2.899	85.185	4031238	285529	3674	d__Bacteria;p__Pseudomonadota;c__Alphaproteobacteria;o__Rhizobiales;f__Hyphomicrobiaceae;g__Filomicrobium;s__
Ref5_s23.bin.27	Ref5_s23	99.56	0	99.56	4031220	266703	3823	d__Bacteria;p__Pseudomonadota;c__Alphaproteobacteria;o__Parvibaculales;f__Parvibaculaceae;g__Parvibaculum;s__
Ref5_s9.bin.56	Ref5_s9	92.63	1.123	87.015	4029920	24079	3665	d__Bacteria;p__Spirochaetota;c__UBA4802;o__UBA4802;f__UBA5368;g__MVZN01;s__
Ref1_s7.bin.4	Ref1_s7	98.55	0	98.55	4014857	140904	3505	d__Bacteria;p__Pseudomonadota;c__Gammaproteobacteria;o__Burkholderiales;f__Burkholderiaceae;g__Aquabacterium;s__Aquabacterium sp001770725
Ref1_s21.bin.65	Ref1_s21	81.36	1.363	74.545	4012671	8699	3448	d__Bacteria;p__Chloroflexota;c__Anaerolineae;o__B4-G1;f__SLSP01;g__PWVB01;s__
Ref5_s13.bin.14	Ref5_s13	98.52	0	98.52	4007119	51895	3272	d__Bacteria;p__Desulfobacterota;c__Desulfovibrionia;o__Desulfovibrionales;f__Desulfovibrionaceae;g__Cupidesulfovibrio;s__Cupidesulfovibrio sp000226255
Ref5_s46.bin.23	Ref5_s46	97.76	1.189	91.815	4003339	190860	3830	d__Bacteria;p__Pseudomonadota;c__Alphaproteobacteria;o__Rhodobacterales;f__Rhodobacteraceae;g__EhC02;s__EhC02 sp024304985
Ref5_s50.bin.1	Ref5_s50	96.85	1.937	87.165	4001401	32167	3836	d__Bacteria;p__Pseudomonadota;c__Alphaproteobacteria;o__Rhodobacterales;f__Rhodobacteraceae;g__Paracoccus;s__Paracoccus sp000787695
Ref1_s19.bin.49	Ref1_s19	99.02	2.383	87.105	3999274	50012	3979	d__Bacteria;p__Pseudomonadota;c__Alphaproteobacteria;o__Caulobacterales;f__Hyphomonadaceae;g__Hyphomonas;s__
Ref5_s23.bin.37	Ref5_s23	95.53	1.117	89.945	3999055	110173	3347	d__Bacteria;p__Bacteroidota;c__Ignavibacteria;o__Ignavibacteriales;f__Ignavibacteriaceae;g__;s__
Ref1_s25.bin.22	Ref1_s25	98.44	0.233	97.275	3998333	98616	3609	d__Bacteria;p__Pseudomonadota;c__Gammaproteobacteria;o__Burkholderiales;f__Burkholderiaceae;g__Hydrogenophaga;s__Hydrogenophaga sp018335615
Ref5_s3.bin.35	Ref5_s3	66.26	0.716	62.68	3997266	4078	3499	d__Bacteria;p__Planctomycetota;c__SZUA-567;o__H5-PLA8;f__H5-PLA8;g__H5-PLA8;s__
Ref5_s37.bin.38	Ref5_s37	100	1.881	90.595	3995337	144719	3352	d__Bacteria;p__Bacteroidota;c__Bacteroidia;o__Bacteroidales;f__Prolixibacteraceae;g__UBA1413;s__UBA1413 sp002419285
Ref5_s52.bin.37	Ref5_s52	68.96	3.448	51.72	3993306	16114	3843	d__Bacteria;p__Pseudomonadota;c__Alphaproteobacteria;o__Rhizobiales;f__Phreatobacteraceae;g__Phreatobacter;s__
Ref5_s24.bin.149	Ref5_s24	93.54	2.867	79.205	3992868	11565	3262	d__Bacteria;p__Bacteroidota;c__Bacteroidia;o__Bacteroidales;f__Prolixibacteraceae;g__UBA1413;s__
Ref5_s52.bin.24	Ref5_s52	56.2	0	56.2	3992764	14480	3602	d__Bacteria;p__Pseudomonadota;c__Gammaproteobacteria;o__Xanthomonadales;f__Xanthomonadaceae;g__Stenotrophomonas;s__Stenotrophomonas maltophilia_AP
Ref5_s10.bin.6	Ref5_s10	95.36	2.083	84.945	3989899	8254	3998	d__Bacteria;p__Pseudomonadota;c__Gammaproteobacteria;o__Burkholderiales;f__Burkholderiaceae;g__Ramlibacter;s__
Ref5_s54.bin.20	Ref5_s54	95.39	4.135	74.715	3989885	28730	3750	d__Bacteria;p__Bacillota;c__Negativicutes;o__Sporomusales;f__DSM-15969;g__Anaerospora;s__Anaerospora sp002337925
Ref5_s24.bin.158	Ref5_s24	98.25	0.846	94.02	3988809	348659	3790	d__Bacteria;p__Pseudomonadota;c__Alphaproteobacteria;o__Rhizobiales;f__Hyphomicrobiaceae;g__Filomicrobium;s__Filomicrobium insigne
Ref5_s53.bin.58	Ref5_s53	77.95	2.414	65.88	3987346	9005	3686	d__Bacteria;p__Pseudomonadota;c__Gammaproteobacteria;o__Burkholderiales;f__Burkholderiaceae;g__Aquabacterium;s__Aquabacterium soli
Ref5_s24.bin.41	Ref5_s24	98.93	1.177	93.045	3987224	247858	3752	d__Bacteria;p__Pseudomonadota;c__Alphaproteobacteria;o__Sphingomonadales;f__Sphingomonadaceae;g__Sphingobium;s__Sphingobium sp018823325
Ref1_s27.bin.40	Ref1_s27	75.58	2.287	64.145	3984356	2948	3661	d__Bacteria;p__Planctomycetota;c__Planctomycetia;o__Planctomycetales;f__Planctomycetaceae;g__Rubinisphaera;s__
Ref1_s26.bin.17	Ref1_s26	99.06	1.168	93.22	3981236	96152	3667	d__Bacteria;p__Pseudomonadota;c__Gammaproteobacteria;o__Burkholderiales;f__Burkholderiaceae;g__Rhodoferax;s__
Ref5_s24.bin.31	Ref5_s24	72.41	1.234	66.24	3979380	5587	3159	d__Bacteria;p__Armatimonadota;c__Zipacnadia;o__Zipacnadales;f__UBA5352;g__JALGVA01;s__
Ref5_s2.bin.63	Ref5_s2	97.87	0.151	97.115	3976924	72518	3814	d__Bacteria;p__Pseudomonadota;c__Alphaproteobacteria;o__Rhodobacterales;f__Rhodobacteraceae;g__Frigidibacter;s__
Ref1_s27.bin.140	Ref1_s27	97.25	2.594	84.28	3976817	62682	3757	d__Bacteria;p__Pseudomonadota;c__Alphaproteobacteria;o__Rhizobiales;f__Hyphomicrobiaceae;g__Hyphomicrobium;s__
Ref5_s47.bin.22	Ref5_s47	95.45	1.704	86.93	3975628	76210	3107	d__Bacteria;p__Planctomycetota;c__Phycisphaerae;o__Phycisphaerales;f__UBA1924;g__JANQQG01;s__
Ref5_s1.bin.77	Ref5_s1	87.74	2.168	76.9	3974161	10576	3303	d__Bacteria;p__Bacteroidota;c__Bacteroidia;o__Bacteroidales;f__Prolixibacteraceae;g__UBA1413;s__
Ref1_s25.bin.16	Ref1_s25	69.27	8.461	26.965	3973255	4902	3846	d__Bacteria;p__Actinomycetota;c__Nitriliruptoria;o__Nitriliruptorales;f__Nitriliruptoraceae;g__Nitriliruptor;s__
Ref1_s7.bin.13	Ref1_s7	60.76	4.669	37.415	3972298	2602	4094	d__Bacteria;p__Actinomycetota;c__Actinomycetes;o__Mycobacteriales;f__Pseudonocardiaceae;g__Saccharopolyspora;s__
Ref5_s22.bin.29	Ref5_s22	99.13	0	99.13	3972153	71665	3623	d__Bacteria;p__Pseudomonadota;c__Gammaproteobacteria;o__Burkholderiales;f__Rhodocyclaceae;g__Methyloversatilis;s__
Ref5_s39.bin.16	Ref5_s39	98.43	0.692	94.97	3969530	41455	3851	d__Bacteria;p__Pseudomonadota;c__Alphaproteobacteria;o__Rhodobacterales;f__Rhodobacteraceae;g__Roseovarius;s__Roseovarius sp018066915
Ref5_s11.bin.21	Ref5_s11	98.67	1.282	92.26	3967685	79687	3757	d__Bacteria;p__Actinomycetota;c__Acidimicrobiia;o__Acidimicrobiales;f__Microtrichaceae;g__;s__
Ref5_s3.bin.87	Ref5_s3	96.59	0	96.59	3967200	75029	3110	d__Bacteria;p__Planctomycetota;c__Phycisphaerae;o__Phycisphaerales;f__UBA1924;g__JABWBC01;s__
Ref1_s19.bin.28	Ref1_s19	78.79	0	78.79	3965478	29186	3877	d__Bacteria;p__Pseudomonadota;c__Alphaproteobacteria;o__Rhizobiales;f__Devosiaceae;g__Devosia;s__
Ref5_s8.bin.71	Ref5_s8	90.05	3.977	70.165	3963923	10246	3133	d__Bacteria;p__Planctomycetota;c__Brocadiia;o__CAIUPP01;f__CAIUPP01;g__JAKJEM01;s__
Ref5_s19.bin.54	Ref5_s19	94.5	3.296	78.02	3960302	251262	3698	d__Bacteria;p__Gemmatimonadota;c__Gemmatimonadetes;o__Longimicrobiales;f__Longimicrobiaceae;g__WHSP01;s__
Ref5_s53.bin.7	Ref5_s53	94.74	1.192	88.78	3959773	86296	3773	d__Bacteria;p__Pseudomonadota;c__Gammaproteobacteria;o__Burkholderiales;f__Burkholderiaceae;g__Hydrogenophaga;s__
Ref1_s16.bin.18	Ref1_s16	94.79	3.584	76.87	3955074	8288	3770	d__Bacteria;p__Desulfobacterota;c__Desulfarculia;o__Desulfarculales;f__Desulfarculaceae;g__Desulfoferula;s__
Ref5_s53.bin.35	Ref5_s53	99.26	0.738	95.57	3954318	206454	3425	d__Bacteria;p__Bacteroidota;c__Bacteroidia;o__Chitinophagales;f__Chitinophagaceae;g__Ferruginibacter;s__
Ref5_s11.bin.39	Ref5_s11	98.44	2.072	88.08	3949905	57724	3856	d__Bacteria;p__Actinomycetota;c__Actinomycetes;o__Propionibacteriales;f__Nocardioidaceae;g__Nocardioides;s__
Ref5_s23.bin.39	Ref5_s23	96.14	2.2	85.14	3949232	75111	3628	d__Bacteria;p__Pseudomonadota;c__Gammaproteobacteria;o__Thiohalomonadales;f__Thiohalomonadaceae;g__;s__
Ref5_s11.bin.61	Ref5_s11	75.62	0.819	71.525	3947554	16370	3857	d__Bacteria;p__Pseudomonadota;c__Alphaproteobacteria;o__Rhizobiales;f__Hyphomicrobiaceae;g__AWTP1-13;s__
Ref5_s53.bin.33	Ref5_s53	97.6	0.717	94.015	3946671	224475	3518	d__Bacteria;p__Bacteroidota;c__Bacteroidia;o__Sphingobacteriales;f__Sphingobacteriaceae;g__Pedobacter;s__
Ref5_s19.bin.22	Ref5_s19	98.75	1.243	92.535	3946011	142052	3611	d__Bacteria;p__Pseudomonadota;c__Alphaproteobacteria;o__Rhodospirillales;f__Shumkoniaceae;g__Shumkonia;s__
Ref5_s8.bin.93	Ref5_s8	76.92	7.338	40.23	3942733	7853	4019	d__Bacteria;p__Pseudomonadota;c__Alphaproteobacteria;o__Rhizobiales;f__Rhizobiaceae;g__Allorhizobium;s__
Ref1_s19.bin.26	Ref1_s19	98.02	0.35	96.27	3940708	36271	3717	d__Bacteria;p__Pseudomonadota;c__Gammaproteobacteria;o__Burkholderiales;f__Burkholderiaceae;g__Polaromonas;s__
Ref5_s52.bin.44	Ref5_s52	97.47	1.168	91.63	3936769	44520	3847	d__Bacteria;p__Pseudomonadota;c__Gammaproteobacteria;o__Burkholderiales;f__Burkholderiaceae;g__Ramlibacter;s__
Ref5_s7.bin.66	Ref5_s7	94.87	1.424	87.75	3933829	72664	3865	d__Bacteria;p__Actinomycetota;c__Acidimicrobiia;o__Acidimicrobiales;f__SKKL01;g__SKKL01;s__
Ref5_s24.bin.222	Ref5_s24	90.62	1.847	81.385	3933148	21546	3751	d__Bacteria;p__Pseudomonadota;c__Alphaproteobacteria;o__Rhizobiales;f__Tepidamorphaceae;g__Tepidamorphus;s__
Ref5_s8.bin.216	Ref5_s8	95.04	1.297	88.555	3932754	15871	3708	d__Bacteria;p__Pseudomonadota;c__Gammaproteobacteria;o__Pseudomonadales;f__Pseudomonadaceae;g__Stutzerimonas;s__Stutzerimonas songnenensis
Ref5_s15.bin.31	Ref5_s15	99.62	0.649	96.375	3930893	370250	3760	d__Bacteria;p__Pseudomonadota;c__Alphaproteobacteria;o__Caulobacterales;f__Hyphomonadaceae;g__Hyphomonas;s__
Ref5_s43.bin.2	Ref5_s43	98.98	2.235	87.805	3930887	125513	3606	d__Bacteria;p__Pseudomonadota;c__Gammaproteobacteria;o__Burkholderiales;f__Burkholderiaceae;g__Quisquiliibacterium;s__
Ref5_s7.bin.86	Ref5_s7	84.1	2.991	69.145	3929321	27782	3826	d__Bacteria;p__Actinomycetota;c__Acidimicrobiia;o__Acidimicrobiales;f__JACDCH01;g__UBA9382;s__
Ref5_s3.bin.102	Ref5_s3	88.88	0.594	85.91	3929042	23482	3729	d__Bacteria;p__Pseudomonadota;c__Alphaproteobacteria;o__Micropepsales;f__Micropepsaceae;g__SZUA-430;s__
Ref5_s15.bin.5	Ref5_s15	98.94	0.649	95.695	3928766	77719	3727	d__Bacteria;p__Pseudomonadota;c__Alphaproteobacteria;o__Caulobacterales;f__Hyphomonadaceae;g__Hyphomonas;s__
Ref5_s29.bin.17	Ref5_s29	99.5	0	99.5	3927397	79293	3569	d__Bacteria;p__Bacteroidota;c__Bacteroidia;o__Flavobacteriales;f__Weeksellaceae;g__Chryseobacterium;s__Chryseobacterium shandongense
Ref5_s47.bin.59	Ref5_s47	84.98	0	84.98	3926707	65177	3737	d__Bacteria;p__Pseudomonadota;c__Alphaproteobacteria;o__UBA6615;f__UBA6615;g__;s__
Ref5_s44.bin.8	Ref5_s44	98.39	1.28	91.99	3926441	203466	3746	d__Bacteria;p__Pseudomonadota;c__Alphaproteobacteria;o__Rhodobacterales;f__Rhodobacteraceae;g__EhC02;s__EhC02 sp024304855
Ref5_s43.bin.23	Ref5_s43	98.4	0.467	96.065	3926373	93106	3765	d__Bacteria;p__Pseudomonadota;c__Gammaproteobacteria;o__Burkholderiales;f__Burkholderiaceae;g__Hydrogenophaga;s__Hydrogenophaga sp021166755
Ref5_s18.bin.10	Ref5_s18	100	0.571	97.145	3926132	177057	3597	d__Bacteria;p__Pseudomonadota;c__Gammaproteobacteria;o__Pseudomonadales;f__Pseudomonadaceae;g__Halopseudomonas;s__
Ref5_s8.bin.37	Ref5_s8	98	1.076	92.62	3924353	92160	3602	d__Bacteria;p__Pseudomonadota;c__Gammaproteobacteria;o__Burkholderiales;f__Burkholderiaceae;g__Simplicispira;s__
Ref5_s54.bin.46	Ref5_s54	91.33	3.061	76.025	3920533	4272	3864	d__Bacteria;p__Verrucomicrobiota;c__Verrucomicrobiia;o__Verrucomicrobiales;f__Akkermansiaceae;g__Luteolibacter;s__
Ref1_s23.bin.60	Ref1_s23	91.36	4	71.36	3919047	7942	3359	d__Bacteria;p__Chloroflexota;c__Anaerolineae;o__Aggregatilineales;f__Aggregatilineaceae;g__JALSSH01;s__
Ref1_s27.bin.113	Ref1_s27	85.18	0.925	80.555	3918039	8316	3213	d__Bacteria;p__Armatimonadota;c__Zipacnadia;o__Zipacnadales;f__FEN-943;g__;s__
Ref1_s6.bin.44	Ref1_s6	96.12	1.29	89.67	3908420	20370	3555	d__Bacteria;p__Desulfobacterota;c__Desulfarculia;o__Adiutricales;f__JAHJTB01;g__;s__
Ref5_s51.bin.1	Ref5_s51	99.13	0.21	98.08	3908199	58310	3452	d__Bacteria;p__Pseudomonadota;c__Gammaproteobacteria;o__Xanthomonadales;f__Xanthomonadaceae;g__Stenotrophomonas;s__Stenotrophomonas lacuserhaii
Ref5_s3.bin.1	Ref5_s3	55.53	9.169	9.685	3907643	2654	4127	d__Bacteria;p__Pseudomonadota;c__Alphaproteobacteria;o__Micropepsales;f__Micropepsaceae;g__SZUA-430;s__
Ref5_s54.bin.26	Ref5_s54	76.17	6.224	45.05	3904832	5240	3852	d__Bacteria;p__Pseudomonadota;c__Alphaproteobacteria;o__Caulobacterales;f__Caulobacteraceae;g__Phenylobacterium;s__
Ref5_s4.bin.1	Ref5_s4	99.73	0.806	95.7	3904067	116093	3062	d__Bacteria;p__Bacteroidota;c__Bacteroidia;o__Bacteroidales;f__Paludibacteraceae;g__Paludibacter;s__Paludibacter sp024710005
Ref1_s9.bin.6	Ref1_s9	100	0.071	99.645	3903904	151687	3583	d__Bacteria;p__Pseudomonadota;c__Gammaproteobacteria;o__Pseudomonadales;f__Oleiphilaceae;g__Marinobacter;s__Marinobacter nauticus
Ref5_s9.bin.138	Ref5_s9	66.87	0	66.87	3902796	3011	3413	d__Bacteria;p__Hydrogenedentota;c__Hydrogenedentia;o__Hydrogenedentales;f__SLHB01;g__;s__
Ref5_s15.bin.24	Ref5_s15	98.97	1.856	89.69	3902366	112161	3477	d__Bacteria;p__Pseudomonadota;c__Gammaproteobacteria;o__Nevskiales;f__Nevskiaceae;g__Stagnimonas;s__
Ref5_s15.bin.34	Ref5_s15	98.96	1.707	90.425	3902195	34408	3337	d__Bacteria;p__Pseudomonadota;c__Gammaproteobacteria;o__Xanthomonadales;f__Xanthomonadaceae;g__GCA-002840015;s__GCA-002840015 sp033765245
Ref5_s3.bin.65	Ref5_s3	97.72	1.136	92.04	3901980	171395	3266	d__Bacteria;p__Planctomycetota;c__Phycisphaerae;o__Phycisphaerales;f__UBA1924;g__JAJTGZ01;s__
Ref5_s24.bin.36	Ref5_s24	98.29	1.282	91.88	3895068	103613	3628	d__Bacteria;p__Actinomycetota;c__Acidimicrobiia;o__Acidimicrobiales;f__Microtrichaceae;g__;s__
Ref5_s21.bin.4	Ref5_s21	99.29	2.611	86.235	3894211	163385	3634	d__Bacteria;p__Pseudomonadota;c__Gammaproteobacteria;o__Thiohalomonadales;f__Thiohalomonadaceae;g__JALOAT01;s__
Ref5_s3.bin.59	Ref5_s3	93.59	1.111	88.035	3893902	13526	3434	d__Bacteria;p__Bacteroidota;c__Bacteroidia;o__B-17B0;f__B-17BO;g__Aurantibacillus;s__
Ref5_s7.bin.95	Ref5_s7	85.78	1.74	77.08	3893504	13600	3701	d__Bacteria;p__Pseudomonadota;c__Alphaproteobacteria;o__Rhizobiales;f__Xanthobacteraceae;g__Variibacter;s__
Ref1_s20.bin.26	Ref1_s20	95	2.482	82.59	3893412	7813	4036	d__Archaea;p__Halobacteriota;c__Halobacteria;o__Halobacteriales;f__Haladaptataceae;g__Haladaptatus;s__Haladaptatus paucihalophilus
Ref5_s46.bin.33	Ref5_s46	94.21	1.449	86.965	3891973	18925	3731	d__Bacteria;p__Pseudomonadota;c__Alphaproteobacteria;o__Rhizobiales;f__Rhizobiaceae;g__Brucella;s__Brucella sp006345815
Ref5_s25.bin.10	Ref5_s25	93.16	2.136	82.48	3889472	18111	3869	d__Bacteria;p__Actinomycetota;c__Acidimicrobiia;o__Acidimicrobiales;f__JACDCH01;g__UBA9382;s__UBA9382 sp003476595
Ref5_s30.bin.26	Ref5_s30	96.37	0.984	91.45	3886013	25449	3833	d__Bacteria;p__Pseudomonadota;c__Alphaproteobacteria;o__Rhodobacterales;f__Rhodobacteraceae;g__Celeribacter;s__Celeribacter persicus
Ref5_s3.bin.85	Ref5_s3	98.91	0.518	96.32	3884238	97653	3847	d__Bacteria;p__Actinomycetota;c__Actinomycetes;o__Propionibacteriales;f__Nocardioidaceae;g__Marmoricola;s__
Ref5_s15.bin.30	Ref5_s15	97.95	0	97.95	3881995	50180	3715	d__Bacteria;p__Pseudomonadota;c__Alphaproteobacteria;o__Rhodobacterales;f__Rhodobacteraceae;g__Albidovulum;s__
Ref5_s25.bin.91	Ref5_s25	93.71	5.151	67.955	3878821	41440	3700	d__Bacteria;p__Pseudomonadota;c__Alphaproteobacteria;o__Rhodobacterales;f__Rhodobacteraceae;g__Frigidibacter;s__
Ref1_s4.bin.6	Ref1_s4	96.4	2.956	81.62	3878024	19278	3665	d__Bacteria;p__Bacillota;c__Clostridia;o__Lutisporales;f__Lutisporaceae;g__BRH-c25;s__
Ref5_s45.bin.4	Ref5_s45	71.4	5.024	46.28	3877870	2471	3342	d__Bacteria;p__Bacillota;c__Clostridia;o__Lachnospirales;f__Cellulosilyticaceae;g__FMMP01;s__
Ref4_s4.bin.14	Ref4_s4	98.88	0.558	96.09	3876932	56666	3336	d__Bacteria;p__Bacteroidota;c__Ignavibacteria;o__Ignavibacteriales;f__Melioribacteraceae;g__GCA-2698995;s__GCA-2698995 sp002698995
Ref5_s28.bin.18	Ref5_s28	93.6	1.16	87.8	3875344	15346	3699	d__Bacteria;p__Pseudomonadota;c__Alphaproteobacteria;o__Rhodospirillales;f__Thalassospiraceae;g__Thalassospira;s__
Ref1_s18.bin.21	Ref1_s18	94.42	0.8	90.42	3875123	21739	3740	d__Bacteria;p__Pseudomonadota;c__Gammaproteobacteria;o__Burkholderiales;f__Burkholderiaceae;g__Pollutimonas;s__Pollutimonas nitritireducens
Ref5_s24.bin.175	Ref5_s24	88.97	2.806	74.94	3873285	28981	3564	d__Bacteria;p__Pseudomonadota;c__Gammaproteobacteria;o__Burkholderiales;f__Rhodocyclaceae;g__Nitrogeniibacter;s__
Ref5_s15.bin.33	Ref5_s15	96.65	0	96.65	3871090	36928	3702	d__Bacteria;p__Pseudomonadota;c__Gammaproteobacteria;o__Burkholderiales;f__Burkholderiaceae;g__PHCI01;s__PHCI01 sp002842205
Ref5_s1.bin.2	Ref5_s1	93.84	0.647	90.605	3870902	40650	3642	d__Bacteria;p__Actinomycetota;c__Actinomycetes;o__Propionibacteriales;f__Nocardioidaceae;g__Nocardioides;s__
Ref5_s51.bin.41	Ref5_s51	93.91	1.244	87.69	3867379	14879	3799	d__Bacteria;p__Actinomycetota;c__Actinomycetes;o__Mycobacteriales;f__Geodermatophilaceae;g__Blastococcus;s__Blastococcus aggregatus
Ref5_s19.bin.41	Ref5_s19	91.04	0.995	86.065	3864465	112610	3691	d__Bacteria;p__Pseudomonadota;c__Alphaproteobacteria;o__Ferrovibrionales;f__Ferrovibrionaceae;g__;s__
Ref5_s2.bin.86	Ref5_s2	68.4	7.422	31.29	3863504	4211	4038	d__Bacteria;p__Pseudomonadota;c__Gammaproteobacteria;o__Burkholderiales;f__Burkholderiaceae;g__Ramlibacter;s__
Ref5_s54.bin.12	Ref5_s54	98.26	0.682	94.85	3860423	148178	3575	d__Bacteria;p__Pseudomonadota;c__Alphaproteobacteria;o__Sphingomonadales;f__Sphingomonadaceae;g__Sphingobium;s__Sphingobium sp918741285
Ref1_s27.bin.99	Ref1_s27	51.88	7.847	12.645	3855749	4753	4111	d__Bacteria;p__Patescibacteriota;c__Saccharimonadia;o__Saccharimonadales;f__UBA1547;g__Microsaccharimonas;s__
Ref1_s14.bin.65	Ref1_s14	57.91	8.62	14.81	3854783	1915	3055	d__Bacteria;p__Verrucomicrobiota;c__Lentisphaeria;o__Oligosphaerales;f__JAFGRS01;g__JAGVUW01;s__
Ref5_s3.bin.69	Ref5_s3	94.86	2.916	80.28	3854460	71032	3588	d__Bacteria;p__Pseudomonadota;c__Gammaproteobacteria;o__Xanthomonadales;f__Xanthomonadaceae;g__Pseudoxanthomonas;s__Pseudoxanthomonas_A sp946886695
Ref5_s23.bin.3	Ref5_s23	93.81	2.903	79.295	3851097	9637	3498	d__Bacteria;p__Desulfobacterota;c__Desulfobacteria;o__Desulfobacterales;f__Desulfobacteraceae;g__Desulfotignum;s__
Ref1_s3.bin.1	Ref1_s3	79.57	2.5	67.07	3850505	3597	3527	d__Bacteria;p__Chloroflexota;c__Anaerolineae;o__B4-G1;f__SLSP01;g__PWVB01;s__
Ref1_s12.bin.23	Ref1_s12	84.21	1.331	77.555	3849942	8789	3714	d__Bacteria;p__Pseudomonadota;c__Alphaproteobacteria;o__Rhodobacterales;f__Rhodobacteraceae;g__Antarcticimicrobium;s__
Ref5_s17.bin.13	Ref5_s17	93.4	0	93.4	3849351	80664	3352	d__Bacteria;p__Desulfobacterota;c__Desulfovibrionia;o__Desulfovibrionales;f__Desulfomicrobiaceae;g__Desulfomicrobium;s__Desulfomicrobium sp937872685
Ref5_s8.bin.88	Ref5_s8	98.92	0.811	94.865	3848815	44917	3780	d__Bacteria;p__Pseudomonadota;c__Alphaproteobacteria;o__Caulobacterales;f__Caulobacteraceae;g__Phenylobacterium;s__Phenylobacterium sp024699945
Ref5_s13.bin.19	Ref5_s13	100	0.354	98.23	3848247	177465	3553	d__Bacteria;p__Bacillota;c__Clostridia;o__Peptostreptococcales;f__Anaerovoracaceae;g__Sinanaerobacter;s__
Ref5_s17.bin.16	Ref5_s17	77.91	2.05	67.66	3847431	4234	3508	d__Bacteria;p__Desulfobacterota;c__Desulfarculia;o__Desulfarculales;f__Desulfarculaceae;g__JACRDC01;s__JACRDC01 sp937908275
Ref5_s2.bin.48	Ref5_s2	68.78	2.121	58.175	3847407	5589	3762	d__Bacteria;p__Pseudomonadota;c__Alphaproteobacteria;o__Acetobacterales;f__Acetobacteraceae;g__Elioraea;s__Elioraea tepidiphila
Ref1_s25.bin.20	Ref1_s25	90.78	1.08	85.38	3846760	13861	3431	d__Bacteria;p__Bacteroidota;c__Bacteroidia;o__Flavobacteriales;f__Flavobacteriaceae;g__Gillisia;s__
Ref5_s24.bin.164	Ref5_s24	93.46	2.38	81.56	3845255	8793	3559	d__Bacteria;p__Desulfobacterota;c__Desulfovibrionia;o__Desulfovibrionales;f__Desulfovibrionaceae;g__Desulfolutivibrio;s__Desulfolutivibrio sp031082225
Ref5_s3.bin.44	Ref5_s3	95.67	1.954	85.9	3844196	30710	3817	d__Bacteria;p__Pseudomonadota;c__Gammaproteobacteria;o__Burkholderiales;f__SG8-41;g__Ga0077527;s__
Ref5_s3.bin.2	Ref5_s3	99.5	0.027	99.365	3843046	252856	3359	d__Bacteria;p__Bacteroidota;c__Bacteroidia;o__Chitinophagales;f__Chitinophagaceae;g__Sediminibacterium;s__Sediminibacterium sp019264485
Ref5_s11.bin.28	Ref5_s11	94.31	1.136	88.63	3841393	21693	3338	d__Bacteria;p__Planctomycetota;c__Phycisphaerae;o__Phycisphaerales;f__UBA1924;g__JAEYTB01;s__
Ref5_s20.bin.26	Ref5_s20	99.31	0.072	98.95	3840861	197130	3653	d__Bacteria;p__Pseudomonadota;c__Alphaproteobacteria;o__Rhizobiales;f__Devosiaceae;g__Devosia;s__
Ref5_s11.bin.52	Ref5_s11	98.03	0.769	94.185	3838170	172726	3791	d__Bacteria;p__Pseudomonadota;c__Alphaproteobacteria;o__Caulobacterales;f__Caulobacteraceae;g__Phenylobacterium;s__Phenylobacterium zucineum
Ref5_s1.bin.3	Ref5_s1	97.77	0.606	94.74	3836965	98503	3555	d__Bacteria;p__Pseudomonadota;c__Alphaproteobacteria;o__Rhodobacterales;f__Rhodobacteraceae;g__Pararhodobacter;s__
Ref5_s19.bin.4	Ref5_s19	97.72	0.645	94.495	3836226	599132	3578	d__Bacteria;p__Pseudomonadota;c__Alphaproteobacteria;o__Rhizobiales;f__Hyphomicrobiaceae;g__Filomicrobium;s__
Ref5_s19.bin.63	Ref5_s19	98.67	1.159	92.875	3834280	46295	3791	d__Bacteria;p__Pseudomonadota;c__Alphaproteobacteria;o__Sphingomonadales;f__Sphingomonadaceae;g__JAEZQR01;s__
Ref1_s2.bin.20	Ref1_s2	57.42	0.303	55.905	3833595	9326	3216	d__Bacteria;p__Chloroflexota;c__Anaerolineae;o__Aggregatilineales;f__Ch27;g__JARKOQ01;s__
Ref5_s47.bin.44	Ref5_s47	67.24	2.586	54.31	3830571	4127	3078	d__Bacteria;p__Acidobacteriota;c__Thermoanaerobaculia;o__Multivoradales;f__JBCCEF01;g__;s__
Ref5_s19.bin.8	Ref5_s19	94.22	1.98	84.32	3827805	111725	3734	d__Bacteria;p__Chloroflexota;c__Dehalococcoidia;o__UBA2979;f__UBA2979;g__;s__
Ref1_s3.bin.66	Ref1_s3	91.24	3.317	74.655	3825964	61604	3624	d__Bacteria;p__Pseudomonadota;c__Gammaproteobacteria;o__Burkholderiales;f__Burkholderiaceae;g__Hydrogenophaga;s__
Ref5_s48.bin.28	Ref5_s48	94.53	2.564	81.71	3821590	31207	3831	d__Bacteria;p__Actinomycetota;c__Acidimicrobiia;o__Acidimicrobiales;f__JACDCH01;g__UBA9382;s__
Ref5_s11.bin.60	Ref5_s11	68.96	2.586	56.03	3819834	78041	3509	d__Bacteria;p__Pseudomonadota;c__Alphaproteobacteria;o__Rhizobiales;f__Xanthobacteraceae;g__Ancylobacter;s__Ancylobacter sp029239875
Ref5_s47.bin.36	Ref5_s47	97.72	1.136	92.04	3819707	196540	3111	d__Bacteria;p__Planctomycetota;c__Phycisphaerae;o__Phycisphaerales;f__UBA1924;g__JANQQG01;s__
Ref5_s40.bin.59	Ref5_s40	98.31	1.733	89.645	3819324	521634	3473	d__Bacteria;p__Pseudomonadota;c__Alphaproteobacteria;o__Rhizobiales;f__Hyphomicrobiaceae;g__Filomicrobium;s__
Ref1_s27.bin.152	Ref1_s27	92.19	5.128	66.55	3818483	5712	3964	d__Bacteria;p__Actinomycetota;c__Acidimicrobiia;o__Acidimicrobiales;f__Ilumatobacteraceae;g__Ilumatobacter;s__
Ref5_s40.bin.60	Ref5_s40	81.2	0	81.2	3816987	14336	3708	d__Bacteria;p__Actinomycetota;c__Actinomycetes;o__Mycobacteriales;f__Geodermatophilaceae;g__Blastococcus;s__
Ref5_s2.bin.33	Ref5_s2	52.14	4.231	30.985	3815561	3338	3477	d__Bacteria;p__Chloroflexota;c__Anaerolineae;o__Aggregatilineales;f__Phototrophicaceae;g__ZC4RG36;s__
Ref5_s2.bin.25	Ref5_s2	77.06	5.172	51.2	3814819	68413	3725	d__Bacteria;p__Pseudomonadota;c__Alphaproteobacteria;o__Rhizobiales;f__Xanthobacteraceae;g__Pseudolabrys;s__
Ref5_s25.bin.40	Ref5_s25	70.7	2.71	57.15	3811523	2858	3868	d__Bacteria;p__Pseudomonadota;c__Alphaproteobacteria;o__Thalassobaculales;f__Thalassobaculaceae;g__Thalassobaculum;s__
Ref1_s25.bin.30	Ref1_s25	87.54	2.121	76.935	3808209	16296	3669	d__Bacteria;p__Pseudomonadota;c__Alphaproteobacteria;o__Rhodobacterales;f__Rhodobacteraceae;g__Pararhodobacter;s__
Ref1_s8.bin.49	Ref1_s8	97.53	1.562	89.72	3807436	16299	3702	d__Bacteria;p__Actinomycetota;c__Actinomycetes;o__Mycobacteriales;f__Mycobacteriaceae;g__Mycobacterium;s__Mycobacterium sp034189785
Ref5_s9.bin.15	Ref5_s9	97.31	1.433	90.145	3807001	51195	3047	d__Bacteria;p__Bacteroidota;c__Bacteroidia;o__Bacteroidales;f__Paludibacteraceae;g__Paludibacter;s__
Ref5_s47.bin.12	Ref5_s47	91.77	2.53	79.12	3805508	19570	3655	d__Bacteria;p__Pseudomonadota;c__Alphaproteobacteria;o__Bin65;f__Bin65;g__CAMYMQ01;s__
Ref1_s27.bin.74	Ref1_s27	92.09	0.427	89.955	3804797	69791	3728	d__Bacteria;p__Actinomycetota;c__Thermoleophilia;o__Solirubrobacterales;f__Solirubrobacteraceae;g__Svornostia;s__
Ref5_s2.bin.62	Ref5_s2	97.34	2.136	86.66	3802430	20861	3694	d__Bacteria;p__Actinomycetota;c__Acidimicrobiia;o__Acidimicrobiales;f__JACDCH01;g__VFJN01;s__
Ref5_s19.bin.66	Ref5_s19	98.21	0.344	96.49	3801759	123374	3405	d__Bacteria;p__Pseudomonadota;c__Gammaproteobacteria;o__Xanthomonadales;f__Xanthomonadaceae;g__Luteimonas;s__Luteimonas sp023395465
Ref5_s37.bin.9	Ref5_s37	92.06	1.209	86.015	3801377	18910	3630	d__Bacteria;p__Pseudomonadota;c__Alphaproteobacteria;o__Rhizobiales;f__Rhizobiaceae;g__Aurantimonas;s__Aurantimonas coralicida
Ref5_s7.bin.88	Ref5_s7	98.25	1.464	90.93	3798924	34108	3467	d__Bacteria;p__Pseudomonadota;c__Alphaproteobacteria;o__Rhodobacterales;f__Rhodobacteraceae;g__JAUSPL01;s__
Ref5_s23.bin.61	Ref5_s23	79.77	5.098	54.28	3798287	3746	3846	d__Bacteria;p__Spirochaetota;c__Leptospiria;o__Leptospirales;f__Leptonemataceae;g__Leptonema;s__Leptonema illini
Ref4_s3.bin.8	Ref4_s3	73.55	0.627	70.415	3797685	2528	3537	d__Bacteria;p__Hinthialibacterota;c__Hinthialibacteria;o__Hinthialibacterales;f__Hinthialibacteraceae;g__JAFGTC01;s__
Ref1_s15.bin.35	Ref1_s15	90.21	3.154	74.44	3794841	5948	3669	d__Bacteria;p__Desulfobacterota;c__Desulfobacteria;o__Desulfobacterales;f__UBA2245;g__UBA2245;s__
Ref5_s15.bin.14	Ref5_s15	98.34	0	98.34	3792564	94879	3508	d__Bacteria;p__Pseudomonadota;c__Gammaproteobacteria;o__Burkholderiales;f__Rhodocyclaceae;g__Methyloversatilis;s__Methyloversatilis sp016791045
Ref1_s8.bin.65	Ref1_s8	97.47	0.869	93.125	3791415	30463	3666	d__Bacteria;p__Pseudomonadota;c__Alphaproteobacteria;o__Micropepsales;f__Micropepsaceae;g__Rhizomicrobium;s__
Ref1_s2.bin.60	Ref1_s2	97.72	0	97.72	3788045	159776	3054	d__Bacteria;p__Planctomycetota;c__Phycisphaerae;o__Phycisphaerales;f__UBA1924;g__;s__
Ref5_s2.bin.70	Ref5_s2	97.93	0.024	97.81	3787266	140584	3566	d__Bacteria;p__Pseudomonadota;c__Alphaproteobacteria;o__Sphingomonadales;f__Sphingomonadaceae;g__Sphingobium;s__
Ref5_s36.bin.17	Ref5_s36	68.02	1.721	59.415	3786665	25472	3608	d__Bacteria;p__Pseudomonadota;c__Alphaproteobacteria;o__Rhizobiales;f__Rhizobiaceae;g__Aquibium;s__
Ref5_s44.bin.18	Ref5_s44	98.48	0.606	95.45	3783143	80488	3638	d__Bacteria;p__Pseudomonadota;c__Alphaproteobacteria;o__Rhodobacterales;f__Rhodobacteraceae;g__Paenirhodobacter;s__Paenirhodobacter hankyongi
Ref5_s43.bin.46	Ref5_s43	99.34	1.521	91.735	3775657	140313	3478	d__Bacteria;p__Pseudomonadota;c__Alphaproteobacteria;o__Oceanibaculales;f__Oceanibaculaceae;g__Oceanibaculum;s__
Ref1_s8.bin.58	Ref1_s8	88.45	1.881	79.045	3774626	16607	3047	d__Bacteria;p__Bacteroidota;c__Bacteroidia;o__Bacteroidales;f__Prolixibacteraceae;g__Prolixibacter;s__
Ref5_s47.bin.53	Ref5_s47	82.69	0	82.69	3772694	8509	3271	d__Bacteria;p__Acidobacteriota;c__Thermoanaerobaculia;o__Gp7-AA8;f__;g__;s__
Ref5_s30.bin.13	Ref5_s30	96.77	0	96.77	3771127	87243	3159	d__Bacteria;p__Bacteroidota;c__Bacteroidia;o__Bacteroidales;f__F082;g__UBA5536;s__
Ref5_s20.bin.22	Ref5_s20	99	0	99	3770509	182609	3658	d__Bacteria;p__Pseudomonadota;c__Alphaproteobacteria;o__Rhizobiales;f__Rhizobiaceae;g__;s__
Ref5_s26.bin.29	Ref5_s26	95.26	1.539	87.565	3767609	32393	3503	d__Bacteria;p__Pseudomonadota;c__Alphaproteobacteria;o__Rhodospirillales;f__Shumkoniaceae;g__Shumkonia;s__
Ref5_s54.bin.42	Ref5_s54	99.64	0.353	97.875	3763330	182030	3401	d__Bacteria;p__Bacteroidota;c__Bacteroidia;o__Flavobacteriales;f__Flavobacteriaceae;g__Flavobacterium;s__
Ref1_s2.bin.70	Ref1_s2	75.01	1.123	69.395	3761902	5303	3028	d__Bacteria;p__Sumerlaeota;c__Sumerlaeia;o__SLMS01;f__SLMS01;g__JAFIGB01;s__
Ref5_s21.bin.13	Ref5_s21	100	0.974	95.13	3760274	80278	3662	d__Bacteria;p__Pseudomonadota;c__Alphaproteobacteria;o__Caulobacterales;f__Caulobacteraceae;g__Phenylobacterium;s__Phenylobacterium sp013911965
Ref5_s8.bin.163	Ref5_s8	80.78	3.763	61.965	3759744	7948	3240	d__Bacteria;p__Poribacteria;c__DTPJ01;o__DTPJ01;f__DTPJ01;g__;s__
Ref5_s3.bin.95	Ref5_s3	76.58	0.795	72.605	3757749	7701	3842	d__Bacteria;p__Actinomycetota;c__Actinomycetes;o__Mycobacteriales;f__Mycobacteriaceae;g__Mycobacterium;s__
Ref5_s53.bin.61	Ref5_s53	94.71	1.958	84.92	3757598	49498	3745	d__Bacteria;p__Pseudomonadota;c__Alphaproteobacteria;o__Caulobacterales;f__Hyphomonadaceae;g__UBA7672;s__
Ref1_s2.bin.92	Ref1_s2	97.77	1.99	87.82	3755762	79272	3723	d__Bacteria;p__Pseudomonadota;c__Alphaproteobacteria;o__Ferrovibrionales;f__Ferrovibrionaceae;g__Ferrovibrio;s__
Ref5_s35.bin.3	Ref5_s35	63.79	0	63.79	3754743	47402	3428	d__Bacteria;p__Pseudomonadota;c__Gammaproteobacteria;o__Pseudomonadales;f__Oleiphilaceae;g__Marinobacter;s__
Ref5_s7.bin.76	Ref5_s7	88.78	2.173	77.915	3749979	29273	3670	d__Bacteria;p__Pseudomonadota;c__Alphaproteobacteria;o__CADEGL01;f__CADEGL01;g__CADEGL01;s__
Ref5_s3.bin.15	Ref5_s3	72.63	0.992	67.67	3749906	11113	3517	d__Bacteria;p__Pseudomonadota;c__Gammaproteobacteria;o__Burkholderiales;f__Burkholderiaceae;g__Piscinibacter;s__
Ref5_s37.bin.30	Ref5_s37	93.41	1.381	86.505	3745713	26892	3584	d__Bacteria;p__Actinomycetota;c__Actinomycetes;o__Propionibacteriales;f__Nocardioidaceae;g__Nocardioides;s__Nocardioides cremeus
Ref5_s24.bin.30	Ref5_s24	95.31	4.872	70.95	3742383	7760	3206	d__Bacteria;p__Chloroflexota;c__Anaerolineae;o__JAAYEA01;f__JAAYEA01;g__JAIOAV01;s__
Ref5_s31.bin.20	Ref5_s31	95.49	0.545	92.765	3739444	21302	3460	d__Bacteria;p__Pseudomonadota;c__Gammaproteobacteria;o__Pseudomonadales;f__Oleiphilaceae;g__Marinobacter;s__
Ref5_s15.bin.18	Ref5_s15	97.19	1.19	91.24	3734018	40139	3742	d__Bacteria;p__Pseudomonadota;c__Alphaproteobacteria;o__Caulobacterales;f__Caulobacteraceae;g__Brevundimonas;s__
Ref5_s54.bin.22	Ref5_s54	94.9	3.49	77.45	3733158	54707	3675	d__Bacteria;p__Pseudomonadota;c__Alphaproteobacteria;o__Caulobacterales;f__Caulobacteraceae;g__Caulobacter;s__
Ref5_s11.bin.50	Ref5_s11	62.7	5.452	35.44	3731802	3054	4211	d__Bacteria;p__Pseudomonadota;c__Gammaproteobacteria;o__Burkholderiales;f__SG8-39;g__SCGC-AG-212-J23;s__
Ref5_s10.bin.10	Ref5_s10	76.51	3.734	57.84	3731780	3020	4035	d__Bacteria;p__Pseudomonadota;c__Alphaproteobacteria;o__Rhizobiales;f__Rhizobiaceae;g__ZYF759;s__ZYF759 sp012911015
Ref5_s3.bin.39	Ref5_s3	84.4	1.173	78.535	3729638	11546	3032	d__Bacteria;p__Planctomycetota;c__UBA1135;o__UBA1135;f__GCA-002686595;g__JAKFYL01;s__
Ref5_s8.bin.137	Ref5_s8	99.03	0.645	95.805	3728656	100869	3446	d__Bacteria;p__Desulfobacterota;c__Desulfuromonadia;o__Geobacterales;f__Pseudopelobacteraceae;g__Trichlorobacter;s__Trichlorobacter lovleyi
Ref5_s19.bin.24	Ref5_s19	92.88	0.014	92.81	3728544	21199	3637	d__Bacteria;p__Pseudomonadota;c__Alphaproteobacteria;o__Reyranellales;f__JAQSWP01;g__JAQSWP01;s__
Ref5_s2.bin.40	Ref5_s2	73.07	3.333	56.405	3724465	10733	3487	d__Bacteria;p__Pseudomonadota;c__Alphaproteobacteria;o__Rhizobiales;f__Pseudoxanthobacteraceae;g__CAMDHY01;s__
Ref5_s24.bin.9	Ref5_s24	98.18	0.031	98.025	3724314	135683	3666	d__Bacteria;p__Pseudomonadota;c__Alphaproteobacteria;o__Rhizobiales;f__Devosiaceae;g__Devosia;s__
Ref1_s2.bin.31	Ref1_s2	98.47	0.626	95.34	3722869	67232	3270	d__Bacteria;p__Pseudomonadota;c__Alphaproteobacteria;o__Rhizobiales;f__Beijerinckiaceae;g__;s__
Ref5_s3.bin.13	Ref5_s3	93.54	2.948	78.8	3720773	13775	3631	d__Bacteria;p__Pseudomonadota;c__Alphaproteobacteria;o__Sphingomonadales;f__Sphingomonadaceae;g__Sphingomonas;s__
Ref5_s26.bin.31	Ref5_s26	95.34	2.495	82.865	3720663	27417	3473	d__Bacteria;p__Pseudomonadota;c__Gammaproteobacteria;o__Burkholderiales;f__Rhodocyclaceae;g__Thauera;s__Thauera sp003446655
Ref1_s27.bin.14	Ref1_s27	95.28	0.235	94.105	3715206	11336	3529	d__Bacteria;p__Chloroflexota;c__Chloroflexia;o__Thermomicrobiales;f__UBA6265;g__JADLGF01;s__
Ref1_s14.bin.64	Ref1_s14	98.83	0	98.83	3713732	14938	3042	d__Bacteria;p__Hydrogenedentota;c__Hydrogenedentia;o__Hydrogenedentales;f__CAITNO01;g__SLFT01;s__
Ref5_s9.bin.101	Ref5_s9	98.87	2.741	85.165	3712866	21753	3201	d__Bacteria;p__Desulfobacterota;c__Syntrophobacteria;o__Syntrophobacterales;f__Syntrophobacteraceae;g__JABUEY01;s__JABUEY01 sp013314815
Ref1_s25.bin.7	Ref1_s25	94.63	0.561	91.825	3712798	12785	3244	d__Bacteria;p__Bacteroidota;c__Bacteroidia;o__Flavobacteriales;f__Flavobacteriaceae;g__Gillisia;s__
Ref5_s40.bin.51	Ref5_s40	86.74	0.71	83.19	3711862	17060	3642	d__Bacteria;p__Pseudomonadota;c__Alphaproteobacteria;o__Rhizobiales;f__Rhizobiaceae;g__Aquibium;s__
Ref5_s7.bin.68	Ref5_s7	58.96	0	58.96	3709464	15467	3729	d__Bacteria;p__Pseudomonadota;c__Alphaproteobacteria;o__Rhizobiales;f__Rhizobiaceae;g__ZYF759;s__
Ref5_s38.bin.9	Ref5_s38	88.29	4.522	65.68	3708437	4801	3407	d__Bacteria;p__Verrucomicrobiota;c__Verrucomicrobiia;o__Opitutales;f__Opitutaceae;g__Cephaloticoccus;s__
Ref5_s3.bin.112	Ref5_s3	56.7	8.536	14.02	3706396	2636	4008	d__Bacteria;p__Actinomycetota;c__Actinomycetes;o__Mycobacteriales;f__Mycobacteriaceae;g__Rhodococcoides;s__Rhodococcoides sp001942265
Ref5_s8.bin.66	Ref5_s8	94.67	4.7	71.17	3705660	16734	3211	d__Bacteria;p__Desulfobacterota;c__Syntrophobacteria;o__Syntrophobacterales;f__Syntrophobacteraceae;g__JAGPLX01;s__JAGPLX01 sp029974695
Ref1_s23.bin.77	Ref1_s23	94.82	5.266	68.49	3705422	10669	3390	d__Bacteria;p__Pseudomonadota;c__Gammaproteobacteria;o__Nevskiales;f__JAHZLQ01;g__Banduia;s__
Ref5_s6.bin.9	Ref5_s6	96.11	0.983	91.195	3705283	79042	3514	d__Bacteria;p__Pseudomonadota;c__Alphaproteobacteria;o__Rhizobiales;f__Rhizobiaceae;g__Aquamicrobium;s__
Ref4_s1.bin.6	Ref4_s1	83.86	1.77	75.01	3703322	5018	3629	d__Bacteria;p__Pseudomonadota;c__Alphaproteobacteria;o__Rhodobacterales;f__Rhodobacteraceae;g__Pseudodonghicola;s__
Ref5_s1.bin.40	Ref5_s1	92.2	1.74	83.5	3700506	17854	3584	d__Bacteria;p__Pseudomonadota;c__Alphaproteobacteria;o__Rhizobiales;f__Phreatobacteraceae;g__Phreatobacter;s__
Ref5_s43.bin.13	Ref5_s43	98.34	0.947	93.605	3700419	20358	3484	d__Bacteria;p__Pseudomonadota;c__Gammaproteobacteria;o__Burkholderiales;f__Burkholderiaceae;g__JAAYGT01;s__JAAYGT01 sp012727555
Ref5_s9.bin.115	Ref5_s9	93.18	7.454	55.91	3699678	172008	3327	d__Bacteria;p__Chloroflexota;c__Anaerolineae;o__Anaerolineales;f__Anaerolineaceae;g__JBBIKU01;s__
Ref5_s7.bin.44	Ref5_s7	92.15	0.655	88.875	3698998	24000	3621	d__Bacteria;p__Pseudomonadota;c__Alphaproteobacteria;o__CADEGL01;f__CADEGL01;g__CADEGL01;s__
Ref1_s26.bin.53	Ref1_s26	94.41	0.558	91.62	3692441	19863	3104	d__Bacteria;p__Bacteroidota;c__Ignavibacteria;o__Ignavibacteriales;f__Melioribacteraceae;g__1-14-2-50-31-20;s__
Ref5_s11.bin.45	Ref5_s11	93.19	0.467	90.855	3688272	12765	3358	d__Bacteria;p__Pseudomonadota;c__Gammaproteobacteria;o__Burkholderiales;f__Burkholderiaceae;g__Rubrivivax;s__
Ref5_s52.bin.30	Ref5_s52	91.01	3.501	73.505	3680443	44116	3650	d__Bacteria;p__Pseudomonadota;c__Alphaproteobacteria;o__Caulobacterales;f__Caulobacteraceae;g__Phenylobacterium;s__
Ref5_s1.bin.43	Ref5_s1	98.89	0.632	95.73	3680427	271983	3612	d__Bacteria;p__Pseudomonadota;c__Alphaproteobacteria;o__Rhizobiales;f__Xanthobacteraceae;g__P52-10;s__
Ref5_s7.bin.45	Ref5_s7	99.18	2.136	88.5	3679559	17436	3615	d__Bacteria;p__Actinomycetota;c__Thermoleophilia;o__Solirubrobacterales;f__Solirubrobacteraceae;g__Conexibacter;s__
Ref1_s10.bin.31	Ref1_s10	88.15	4.726	64.52	3678650	5128	3708	d__Bacteria;p__Pseudomonadota;c__Alphaproteobacteria;o__Rhodospirillales;f__Rhodospirillaceae;g__;s__
Ref5_s10.bin.9	Ref5_s10	98.29	1.282	91.88	3677509	135199	3605	d__Bacteria;p__Actinomycetota;c__Acidimicrobiia;o__Acidimicrobiales;f__SKKL01;g__;s__
Ref1_s21.bin.63	Ref1_s21	76.36	1.874	66.99	3676835	6371	3407	d__Bacteria;p__Pseudomonadota;c__Alphaproteobacteria;o__Rhizobiales;f__Rhodobiaceae;g__Rhodobium;s__
Ref5_s52.bin.65	Ref5_s52	87.83	2.709	74.285	3676632	7939	3582	d__Bacteria;p__Pseudomonadota;c__Alphaproteobacteria;o__Rhizobiales;f__Rhizobiaceae;g__ECS31B3;s__
Ref5_s51.bin.23	Ref5_s51	100	0.154	99.23	3676378	83587	3243	d__Bacteria;p__Actinomycetota;c__Actinomycetes;o__Actinomycetales;f__Cellulomonadaceae;g__Actinotalea;s__
Ref5_s24.bin.96	Ref5_s24	99.07	1.807	90.035	3675217	56130	3571	d__Bacteria;p__Pseudomonadota;c__Alphaproteobacteria;o__Rhizobiales;f__Afifellaceae;g__Propylenella;s__
Ref5_s53.bin.20	Ref5_s53	66.72	1.724	58.1	3670835	36383	3619	d__Bacteria;p__Pseudomonadota;c__Alphaproteobacteria;o__Rhizobiales;f__Beijerinckiaceae;g__Bosea;s__
Ref5_s23.bin.25	Ref5_s23	75.52	5.059	50.225	3670449	10472	3572	d__Bacteria;p__Pseudomonadota;c__Alphaproteobacteria;o__Caulobacterales;f__Caulobacteraceae;g__Phenylobacterium;s__
Ref5_s37.bin.17	Ref5_s37	95.95	0.555	93.175	3669960	64422	3528	d__Bacteria;p__Pseudomonadota;c__Alphaproteobacteria;o__Rhodobacterales;f__Rhodobacteraceae;g__Aliishimia;s__
Ref5_s35.bin.2	Ref5_s35	98.21	1.15	92.46	3667654	22894	3390	d__Bacteria;p__Pseudomonadota;c__Gammaproteobacteria;o__Pseudomonadales;f__Oleiphilaceae;g__Marinobacter;s__Marinobacter vinifirmus
Ref5_s24.bin.84	Ref5_s24	91.42	0.295	89.945	3667635	14156	3141	d__Bacteria;p__Desulfobacterota;c__Desulfovibrionia;o__Desulfovibrionales;f__Desulfovibrionaceae;g__JACCQO01;s__JACCQO01 sp015709205
Ref5_s11.bin.9	Ref5_s11	99.59	0.307	98.055	3665023	271510	3543	d__Bacteria;p__Pseudomonadota;c__Alphaproteobacteria;o__Rhizobiales;f__Devosiaceae;g__Devosia;s__
Ref5_s50.bin.5	Ref5_s50	80.4	3.497	62.915	3663924	5497	3864	d__Bacteria;p__Pseudomonadota;c__Alphaproteobacteria;o__Rhizobiales;f__Rhizobiaceae;g__Chelativorans;s__
Ref1_s21.bin.124	Ref1_s21	85.14	7.142	49.43	3663883	3633	2764	d__Bacteria;p__Zhuqueibacterota;c__Zhuqueibacteria;o__Thermofontimicrobiales;f__Thermofontimicrobiaceae;g__;s__
Ref5_s7.bin.67	Ref5_s7	98.69	0.217	97.605	3663843	73083	3436	d__Bacteria;p__Pseudomonadota;c__Alphaproteobacteria;o__Oceanibaculales;f__Oceanibaculaceae;g__Oceanibaculum;s__
Ref5_s23.bin.7	Ref5_s23	88.2	2.142	77.49	3662522	32037	3424	d__Bacteria;p__Pseudomonadota;c__Gammaproteobacteria;o__Thiohalomonadales;f__Thiohalomonadaceae;g__JALOAT01;s__
Ref1_s21.bin.71	Ref1_s21	90.9	1.818	81.81	3661713	12668	3107	d__Bacteria;p__Chloroflexota;c__Anaerolineae;o__B4-G1;f__SLSP01;g__;s__
Ref5_s24.bin.66	Ref5_s24	90.32	2.197	79.335	3659779	53743	2978	d__Bacteria;p__Krumholzibacteriota;c__Krumholzibacteriia;o__LZORAL124-64-63;f__LZORAL124-64-63;g__Glo-17;s__
Ref1_s22.bin.2	Ref1_s22	100	2.15	89.25	3655766	58367	3450	d__Bacteria;p__Desulfobacterota;c__Desulfuromonadia;o__Geobacterales;f__Pseudopelobacteraceae;g__JACRCG01;s__
Ref1_s26.bin.5	Ref1_s26	98.73	0.723	95.115	3653917	35509	3390	d__Bacteria;p__Desulfobacterota;c__Desulfovibrionia;o__Desulfovibrionales;f__Desulfovibrionaceae;g__;s__
Ref1_s10.bin.1	Ref1_s10	97.88	1.136	92.2	3651999	112321	3576	d__Bacteria;p__Pseudomonadota;c__Alphaproteobacteria;o__Caulobacterales;f__Caulobacteraceae;g__Phenylobacterium;s__Phenylobacterium sp028698405
Ref1_s3.bin.18	Ref1_s3	96.81	3.018	81.72	3651761	33881	3541	d__Bacteria;p__Actinomycetota;c__Actinomycetes;o__Actinomycetales;f__Microbacteriaceae;g__Microbacterium;s__
Ref5_s19.bin.75	Ref5_s19	97.97	0	97.97	3650300	23138	3259	d__Bacteria;p__Desulfobacterota;c__Desulfovibrionia;o__Desulfovibrionales;f__Desulfovibrionaceae;g__Desulfolutivibrio;s__
Ref1_s27.bin.101	Ref1_s27	87.57	4.32	65.97	3649506	14147	3272	d__Bacteria;p__Acidobacteriota;c__Vicinamibacteria;o__Vicinamibacterales;f__UBA2999;g__JBFMCA01;s__
Ref5_s22.bin.38	Ref5_s22	75.92	2.473	63.555	3648426	5476	3612	d__Bacteria;p__Pseudomonadota;c__Alphaproteobacteria;o__Rhizobiales;f__Rhizobiaceae;g__Allorhizobium;s__Allorhizobium thiooxidans
Ref5_s43.bin.48	Ref5_s43	77.22	0	77.22	3647522	15061	3577	d__Bacteria;p__Pseudomonadota;c__Alphaproteobacteria;o__Rhodobacterales;f__Rhodobacteraceae;g__Frigidibacter;s__
Ref1_s27.bin.126	Ref1_s27	96.03	0	96.03	3646871	60716	3752	d__Bacteria;p__Chloroflexota;c__Dehalococcoidia;o__Tepidiformales;f__Tepidiformaceae;g__;s__
Ref5_s1.bin.38	Ref5_s1	75.18	5.569	47.335	3643308	60352	3535	d__Bacteria;p__Actinomycetota;c__Actinomycetes;o__Propionibacteriales;f__Nocardioidaceae;g__Nocardioides;s__
Ref5_s38.bin.26	Ref5_s38	94.79	0.892	90.33	3641902	82107	3616	d__Bacteria;p__Bdellovibrionota;c__Bacteriovoracia;o__Bacteriovoracales;f__Bacteriovoracaceae;g__Peredibacter;s__Peredibacter sp023432655
Ref5_s46.bin.30	Ref5_s46	99.45	0.649	96.205	3635645	232398	3508	d__Bacteria;p__Pseudomonadota;c__Alphaproteobacteria;o__Caulobacterales;f__Caulobacteraceae;g__Phenylobacterium;s__
Ref5_s23.bin.47	Ref5_s23	66.39	4	46.39	3632599	5881	3518	d__Bacteria;p__Desulfobacterota;c__Desulfobacteria;o__Desulfobacterales;f__Desulfosarcinaceae;g__Desulfatitalea;s__
Ref1_s2.bin.99	Ref1_s2	76.14	0.9	71.64	3631088	3648	3657	d__Bacteria;p__Pseudomonadota;c__Alphaproteobacteria;o__Caulobacterales;f__Parvularculaceae;g__Hyphococcus;s__
Ref1_s12.bin.64	Ref1_s12	96.12	0	96.12	3628729	7018	3122	d__Bacteria;p__Desulfobacterota;c__Desulfobacteria;o__Desulfobacterales;f__Desulfosudaceae;g__JAXHTY01;s__JAXHTY01 sp034189225
Ref5_s7.bin.64	Ref5_s7	94.42	2.991	79.465	3627809	40694	3702	d__Bacteria;p__Actinomycetota;c__Acidimicrobiia;o__Acidimicrobiales;f__CADCSY01;g__JAEKLB01;s__
Ref5_s24.bin.7	Ref5_s24	98.68	0.806	94.65	3625669	103672	3411	d__Bacteria;p__Pseudomonadota;c__Gammaproteobacteria;o__Burkholderiales;f__Burkholderiaceae;g__Algicoccus;s__
Ref5_s47.bin.43	Ref5_s47	99.56	0.434	97.39	3624909	80806	3531	d__Bacteria;p__Pseudomonadota;c__Alphaproteobacteria;o__Parvibaculales;f__Parvibaculaceae;g__Parvibaculum;s__
Ref1_s19.bin.14	Ref1_s19	91.43	1.229	85.285	3618817	21719	3437	d__Bacteria;p__Pseudomonadota;c__Alphaproteobacteria;o__Sphingomonadales;f__Sphingomonadaceae;g__Parasphingorhabdus;s__
Ref1_s27.bin.151	Ref1_s27	96.35	0.746	92.62	3618445	45777	3453	d__Bacteria;p__Pseudomonadota;c__Alphaproteobacteria;o__Bin95;f__Bin95;g__;s__
Ref5_s6.bin.22	Ref5_s6	64.85	2.06	54.55	3617727	9542	3471	d__Bacteria;p__Actinomycetota;c__Actinomycetes;o__Propionibacteriales;f__Nocardioidaceae;g__Nocardioides;s__Nocardioides terrigena
Ref5_s15.bin.22	Ref5_s15	96.29	0.497	93.805	3615963	178461	3477	d__Bacteria;p__Pseudomonadota;c__Alphaproteobacteria;o__Rhodospirillales;f__2-12-FULL-67-15;g__;s__
Ref1_s26.bin.14	Ref1_s26	63	5.51	35.45	3615310	3149	2991	d__Bacteria;p__Bacteroidota;c__Bacteroidia;o__Bacteroidales;f__4484-276;g__SABY01;s__
Ref1_s21.bin.104	Ref1_s21	72.34	3.703	53.825	3614027	4129	2927	d__Bacteria;p__Armatimonadota;c__Zipacnadia;o__Zipacnadales;f__UBA5352;g__JALGVA01;s__
Ref1_s25.bin.38	Ref1_s25	99.43	1.175	93.555	3607346	50351	3271	d__Bacteria;p__Bacteroidota;c__Bacteroidia;o__Flavobacteriales;f__Flavobacteriaceae;g__Gillisia;s__
Ref1_s8.bin.21	Ref1_s8	97.21	1.537	89.525	3605078	8518	3334	d__Bacteria;p__Desulfobacterota;c__Desulfobulbia;o__Desulfobulbales;f__UBA5123;g__;s__
Ref5_s1.bin.81	Ref5_s1	98.78	0.406	96.75	3604695	88006	3345	d__Bacteria;p__Pseudomonadota;c__Alphaproteobacteria;o__Rhizobiales;f__Hyphomicrobiaceae;g__Hyphomicrobium;s__
Ref5_s38.bin.8	Ref5_s38	94.39	1.126	88.76	3603754	12633	3348	d__Bacteria;p__Pseudomonadota;c__Alphaproteobacteria;o__Zavarziniales;f__Zavarziniaceae;g__Zavarzinia;s__
Ref1_s27.bin.17	Ref1_s27	96.59	0	96.59	3603257	10160	3119	d__Bacteria;p__Planctomycetota;c__Phycisphaerae;o__Phycisphaerales;f__Zrk34;g__JBAYVY01;s__
Ref5_s3.bin.63	Ref5_s3	92.41	1.54	84.71	3603156	4552	3702	d__Bacteria;p__Pseudomonadota;c__Alphaproteobacteria;o__Ferrovibrionales;f__Ferrovibrionaceae;g__Ferrovibrio;s__
Ref5_s53.bin.34	Ref5_s53	96.15	1.634	87.98	3603069	49333	3425	d__Bacteria;p__Bacteroidota;c__Bacteroidia;o__Flavobacteriales;f__Flavobacteriaceae;g__Flavobacterium;s__
Ref1_s10.bin.25	Ref1_s10	98.92	1.881	89.515	3602737	30684	2882	d__Bacteria;p__Bacteroidota;c__Bacteroidia;o__Bacteroidales;f__Prolixibacteraceae;g__Draconibacterium;s__
Ref1_s6.bin.78	Ref1_s6	58.96	0	58.96	3601653	8404	3302	d__Bacteria;p__Pseudomonadota;c__Alphaproteobacteria;o__Rhodospirillales;f__Thalassospiraceae;g__Thalassospira;s__
Ref5_s3.bin.31	Ref5_s3	81.19	0.854	76.92	3600905	27959	3582	d__Bacteria;p__Actinomycetota;c__Acidimicrobiia;o__IMCC26256;f__PALSA-555;g__CAIUKV01;s__
Ref5_s2.bin.39	Ref5_s2	92.87	2.489	80.425	3595242	11565	3610	d__Bacteria;p__Pseudomonadota;c__Alphaproteobacteria;o__Caulobacterales;f__Caulobacteraceae;g__Phenylobacterium;s__
Ref5_s54.bin.11	Ref5_s54	86.8	3.164	70.98	3594564	39317	3440	d__Bacteria;p__Bacillota;c__Negativicutes;o__Sporomusales;f__DSM-15969;g__Anaerospora;s__Anaerospora hongkongensis
Ref5_s44.bin.14	Ref5_s44	97.92	1.452	90.66	3591190	18698	3316	d__Bacteria;p__Pseudomonadota;c__Gammaproteobacteria;o__Burkholderiales;f__Burkholderiaceae;g__Acidovorax;s__Acidovorax defluvii
Ref5_s45.bin.10	Ref5_s45	98.37	0.541	95.665	3590698	123179	3454	d__Bacteria;p__Pseudomonadota;c__Alphaproteobacteria;o__Caulobacterales;f__Hyphomonadaceae;g__Hyphomonas;s__
Ref5_s30.bin.4	Ref5_s30	98.03	0.404	96.01	3589400	67200	3546	d__Bacteria;p__Pseudomonadota;c__Alphaproteobacteria;o__Rhodobacterales;f__Rhodobacteraceae;g__Celeribacter;s__Celeribacter baekdonensis
Ref4_s3.bin.32	Ref4_s3	98.81	0	98.81	3584974	91382	2890	d__Bacteria;p__Bacteroidota;c__Bacteroidia;o__Bacteroidales;f__Dysgonomonadaceae;g__Proteiniphilum;s__Proteiniphilum saccharofermentans
Ref3_s2.bin.3	Ref3_s2	96.62	2.42	84.52	3579373	6187	3158	d__Bacteria;p__Pseudomonadota;c__Gammaproteobacteria;o__Pseudomonadales;f__Moraxellaceae;g__Acinetobacter;s__Acinetobacter guillouiae
Ref5_s24.bin.88	Ref5_s24	96.45	2.752	82.69	3578618	48463	3170	d__Bacteria;p__Chloroflexota;c__Anaerolineae;o__UBA1429;f__UBA1429;g__JAJFUJ01;s__
Ref5_s9.bin.140	Ref5_s9	98.5	1.023	93.385	3573853	65460	3373	d__Bacteria;p__Pseudomonadota;c__Gammaproteobacteria;o__Ectothiorhodospirales;f__Ectothiorhodospiraceae;g__JAQVJI01;s__
Ref1_s21.bin.74	Ref1_s21	85.9	3.232	69.74	3572453	3503	3633	d__Bacteria;p__Desulfobacterota;c__Desulfobacteria;o__Desulfobacterales;f__Desulfobacteraceae;g__Desulfotignum;s__
Ref1_s27.bin.85	Ref1_s27	91.17	1.521	83.565	3571991	21889	3498	d__Bacteria;p__Pseudomonadota;c__Alphaproteobacteria;o__SMXS01;f__SMXS01;g__RI-34;s__
Ref5_s21.bin.14	Ref5_s21	99.5	1.785	90.575	3571726	70597	3430	d__Bacteria;p__Pseudomonadota;c__Alphaproteobacteria;o__Caulobacterales;f__Hyphomonadaceae;g__Hyphomonas;s__Hyphomonas sp000961695
Ref5_s24.bin.217	Ref5_s24	59.59	1.419	52.495	3570683	2091	3100	d__Bacteria;p__Armatimonadota;c__UBA10988;o__UBA10988;f__UBA10988;g__;s__
Ref1_s8.bin.15	Ref1_s8	92.75	1.521	85.145	3569474	19332	3345	d__Bacteria;p__Pseudomonadota;c__Alphaproteobacteria;o__Sphingomonadales;f__Kordiimonadaceae;g__Kordiimonas;s__
Ref5_s2.bin.23	Ref5_s2	75.96	1.754	67.19	3567060	10426	3082	d__Bacteria;p__Verrucomicrobiota;c__Verrucomicrobiia;o__Opitutales;f__Opitutaceae;g__Didemnitutus;s__
Ref5_s50.bin.9	Ref5_s50	91.98	0.463	89.665	3565326	8985	3419	d__Bacteria;p__Bacillota;c__Bacilli;o__Bacillales_A;f__Planococcaceae;g__Planococcus;s__
Ref5_s16.bin.10	Ref5_s16	99.56	1.428	92.42	3565194	239898	3438	d__Bacteria;p__Pseudomonadota;c__Alphaproteobacteria;o__Caulobacterales;f__Caulobacteraceae;g__Phenylobacterium;s__
Ref5_s51.bin.31	Ref5_s51	76.3	2.392	64.34	3565081	11752	3457	d__Bacteria;p__Pseudomonadota;c__Alphaproteobacteria;o__Rhizobiales;f__Rhizobiaceae;g__Aurantimonas;s__Aurantimonas sp021391535
Ref5_s20.bin.7	Ref5_s20	93.9	0.609	90.855	3562687	47842	3307	d__Bacteria;p__Pseudomonadota;c__Gammaproteobacteria;o__Acidiferrobacterales;f__Sulfurifustaceae;g__JACQFZ01;s__
Ref5_s3.bin.37	Ref5_s3	66.67	0.943	61.955	3558173	3088	3752	d__Bacteria;p__Chloroflexota;c__Chloroflexia;o__Thermomicrobiales;f__UBA6265;g__JACCXM01;s__
Ref5_s54.bin.33	Ref5_s54	71.86	1.724	63.24	3557484	6246	3631	d__Bacteria;p__Pseudomonadota;c__Alphaproteobacteria;o__Rhodobacterales;f__Rhodobacteraceae;g__Frigidibacter;s__
Ref5_s50.bin.6	Ref5_s50	96.73	1.601	88.725	3556105	51544	3505	d__Bacteria;p__Pseudomonadota;c__Alphaproteobacteria;o__Caulobacterales;f__Caulobacteraceae;g__Brevundimonas;s__
Ref5_s10.bin.5	Ref5_s10	97.68	0.99	92.73	3555324	166043	3547	d__Bacteria;p__Chloroflexota;c__Dehalococcoidia;o__Tepidiformales;f__Tepidiformaceae;g__Tepidiforma;s__
Ref5_s2.bin.17	Ref5_s2	69.85	4.907	45.315	3554455	5402	3633	d__Bacteria;p__Pseudomonadota;c__Alphaproteobacteria;o__Rhizobiales;f__Xanthobacteraceae;g__Pseudorhodoplanes;s__
Ref1_s26.bin.50	Ref1_s26	89.51	3.142	73.8	3553047	8370	3474	d__Bacteria;p__Pseudomonadota;c__Gammaproteobacteria;o__Pseudomonadales;f__Pseudomonadaceae;g__Halopseudomonas;s__
Ref4_s4.bin.11	Ref4_s4	96.64	1.396	89.66	3552478	38120	3166	d__Bacteria;p__Bacteroidota;c__Ignavibacteria;o__Ignavibacteriales;f__Melioribacteraceae;g__SURF-28;s__
Ref1_s16.bin.21	Ref1_s16	98.04	0	98.04	3552449	61784	3258	d__Bacteria;p__Desulfobacterota;c__Desulfuromonadia;o__Desulfuromonadales;f__Trichloromonadaceae;g__Trichloromonas;s__
Ref1_s26.bin.61	Ref1_s26	58.62	0	58.62	3551862	9837	2890	d__Bacteria;p__Bacteroidota;c__Ignavibacteria;o__Ignavibacteriales;f__Melioribacteraceae;g__PGYT01;s__
Ref5_s9.bin.87	Ref5_s9	99.67	0	99.67	3549937	130308	3346	d__Bacteria;p__Pseudomonadota;c__Alphaproteobacteria;o__Caulobacterales;f__Hyphomonadaceae;g__Hyphomonas;s__
Ref1_s26.bin.23	Ref1_s26	89.24	1.362	82.43	3548764	11435	2963	d__Bacteria;p__Bacteroidota;c__Bacteroidia;o__Bacteroidales;f__F082;g__UBA6244;s__
Ref5_s39.bin.39	Ref5_s39	98.05	0.303	96.535	3547901	40076	3369	d__Bacteria;p__Pseudomonadota;c__Alphaproteobacteria;o__Rhodobacterales;f__Rhodobacteraceae;g__SZUA-611;s__
Ref5_s24.bin.253	Ref5_s24	96.63	0	96.63	3545087	28931	2936	d__Bacteria;p__Latescibacterota;c__Latescibacteria;o__Latescibacterales;f__;g__;s__
Ref5_s21.bin.5	Ref5_s21	99.67	0.649	96.425	3544342	179621	3378	d__Bacteria;p__Pseudomonadota;c__Alphaproteobacteria;o__Caulobacterales;f__Hyphomonadaceae;g__Hyphomonas;s__
Ref5_s8.bin.234	Ref5_s8	98.5	0.497	96.015	3543730	126413	3382	d__Bacteria;p__Pseudomonadota;c__Alphaproteobacteria;o__Rhodospirillales;f__WMHbin7;g__WMHbin7;s__
Ref5_s8.bin.67	Ref5_s8	96.94	1.145	91.215	3543655	35511	3077	d__Bacteria;p__Pseudomonadota;c__Gammaproteobacteria;o__Legionellales;f__Legionellaceae;g__Legionella;s__Legionella gormanii
Ref1_s19.bin.4	Ref1_s19	98.75	1.742	90.04	3538061	36317	3300	d__Bacteria;p__Pseudomonadota;c__Alphaproteobacteria;o__Sphingomonadales;f__Sphingomonadaceae;g__Blastomonas;s__
Ref5_s20.bin.1	Ref5_s20	99.49	0.757	95.705	3536386	176656	3303	d__Bacteria;p__Actinomycetota;c__Actinomycetes;o__Actinomycetales;f__Microbacteriaceae;g__Microbacterium;s__Microbacterium sp900155915
Ref5_s7.bin.39	Ref5_s7	99.06	0	99.06	3535075	108232	3224	d__Bacteria;p__Pseudomonadota;c__Alphaproteobacteria;o__Sphingomonadales;f__Govaniaceae;g__PRO5;s__
Ref5_s7.bin.79	Ref5_s7	85.53	0.851	81.275	3534706	23570	3264	d__Bacteria;p__Pseudomonadota;c__Alphaproteobacteria;o__Rhizobiales;f__Hyphomicrobiaceae;g__Hyphomicrobium;s__
Ref1_s2.bin.111	Ref1_s2	95.43	2.619	82.335	3533729	52013	2709	d__Bacteria;p__Verrucomicrobiota;c__Kiritimatiellia;o__PWTM01;f__PWTM01;g__CAACVY01;s__
Ref1_s27.bin.122	Ref1_s27	94.39	1.379	87.495	3532380	12378	3640	d__Bacteria;p__Actinomycetota;c__Thermoleophilia;o__Miltoncostaeales;f__Miltoncostaeaceae;g__;s__
Ref5_s7.bin.84	Ref5_s7	95.21	1.19	89.26	3530384	203867	3458	d__Bacteria;p__Chloroflexota;c__Dehalococcoidia;o__UBA2979;f__UBA2979;g__W-Chloroflexi-9;s__
Ref5_s46.bin.32	Ref5_s46	99.42	0	99.42	3528023	59963	3281	d__Bacteria;p__Actinomycetota;c__Actinomycetes;o__Actinomycetales;f__Cellulomonadaceae;g__Cellulomonas;s__
Ref1_s27.bin.66	Ref1_s27	100	1.351	93.245	3527604	45228	2968	d__Bacteria;p__Chlamydiota;c__Chlamydiia;o__Chlamydiales;f__Parachlamydiaceae;g__JANWJE01;s__
Ref5_s39.bin.43	Ref5_s39	88.9	2.136	78.22	3526958	37950	3514	d__Bacteria;p__Actinomycetota;c__Acidimicrobiia;o__Acidimicrobiales;f__JACDCH01;g__UBA9382;s__
Ref5_s3.bin.7	Ref5_s3	55.51	2.586	42.58	3521761	10268	3621	d__Bacteria;p__Pseudomonadota;c__Alphaproteobacteria;o__Caulobacterales;f__Caulobacteraceae;g__Caulobacter;s__
Ref4_s2.bin.23	Ref4_s2	96.12	1.935	86.445	3521560	56348	3180	d__Bacteria;p__Desulfobacterota;c__Syntrophia;o__Syntrophales;f__UBA6807;g__UBA6807;s__UBA6807 sp002441265
Ref1_s11.bin.3	Ref1_s11	99.67	1.038	94.48	3521281	199177	3380	d__Bacteria;p__Pseudomonadota;c__Alphaproteobacteria;o__Caulobacterales;f__Caulobacteraceae;g__Phenylobacterium;s__Phenylobacterium sp019264505
Ref5_s49.bin.18	Ref5_s49	87.01	0.618	83.92	3519856	8447	3280	d__Bacteria;p__Pseudomonadota;c__Gammaproteobacteria;o__Nitrococcales;f__Nitrococcaceae;g__WFHF3C12;s__
Ref5_s3.bin.92	Ref5_s3	96.44	0.546	93.71	3519714	126633	2998	d__Bacteria;p__Bacteroidota;c__Kapaibacteriia;o__Kapaibacteriales;f__Kapaibacteriaceae;g__UBA10438;s__UBA10438 sp035299365
Ref5_s44.bin.19	Ref5_s44	99.72	0.087	99.285	3518416	104122	3174	d__Bacteria;p__Pseudomonadota;c__Gammaproteobacteria;o__Burkholderiales;f__Burkholderiaceae;g__Aquabacterium;s__Aquabacterium sp017989885
Ref1_s23.bin.67	Ref1_s23	93.65	1.904	84.13	3517899	9002	2899	d__Bacteria;p__Bacteroidota;c__Bacteroidia;o__Bacteroidales;f__GCA-2748055;g__M55B112;s__
Ref5_s42.bin.1	Ref5_s42	94.62	0.678	91.23	3517390	23344	3433	d__Bacteria;p__Pseudomonadota;c__Alphaproteobacteria;o__Caulobacterales;f__Caulobacteraceae;g__Phenylobacterium;s__
Ref5_s11.bin.18	Ref5_s11	70.68	1.724	62.06	3515274	19994	3363	d__Bacteria;p__Pseudomonadota;c__Alphaproteobacteria;o__Rhizobiales;f__Rhizobiaceae;g__Aquamicrobium;s__
Ref5_s27.bin.15	Ref5_s27	94.49	2.136	83.81	3512770	9139	3484	d__Bacteria;p__Actinomycetota;c__Acidimicrobiia;o__Acidimicrobiales;f__JACDCH01;g__UBA9382;s__
Ref5_s37.bin.22	Ref5_s37	97.31	0.537	94.625	3512669	67711	2935	d__Bacteria;p__Bacteroidota;c__Bacteroidia;o__Bacteroidales;f__F082;g__UBA5536;s__UBA5536 sp015709215
Ref5_s25.bin.32	Ref5_s25	99.31	0.212	98.25	3510662	36195	3347	d__Bacteria;p__Pseudomonadota;c__Alphaproteobacteria;o__Rhodobacterales;f__Rhodobacteraceae;g__JALORM01;s__
Ref1_s27.bin.18	Ref1_s27	96.23	1.741	87.525	3510032	25881	3405	d__Bacteria;p__Pseudomonadota;c__Alphaproteobacteria;o__Rhodospirillales;f__2-12-FULL-67-15;g__;s__
Ref1_s26.bin.84	Ref1_s26	64.42	2.086	53.99	3508629	4895	3566	d__Bacteria;p__Pseudomonadota;c__Gammaproteobacteria;o__Pseudomonadales;f__Pseudomonadaceae;g__Stutzerimonas;s__Stutzerimonas stutzeri_AO
Ref5_s53.bin.4	Ref5_s53	98.13	1.363	91.315	3506577	109105	3407	d__Bacteria;p__Pseudomonadota;c__Alphaproteobacteria;o__Caulobacterales;f__Caulobacteraceae;g__Phenylobacterium;s__
Ref5_s9.bin.164	Ref5_s9	97.41	1.002	92.4	3506382	26630	3238	d__Bacteria;p__Pseudomonadota;c__Gammaproteobacteria;o__Burkholderiales;f__Rhodocyclaceae;g__Pseudothauera;s__Pseudothauera lacus
Ref5_s47.bin.26	Ref5_s47	75.86	3.448	58.62	3506204	17296	3271	d__Bacteria;p__Pseudomonadota;c__Alphaproteobacteria;o__UBA6615;f__UBA6615;g__;s__
Ref1_s7.bin.2	Ref1_s7	93.28	1.958	83.49	3505966	11106	3401	d__Bacteria;p__Pseudomonadota;c__Alphaproteobacteria;o__Caulobacterales;f__Hyphomonadaceae;g__Hyphomonas;s__Hyphomonas polymorpha
Ref4_s3.bin.24	Ref4_s3	54.69	8.175	13.815	3505831	4111	2905	d__Bacteria;p__Chloroflexota;c__Anaerolineae;o__Anaerolineales;f__Anaerolineaceae;g__UBA6170;s__UBA6170 sp002702705
Ref5_s24.bin.12	Ref5_s24	55.86	1.851	46.605	3505241	3136	3088	d__Bacteria;p__Armatimonadota;c__Zipacnadia;o__Zipacnadales;f__JABUFB01;g__JABUFB01;s__JABUFB01 sp013314775
Ref5_s25.bin.62	Ref5_s25	82.83	0.99	77.88	3505087	8379	3496	d__Bacteria;p__Chloroflexota;c__Dehalococcoidia;o__UBA2979;f__UBA2979;g__W-Chloroflexi-9;s__
Ref5_s3.bin.6	Ref5_s3	79.5	0.869	75.155	3502275	19692	3350	d__Bacteria;p__Pseudomonadota;c__Alphaproteobacteria;o__UBA6615;f__UBA6615;g__SHWB01;s__
Ref5_s24.bin.122	Ref5_s24	91.36	0.595	88.385	3500290	23948	3165	d__Bacteria;p__Desulfobacterota;c__Desulfobulbia;o__Desulfobulbales;f__Desulfocapsaceae;g__Desulfofustis;s__
Ref5_s49.bin.3	Ref5_s49	98.93	0.404	96.91	3499753	121541	3326	d__Bacteria;p__Pseudomonadota;c__Alphaproteobacteria;o__Rhodobacterales;f__Rhodobacteraceae;g__Tranquillimonas;s__
Ref5_s31.bin.7	Ref5_s31	80.11	3.074	64.74	3497223	2699	2798	d__Bacteria;p__Bacteroidota;c__Bacteroidia;o__Bacteroidales;f__Marinilabiliaceae;g__Marinilabilia;s__
Ref5_s47.bin.73	Ref5_s47	95.45	1.136	89.77	3496951	80493	2924	d__Bacteria;p__Planctomycetota;c__Phycisphaerae;o__Phycisphaerales;f__UBA1924;g__;s__
Ref1_s25.bin.29	Ref1_s25	77.84	2.136	67.16	3496944	12890	3682	d__Bacteria;p__Actinomycetota;c__Acidimicrobiia;o__Acidimicrobiales;f__JACDCH01;g__UBA9382;s__
Ref5_s24.bin.87	Ref5_s24	90.54	4.759	66.745	3496639	21003	2788	d__Bacteria;p__PUNC01;c__Erginobacteria;o__Erginobacterales;f__Erginobacteraceae;g__;s__
Ref5_s46.bin.13	Ref5_s46	99.13	1.29	92.68	3494845	131477	3146	d__Bacteria;p__Pseudomonadota;c__Gammaproteobacteria;o__Xanthomonadales;f__Xanthomonadaceae;g__Agrilutibacter;s__
Ref5_s48.bin.32	Ref5_s48	99.21	0.52	96.61	3493819	47364	3328	d__Bacteria;p__Actinomycetota;c__Actinomycetes;o__Propionibacteriales;f__Nocardioidaceae;g__Nocardioides;s__
Ref5_s7.bin.103	Ref5_s7	89.7	0.507	87.165	3492464	7331	3371	d__Bacteria;p__Pseudomonadota;c__Alphaproteobacteria;o__Ferrovibrionales;f__Ferrovibrionaceae;g__;s__
Ref5_s41.bin.29	Ref5_s41	59.77	3.838	40.58	3486928	1804	4004	d__Bacteria;p__Pseudomonadota;c__Alphaproteobacteria;o__Rhizobiales;f__Devosiaceae;g__Devosia;s__
Ref5_s7.bin.119	Ref5_s7	61.55	1.724	52.93	3486398	7905	3475	d__Bacteria;p__Actinomycetota;c__Acidimicrobiia;o__Acidimicrobiales;f__JACDCH01;g__UBA9382;s__
Ref5_s9.bin.18	Ref5_s9	98.65	0.537	95.965	3484366	122559	2668	d__Bacteria;p__Bacteroidota;c__Bacteroidia;o__Bacteroidales;f__Paludibacteraceae;g__Paludibacter;s__
Ref5_s23.bin.10	Ref5_s23	90.34	1.136	84.66	3482057	27380	3071	d__Bacteria;p__Planctomycetota;c__Phycisphaerae;o__Tepidisphaerales;f__Tepidisphaeraceae;g__JADLCB01;s__
Ref5_s53.bin.36	Ref5_s53	98.86	2.272	87.5	3481742	232925	2825	d__Bacteria;p__Planctomycetota;c__Phycisphaerae;o__Phycisphaerales;f__UBA1924;g__;s__
Ref5_s25.bin.26	Ref5_s25	97.9	1.002	92.89	3478958	43667	3275	d__Bacteria;p__Pseudomonadota;c__Gammaproteobacteria;o__Burkholderiales;f__Rhodocyclaceae;g__Pseudothauera;s__Pseudothauera sedimentorum
Ref1_s21.bin.3	Ref1_s21	80.01	0.917	75.425	3478454	4760	3089	d__Bacteria;p__Chloroflexota;c__Anaerolineae;o__DRVO01;f__DRVO01;g__Ch71;s__
Ref5_s3.bin.52	Ref5_s3	60.34	0	60.34	3478046	38183	3291	d__Bacteria;p__Pseudomonadota;c__Gammaproteobacteria;o__Burkholderiales;f__SG8-39;g__CAMBSA01;s__
Ref5_s47.bin.3	Ref5_s47	99.64	0.151	98.885	3475349	100815	3247	d__Bacteria;p__Pseudomonadota;c__Alphaproteobacteria;o__Caulobacterales;f__Maricaulaceae;g__Oceanicaulis;s__
Ref5_s52.bin.2	Ref5_s52	74.62	0.896	70.14	3474552	6546	3141	d__Bacteria;p__Verrucomicrobiota;c__Verrucomicrobiia;o__Opitutales;f__Opitutaceae;g__CAMAXB01;s__
Ref5_s19.bin.46	Ref5_s19	98.07	0	98.07	3472792	29182	3363	d__Bacteria;p__Pseudomonadota;c__Gammaproteobacteria;o__Burkholderiales;f__SG8-41;g__Ga0077527;s__Ga0077527 sp019751125
Ref5_s3.bin.22	Ref5_s3	97.3	0.2	96.3	3469470	55075	3380	d__Bacteria;p__Pseudomonadota;c__Alphaproteobacteria;o__Caulobacterales;f__Parvularculaceae;g__CV81;s__
Ref5_s23.bin.57	Ref5_s23	54.46	2.225	43.335	3467606	7053	3561	d__Bacteria;p__Pseudomonadota;c__Alphaproteobacteria;o__Caulobacterales;f__Caulobacteraceae;g__Brevundimonas;s__
Ref1_s2.bin.6	Ref1_s2	61.55	0	61.55	3465214	17351	3190	d__Bacteria;p__Pseudomonadota;c__Alphaproteobacteria;o__Rhizobiales;f__Xanthobacteraceae;g__Xanthobacter;s__
Ref5_s40.bin.25	Ref5_s40	93.69	1.054	88.42	3464452	34916	3256	d__Bacteria;p__Pseudomonadota;c__Alphaproteobacteria;o__Rhodobacterales;f__Rhodobacteraceae;g__Primorskyibacter;s__
Ref5_s2.bin.31	Ref5_s2	99.46	1.31	92.91	3463874	100088	3348	d__Bacteria;p__Pseudomonadota;c__Alphaproteobacteria;o__Caulobacterales;f__Caulobacteraceae;g__Phenylobacterium;s__
Ref5_s8.bin.102	Ref5_s8	88.88	1.851	79.625	3462589	143640	2948	d__Bacteria;p__Vulcanimicrobiota;c__JAJTBE01;o__JAJTBE01;f__;g__;s__
Ref5_s4.bin.11	Ref5_s4	96.76	0.722	93.15	3462501	119775	3196	d__Bacteria;p__Pseudomonadota;c__Gammaproteobacteria;o__Burkholderiales;f__Burkholderiaceae;g__Diaphorobacter;s__Diaphorobacter nitroreducens
Ref5_s7.bin.23	Ref5_s7	96.87	3.497	79.385	3458535	33017	3399	d__Bacteria;p__Actinomycetota;c__Actinomycetes;o__Propionibacteriales;f__Nocardioidaceae;g__Nocardioides;s__
Ref5_s3.bin.55	Ref5_s3	70.82	7.525	33.195	3457246	4269	3469	d__Bacteria;p__Pseudomonadota;c__Alphaproteobacteria;o__Dongiales;f__Dongiaceae;g__Dongia;s__Dongia sp016794165
Ref1_s4.bin.90	Ref1_s4	50.25	5.645	22.025	3456138	3334	3284	d__Bacteria;p__Desulfobacterota;c__Desulfarculia;o__Desulfarculales;f__Desulfarculaceae;g__JACRDC01;s__
Ref5_s7.bin.41	Ref5_s7	90.4	0	90.4	3456114	17158	3271	d__Bacteria;p__Actinomycetota;c__Acidimicrobiia;o__Acidimicrobiales;f__UBA8139;g__;s__
Ref5_s34.bin.10	Ref5_s34	91.61	1.987	81.675	3455449	10885	3087	d__Bacteria;p__Bacteroidota;c__Bacteroidia;o__Flavobacteriales;f__Flavobacteriaceae;g__Salinimicrobium;s__
Ref5_s23.bin.49	Ref5_s23	97.97	1.552	90.21	3454648	80975	3398	d__Bacteria;p__Pseudomonadota;c__Alphaproteobacteria;o__Sphingomonadales;f__Sphingomonadaceae;g__Sphingomonas;s__Sphingomonas sp002280565
Ref5_s48.bin.7	Ref5_s48	91.06	1.98	81.16	3454038	9051	3472	d__Bacteria;p__Pseudomonadota;c__Alphaproteobacteria;o__Rhizobiales;f__Devosiaceae;g__Devosia;s__Devosia sp037113415
Ref5_s14.bin.32	Ref5_s14	72.83	1.459	65.535	3453834	6104	3438	d__Bacteria;p__Pseudomonadota;c__Alphaproteobacteria;o__Rhizobiales;f__Rhizobiaceae;g__Agrobacterium;s__Agrobacterium tumefaciens_J
Ref5_s9.bin.90	Ref5_s9	97.2	1.048	91.96	3453380	22423	2970	d__Bacteria;p__Bacillota;c__Clostridia;o__Acetivibrionales;f__DUMC01;g__DUMC01;s__
Ref1_s8.bin.42	Ref1_s8	89.5	4.444	67.28	3453151	9737	3000	d__Bacteria;p__Acidobacteriota;c__Vicinamibacteria;o__Vicinamibacterales;f__JAFNAJ01;g__JAHDVQ01;s__
Ref1_s23.bin.55	Ref1_s23	96.4	2.856	82.12	3446382	12476	3268	d__Bacteria;p__Pseudomonadota;c__Gammaproteobacteria;o__DSM-26407;f__DSM-26407;g__Thioalbus;s__Thioalbus denitrificans
Ref1_s21.bin.56	Ref1_s21	91.74	2.293	80.275	3445981	18092	3032	d__Bacteria;p__Chloroflexota;c__Anaerolineae;o__DTLA01;f__DTLA01;g__;s__
Ref5_s9.bin.69	Ref5_s9	99.16	0.268	97.82	3445878	91364	2904	d__Bacteria;p__Bacillota;c__Clostridia;o__Christensenellales;f__Aristaeellaceae;g__Limiplasma;s__Limiplasma sp001604105
Ref5_s23.bin.23	Ref5_s23	100	0	100	3445840	43252	2965	d__Bacteria;p__Desulfobacterota;c__Desulfovibrionia;o__Desulfovibrionales;f__Desulfovibrionaceae;g__Halodesulfovibrio;s__
Ref5_s9.bin.36	Ref5_s9	97.27	4.545	74.545	3445181	56846	2992	d__Bacteria;p__Chloroflexota;c__Anaerolineae;o__Anaerolineales;f__Anaerolineaceae;g__;s__
Ref5_s8.bin.61	Ref5_s8	94.72	0.925	90.095	3443744	219340	3208	d__Bacteria;p__Armatimonadota;c__Fimbriimonadia;o__Fimbriimonadales;f__Fimbriimonadaceae;g__UBA2387;s__
Ref5_s5.bin.6	Ref5_s5	98.85	0.606	95.82	3442645	127580	3316	d__Bacteria;p__Pseudomonadota;c__Alphaproteobacteria;o__Rhodobacterales;f__Rhodobacteraceae;g__Paracoccus;s__
Ref5_s23.bin.58	Ref5_s23	98.22	0	98.22	3440431	72770	3128	d__Bacteria;p__Desulfobacterota;c__Desulfovibrionia;o__Desulfovibrionales;f__Desulfovibrionaceae;g__Pseudodesulfovibrio;s__
Ref5_s32.bin.16	Ref5_s32	97.99	0	97.99	3438936	147125	3313	d__Bacteria;p__Pseudomonadota;c__Alphaproteobacteria;o__Caulobacterales;f__Hyphomonadaceae;g__Hyphomonas;s__Hyphomonas sp002282565
Ref5_s2.bin.58	Ref5_s2	62.38	7.758	23.59	3438507	66166	3301	d__Bacteria;p__Pseudomonadota;c__Alphaproteobacteria;o__Rhizobiales;f__Xanthobacteraceae;g__Pseudolabrys;s__
Ref5_s47.bin.38	Ref5_s47	99.67	1.233	93.505	3437139	180846	3313	d__Bacteria;p__Pseudomonadota;c__Alphaproteobacteria;o__Caulobacterales;f__Hyphomonadaceae;g__Hyphomonas;s__Hyphomonas sp014763715
Ref5_s7.bin.93	Ref5_s7	58.89	0	58.89	3434464	2800	3065	d__Bacteria;p__Armatimonadota;c__SYMT01;o__SYMT01;f__SYMT01;g__;s__
Ref5_s3.bin.21	Ref5_s3	98.93	0.811	94.875	3433675	85961	3378	d__Bacteria;p__Pseudomonadota;c__Alphaproteobacteria;o__Caulobacterales;f__Caulobacteraceae;g__JAEZEZ01;s__
Ref5_s53.bin.45	Ref5_s53	53.5	0	53.5	3432184	3479	3701	d__Bacteria;p__Pseudomonadota;c__Alphaproteobacteria;o__Caulobacterales;f__Caulobacteraceae;g__Phenylobacterium;s__
Ref1_s19.bin.43	Ref1_s19	61.75	7.141	26.045	3431665	3051	3373	d__Bacteria;p__Actinomycetota;c__Actinomycetes;o__Actinomycetales;f__Actinomycetaceae;g__Georgenia;s__Georgenia sp038049925
Ref1_s27.bin.10	Ref1_s27	94.09	1.728	85.45	3431626	11806	3313	d__Bacteria;p__Pseudomonadota;c__Gammaproteobacteria;o__Burkholderiales;f__Rhodocyclaceae;g__Methyloversatilis;s__
Ref5_s53.bin.47	Ref5_s53	98.62	0	98.62	3430423	113230	3153	d__Bacteria;p__Pseudomonadota;c__Gammaproteobacteria;o__Burkholderiales;f__Rhodocyclaceae;g__Thauera;s__Thauera sp029982755
Ref5_s47.bin.52	Ref5_s47	92.12	0.925	87.495	3429067	226419	3303	d__Bacteria;p__Armatimonadota;c__Fimbriimonadia;o__Fimbriimonadales;f__Fimbriimonadaceae;g__;s__
Ref5_s20.bin.39	Ref5_s20	99.93	1.036	94.75	3428796	236837	3335	d__Bacteria;p__Pseudomonadota;c__Alphaproteobacteria;o__Caulobacterales;f__Caulobacteraceae;g__Phenylobacterium;s__
Ref5_s38.bin.18	Ref5_s38	98.96	0.867	94.625	3428777	106487	3311	d__Bacteria;p__Pseudomonadota;c__Alphaproteobacteria;o__Sphingomonadales;f__Sphingomonadaceae;g__Qipengyuania;s__
Ref5_s32.bin.11	Ref5_s32	98.61	0.204	97.59	3428685	37241	3266	d__Bacteria;p__Pseudomonadota;c__Gammaproteobacteria;o__Burkholderiales;f__Burkholderiaceae;g__JAAYGT01;s__
Ref5_s47.bin.29	Ref5_s47	96.73	0.434	94.56	3428078	237308	3165	d__Bacteria;p__Pseudomonadota;c__Alphaproteobacteria;o__Sneathiellales;f__Sneathiellaceae;g__;s__
Ref5_s8.bin.204	Ref5_s8	51.99	2.068	41.65	3427232	2973	3014	d__Bacteria;p__Planctomycetota;c__Planctomycetia;o__Pirellulales;f__Thermoguttaceae;g__;s__
Ref2_s5.bin.1	Ref2_s5	99.89	0.059	99.595	3424989	137658	3136	d__Bacteria;p__Pseudomonadota;c__Gammaproteobacteria;o__Burkholderiales;f__Rhodocyclaceae;g__Thauera;s__Thauera propionica
Ref1_s13.bin.55	Ref1_s13	86.65	1.243	80.435	3423623	5312	3529	d__Bacteria;p__Pseudomonadota;c__Alphaproteobacteria;o__Rhodospirillales;f__Magnetospirillaceae;g__CALABS01;s__CALABS01 sp937887565
Ref1_s2.bin.84	Ref1_s2	97.29	2.027	87.155	3421207	53112	3026	d__Bacteria;p__Verrucomicrobiota;c__Verrucomicrobiia;o__Chthoniobacterales;f__DYNR01;g__;s__
Ref5_s33.bin.12	Ref5_s33	97.92	0.363	96.105	3418099	37594	3301	d__Bacteria;p__Pseudomonadota;c__Alphaproteobacteria;o__Rhodobacterales;f__Rhodobacteraceae;g__Thioclava;s__Thioclava marina
Ref5_s25.bin.97	Ref5_s25	58.63	2.828	44.49	3417817	7074	3255	d__Bacteria;p__Chloroflexota;c__Anaerolineae;o__Anaerolineales;f__Anaerolineaceae;g__Bellilinea;s__Bellilinea sp003448875
Ref5_s40.bin.27	Ref5_s40	82.11	0	82.11	3417648	15426	3546	d__Bacteria;p__Pseudomonadota;c__Alphaproteobacteria;o__Sphingomonadales;f__Sphingomonadaceae;g__Qipengyuania;s__
Ref5_s25.bin.42	Ref5_s25	100	0.137	99.315	3417328	84339	3341	d__Bacteria;p__Pseudomonadota;c__Alphaproteobacteria;o__Caulobacterales;f__Caulobacteraceae;g__Brevundimonas;s__Brevundimonas mediterranea_A
Ref5_s46.bin.31	Ref5_s46	89.8	1.323	83.185	3414833	8376	2964	d__Bacteria;p__Bacteroidota;c__Bacteroidia;o__Flavobacteriales;f__Flavobacteriaceae;g__Salinimicrobium;s__
Ref5_s27.bin.26	Ref5_s27	93.54	1.881	84.135	3413353	16521	2851	d__Bacteria;p__Bacteroidota;c__Bacteroidia;o__Bacteroidales;f__F082;g__UBA5536;s__UBA5536 sp028696715
Ref5_s53.bin.17	Ref5_s53	92.41	2.929	77.765	3412924	20805	3321	d__Bacteria;p__Pseudomonadota;c__Alphaproteobacteria;o__Sphingomonadales;f__Sphingomonadaceae;g__Sphingomonas;s__
Ref1_s2.bin.35	Ref1_s2	90.49	1.29	84.04	3412341	8159	3351	d__Bacteria;p__Pseudomonadota;c__Alphaproteobacteria;o__Rhodospirillales;f__Magnetospirillaceae;g__Magnetospirillum;s__
Ref1_s21.bin.100	Ref1_s21	88.81	6.218	57.72	3411117	7827	3482	d__Bacteria;p__Pseudomonadota;c__Alphaproteobacteria;o__Rhizobiales;f__Rhodomicrobiaceae;g__;s__
Ref5_s53.bin.53	Ref5_s53	97.98	0.265	96.655	3411015	75087	3030	d__Bacteria;p__Bacteroidota;c__Bacteroidia;o__Flavobacteriales;f__Flavobacteriaceae;g__Flavobacterium;s__
Ref5_s4.bin.25	Ref5_s4	66.33	2.215	55.255	3406836	5188	3469	d__Bacteria;p__Pseudomonadota;c__Alphaproteobacteria;o__Rhizobiales;f__UBA4765;g__Raskinella;s__
Ref5_s23.bin.33	Ref5_s23	50.18	7.758	11.39	3406126	3163	3512	d__Bacteria;p__Pseudomonadota;c__Alphaproteobacteria;o__Rhodospirillales;f__Shumkoniaceae;g__Shumkonia;s__
Ref5_s23.bin.54	Ref5_s23	57.81	0	57.81	3402446	4560	3551	d__Bacteria;p__Pseudomonadota;c__Alphaproteobacteria;o__Caulobacterales;f__Caulobacteraceae;g__Phenylobacterium;s__
Ref1_s11.bin.6	Ref1_s11	99.51	0.431	97.355	3398927	60637	3126	d__Bacteria;p__Pseudomonadota;c__Gammaproteobacteria;o__Pseudomonadales;f__Halomonadaceae;g__Vreelandella;s__Vreelandella hamiltonii
Ref1_s27.bin.141	Ref1_s27	86.37	4.558	63.58	3397087	11619	3183	d__Bacteria;p__Acidobacteriota;c__Vicinamibacteria;o__Vicinamibacterales;f__SCN-69-37;g__JALYRV01;s__
Ref1_s2.bin.1	Ref1_s2	93	0.892	88.54	3396423	15546	3314	d__Bacteria;p__Bdellovibrionota;c__Bacteriovoracia;o__Bacteriovoracales;f__Bacteriovoracaceae;g__Peredibacter;s__
Ref5_s39.bin.26	Ref5_s39	98.04	0.602	95.03	3395229	90161	2982	d__Bacteria;p__Bacteroidota;c__Bacteroidia;o__Flavobacteriales;f__Flavobacteriaceae;g__Gillisia;s__
Ref1_s26.bin.43	Ref1_s26	78.9	1.997	68.915	3395151	7656	3216	d__Bacteria;p__Pseudomonadota;c__Alphaproteobacteria;o__Rhizobiales;f__Xanthobacteraceae;g__Aquabacter;s__
Ref5_s2.bin.5	Ref5_s2	97.45	1.024	92.33	3395150	31284	3318	d__Bacteria;p__Pseudomonadota;c__Alphaproteobacteria;o__Rhizobiales;f__Devosiaceae;g__Pelagibacterium;s__
Ref5_s24.bin.250	Ref5_s24	97.92	0	97.92	3394783	19620	3155	d__Bacteria;p__Desulfobacterota;c__Desulfovibrionia;o__Desulfovibrionales;f__Desulfovibrionaceae;g__UBA6814;s__
Ref5_s15.bin.17	Ref5_s15	95.92	1.4	88.92	3394727	62070	3297	d__Bacteria;p__Pseudomonadota;c__Alphaproteobacteria;o__Caulobacterales;f__Parvularculaceae;g__CV81;s__
Ref5_s11.bin.46	Ref5_s11	93.98	0.925	89.355	3390544	150778	3216	d__Bacteria;p__Armatimonadota;c__Fimbriimonadia;o__Fimbriimonadales;f__Fimbriimonadaceae;g__Fimbriimonas;s__
Ref5_s44.bin.28	Ref5_s44	98.06	1.29	91.61	3387259	55413	3036	d__Bacteria;p__Desulfobacterota;c__Desulfuromonadia;o__Desulfuromonadales;f__Syntrophotaleaceae;g__Syntrophotalea;s__
Ref1_s2.bin.25	Ref1_s2	97.98	0.434	95.81	3387042	185336	3232	d__Bacteria;p__Pseudomonadota;c__Alphaproteobacteria;o__JANQMY01;f__JANQMY01;g__;s__
Ref5_s15.bin.10	Ref5_s15	83.39	2.023	73.275	3386367	10464	3366	d__Bacteria;p__Pseudomonadota;c__Alphaproteobacteria;o__Caulobacterales;f__Caulobacteraceae;g__Phenylobacterium;s__
Ref5_s8.bin.194	Ref5_s8	82.23	4.371	60.375	3386358	5265	2985	d__Bacteria;p__Bacteroidota;c__SZUA-365;o__SZUA-365;f__SZUA-365;g__JAOSJT01;s__
Ref5_s23.bin.15	Ref5_s23	68.05	1.818	58.96	3385109	4152	2943	d__Bacteria;p__Chloroflexota;c__Anaerolineae;o__Aggregatilineales;f__Aggregatilineaceae;g__Aggregatilinea;s__Aggregatilinea lenta
Ref5_s4.bin.9	Ref5_s4	96.05	0.94	91.35	3384991	13843	3285	d__Bacteria;p__Pseudomonadota;c__Alphaproteobacteria;o__Rhizobiales;f__Beijerinckiaceae;g__Bosea;s__
Ref1_s17.bin.59	Ref1_s17	96.73	1.213	90.665	3384819	15881	2602	d__Bacteria;p__Bacteroidota;c__Bacteroidia;o__Bacteroidales;f__Marinilabiliaceae;g__Anaerophaga;s__
Ref5_s17.bin.10	Ref5_s17	98	1.243	91.785	3382901	60994	3114	d__Bacteria;p__Pseudomonadota;c__Alphaproteobacteria;o__Rhodospirillales;f__Rhodospirillaceae;g__Oleispirillum;s__
Ref1_s3.bin.28	Ref1_s3	96.69	0.324	95.07	3379175	179119	3235	d__Bacteria;p__Pseudomonadota;c__Alphaproteobacteria;o__Caulobacterales;f__Caulobacteraceae;g__Phenylobacterium;s__Phenylobacterium sp036723115
Ref5_s24.bin.91	Ref5_s24	96.1	1.612	88.04	3377754	11413	3216	d__Bacteria;p__Bacillota;c__Clostridia;o__Christensenellales;f__SZUA-584;g__SZUA-584;s__
Ref1_s16.bin.34	Ref1_s16	94.78	2.845	80.555	3376735	18776	3288	d__Bacteria;p__Campylobacterota;c__Campylobacteria;o__Campylobacterales;f__Arcobacteraceae;g__Halarcobacter;s__
Ref5_s23.bin.43	Ref5_s23	98.17	1.219	92.075	3376720	70405	3114	d__Bacteria;p__Pseudomonadota;c__Gammaproteobacteria;o__Immundisolibacterales;f__Immundisolibacteraceae;g__Immundisolibacter;s__
Ref5_s47.bin.18	Ref5_s47	98.18	2.717	84.595	3375718	67104	3044	d__Bacteria;p__Pseudomonadota;c__Gammaproteobacteria;o__Xanthomonadales;f__Wenzhouxiangellaceae;g__GCA-2722315;s__
Ref5_s7.bin.83	Ref5_s7	98	0.746	94.27	3375256	93795	3161	d__Bacteria;p__Pseudomonadota;c__Alphaproteobacteria;o__SMXQ01;f__SMXQ01;g__;s__
Ref5_s40.bin.24	Ref5_s40	98.39	1.186	92.46	3374388	56986	3088	d__Bacteria;p__Pseudomonadota;c__Alphaproteobacteria;o__Sphingomonadales;f__Sphingomonadaceae;g__Sphingobium;s__Sphingobium sp006226685
Ref5_s20.bin.34	Ref5_s20	98.96	0.302	97.45	3373094	99012	3325	d__Bacteria;p__Actinomycetota;c__Actinomycetes;o__Propionibacteriales;f__Nocardioidaceae;g__Aeromicrobium;s__
Ref5_s37.bin.14	Ref5_s37	97.51	0.589	94.565	3372285	43540	3023	d__Bacteria;p__Pseudomonadota;c__Gammaproteobacteria;o__Xanthomonadales;f__Xanthomonadaceae;g__Pseudoxanthomonas;s__Pseudoxanthomonas_A spadix
Ref5_s9.bin.38	Ref5_s9	95.8	4.516	73.22	3371644	62566	3069	d__Bacteria;p__Desulfobacterota;c__Syntrophia;o__Syntrophales;f__Smithellaceae;g__UBA8904;s__
Ref1_s27.bin.123	Ref1_s27	96.28	0	96.28	3371420	27157	2946	d__Bacteria;p__Planctomycetota;c__Phycisphaerae;o__Phycisphaerales;f__UBA1924;g__;s__
Ref5_s49.bin.35	Ref5_s49	98.21	0.811	94.155	3370228	70477	3183	d__Bacteria;p__Pseudomonadota;c__Alphaproteobacteria;o__Caulobacterales;f__Maricaulaceae;g__Maricaulis;s__Maricaulis sp034659015
Ref5_s38.bin.3	Ref5_s38	98.38	0	98.38	3367381	36276	3306	d__Bacteria;p__Pseudomonadota;c__Alphaproteobacteria;o__Rhodobacterales;f__Rhodobacteraceae;g__Albidovulum;s__Albidovulum sp011620265
Ref5_s1.bin.45	Ref5_s1	93.57	1.621	85.465	3366911	81343	3307	d__Bacteria;p__Actinomycetota;c__Actinomycetes;o__S36-B12;f__S36-B12;g__UBA10649;s__
Ref5_s24.bin.207	Ref5_s24	99.5	0	99.5	3366329	61281	3075	d__Bacteria;p__Pseudomonadota;c__Alphaproteobacteria;o__Rhodospirillales;f__Rhodospirillaceae;g__;s__
Ref1_s15.bin.22	Ref1_s15	98.7	0	98.7	3364661	54494	3024	d__Bacteria;p__Desulfobacterota;c__Desulfobacteria;o__Desulfobacterales;f__UBA2245;g__UBA2245;s__
Ref5_s52.bin.10	Ref5_s52	53.91	7.21	17.86	3364554	5269	3458	d__Bacteria;p__Pseudomonadota;c__Gammaproteobacteria;o__Burkholderiales;f__Burkholderiaceae;g__Variovorax;s__
Ref1_s2.bin.30	Ref1_s2	98.18	0.78	94.28	3363746	27605	3404	d__Bacteria;p__Pseudomonadota;c__Alphaproteobacteria;o__Rhodobacterales;f__Rhodobacteraceae;g__Wagnerdoeblera;s__
Ref5_s40.bin.8	Ref5_s40	94.88	2.991	79.925	3359249	83488	3330	d__Bacteria;p__Actinomycetota;c__Acidimicrobiia;o__Acidimicrobiales;f__JACDCH01;g__UBA9382;s__
Ref1_s13.bin.59	Ref1_s13	95.41	2.419	83.315	3359082	13338	2852	d__Bacteria;p__Bacteroidota;c__Bacteroidia;o__Bacteroidales;f__Prolixibacteraceae;g__Draconibacterium;s__Draconibacterium sp011620585
Ref5_s7.bin.58	Ref5_s7	98.16	0.72	94.56	3358878	60816	3176	d__Bacteria;p__Actinomycetota;c__Actinomycetes;o__S36-B12;f__S36-B12;g__;s__
Ref5_s51.bin.22	Ref5_s51	99.81	0	99.81	3358245	103891	3237	d__Bacteria;p__Actinomycetota;c__Actinomycetes;o__Actinomycetales;f__Dermatophilaceae;g__Janibacter;s__Janibacter sp001428305
Ref5_s1.bin.15	Ref5_s1	98.96	1.624	90.84	3356777	12847	3043	d__Bacteria;p__Pseudomonadota;c__Gammaproteobacteria;o__Enterobacterales;f__Alteromonadaceae;g__Alishewanella;s__Alishewanella sp036759505
Ref5_s7.bin.53	Ref5_s7	99.44	0.558	96.65	3355914	105610	2911	d__Bacteria;p__Bacteroidota;c__Ignavibacteria;o__Ignavibacteriales;f__Ignavibacteriaceae;g__Ignavibacterium;s__
Ref5_s19.bin.9	Ref5_s19	94.64	2.909	80.095	3355852	6633	3021	d__Bacteria;p__Bacteroidota;c__Bacteroidia;o__Flavobacteriales;f__Flavobacteriaceae;g__Flavobacterium;s__Flavobacterium lindanitolerans
Ref1_s8.bin.4	Ref1_s8	75	0	75	3353301	7101	3215	d__Bacteria;p__Gemmatimonadota;c__Gemmatimonadetes;o__Longimicrobiales;f__UBA6960;g__SZUA-318;s__
Ref1_s19.bin.11	Ref1_s19	75.35	4.431	53.195	3353252	12990	3267	d__Bacteria;p__Pseudomonadota;c__Alphaproteobacteria;o__Rhizobiales;f__Rhizobiaceae;g__Hoeflea;s__
Ref5_s3.bin.40	Ref5_s3	97.15	0	97.15	3351870	62673	2788	d__Bacteria;p__Planctomycetota;c__Phycisphaerae;o__Phycisphaerales;f__SM1A02;g__;s__
Ref5_s19.bin.51	Ref5_s19	98.08	1.01	93.03	3351304	66394	2975	d__Bacteria;p__Pseudomonadota;c__Gammaproteobacteria;o__Xanthomonadales;f__Xanthomonadaceae;g__Coralloluteibacterium;s__
Ref5_s53.bin.15	Ref5_s53	50.76	2.195	39.785	3350466	2514	3492	d__Bacteria;p__Pseudomonadota;c__Alphaproteobacteria;o__Rhizobiales;f__Xanthobacteraceae;g__Tardiphaga;s__
Ref5_s42.bin.21	Ref5_s42	97.84	0	97.84	3347620	41349	3113	d__Bacteria;p__Actinomycetota;c__Actinomycetes;o__Mycobacteriales;f__Mycobacteriaceae;g__Dietzia;s__Dietzia maris
Ref5_s43.bin.41	Ref5_s43	98.46	1.57	90.61	3347489	48295	3058	d__Bacteria;p__Pseudomonadota;c__Gammaproteobacteria;o__Nevskiales;f__Nevskiaceae;g__;s__
Ref5_s49.bin.26	Ref5_s49	99.54	0	99.54	3347251	120469	3237	d__Bacteria;p__Pseudomonadota;c__Alphaproteobacteria;o__Rhodobacterales;f__Rhodobacteraceae;g__Roseovarius;s__
Ref5_s7.bin.30	Ref5_s7	96.59	0	96.59	3345669	40024	2783	d__Bacteria;p__Planctomycetota;c__Phycisphaerae;o__Phycisphaerales;f__UBA1924;g__JAHBXL01;s__JAHBXL01 sp937995595
Ref5_s24.bin.2	Ref5_s24	69.21	3.768	50.37	3344091	3470	3324	d__Bacteria;p__Pseudomonadota;c__Alphaproteobacteria;o__UBA8366;f__;g__;s__
Ref5_s19.bin.27	Ref5_s19	97.76	1.117	92.175	3344066	39233	3100	d__Bacteria;p__Bacteroidota;c__Ignavibacteria;o__Ignavibacteriales;f__Melioribacteraceae;g__SURF-28;s__
Ref1_s27.bin.30	Ref1_s27	58.1	2.586	45.17	3342670	3792	3643	d__Bacteria;p__Pseudomonadota;c__Alphaproteobacteria;o__Caulobacterales;f__Caulobacteraceae;g__Phenylobacterium;s__
Ref5_s21.bin.3	Ref5_s21	100	0.434	97.83	3342362	166190	3243	d__Bacteria;p__Pseudomonadota;c__Alphaproteobacteria;o__Parvibaculales;f__Parvibaculaceae;g__Parvibaculum;s__Parvibaculum sp020062605
Ref1_s8.bin.53	Ref1_s8	96.97	0	96.97	3341250	123271	3028	d__Bacteria;p__Desulfobacterota;c__Desulfobulbia;o__Desulfobulbales;f__Desulfurivibrionaceae;g__Thiovibrio;s__
Ref1_s3.bin.14	Ref1_s3	82.85	3.179	66.955	3339322	14623	3095	d__Bacteria;p__Actinomycetota;c__Actinomycetes;o__Actinomycetales;f__Cellulomonadaceae;g__Actinotalea;s__
Ref5_s49.bin.34	Ref5_s49	95	0	95	3338731	54527	3280	d__Bacteria;p__Pseudomonadota;c__Alphaproteobacteria;o__Rhodobacterales;f__Rhodobacteraceae;g__CAJXYS01;s__
Ref5_s52.bin.64	Ref5_s52	75.37	1.611	67.315	3337314	6519	3181	d__Bacteria;p__Pseudomonadota;c__Alphaproteobacteria;o__Rhizobiales;f__Xanthobacteraceae;g__Ancylobacter;s__Ancylobacter polymorphus
Ref5_s26.bin.4	Ref5_s26	99.18	0.123	98.565	3336635	35808	3180	d__Bacteria;p__Pseudomonadota;c__Alphaproteobacteria;o__Sphingomonadales;f__Sphingomonadaceae;g__Sphingopyxis;s__
Ref5_s14.bin.27	Ref5_s14	92.8	1.121	87.195	3336383	12157	3069	d__Bacteria;p__Pseudomonadota;c__Gammaproteobacteria;o__Burkholderiales;f__Burkholderiaceae;g__Acidovorax;s__
Ref5_s29.bin.10	Ref5_s29	88.24	3.705	69.715	3335613	5228	2928	d__Bacteria;p__Bacillota;c__Clostridia;o__Eubacteriales;f__Eubacteriaceae;g__Acetobacterium;s__Acetobacterium sp003260995
Ref5_s8.bin.125	Ref5_s8	97.43	0.546	94.7	3334475	63643	2731	d__Bacteria;p__Bacteroidota;c__Kapaibacteriia;o__Kapaibacteriales;f__UBA2268;g__PGYU01;s__PGYU01 sp018335795
Ref5_s20.bin.41	Ref5_s20	99.17	1.109	93.625	3333172	318647	3162	d__Bacteria;p__Pseudomonadota;c__Alphaproteobacteria;o__Sphingomonadales;f__Sphingomonadaceae;g__Sphingomonas;s__
Ref5_s15.bin.19	Ref5_s15	98.83	1.949	89.085	3332148	28553	2968	d__Bacteria;p__Pseudomonadota;c__Gammaproteobacteria;o__Legionellales;f__Legionellaceae;g__Tatlockia;s__Tatlockia drozanskii
Ref5_s23.bin.40	Ref5_s23	99.27	2.113	88.705	3331808	57990	3038	d__Bacteria;p__Pseudomonadota;c__Gammaproteobacteria;o__Nevskiales;f__Nevskiaceae;g__;s__
Ref5_s15.bin.6	Ref5_s15	94.21	5.998	64.22	3331669	8854	3304	d__Bacteria;p__Pseudomonadota;c__Alphaproteobacteria;o__Sphingomonadales;f__Sphingomonadaceae;g__Erythrobacter;s__
Ref5_s1.bin.79	Ref5_s1	98.34	1.515	90.765	3330637	279955	3172	d__Bacteria;p__Actinomycetota;c__Actinomycetes;o__Actinomycetales;f__Microbacteriaceae;g__Rhodoglobus;s__
Ref5_s3.bin.29	Ref5_s3	55.22	0	55.22	3330528	6757	3478	d__Bacteria;p__Pseudomonadota;c__Alphaproteobacteria;o__Caulobacterales;f__Caulobacteraceae;g__Caulobacter;s__
Ref5_s51.bin.24	Ref5_s51	87.2	0.521	84.595	3330031	15753	3151	d__Bacteria;p__Pseudomonadota;c__Alphaproteobacteria;o__Sphingomonadales;f__Sphingomonadaceae;g__Allosphingosinicella;s__
Ref5_s24.bin.264	Ref5_s24	70.9	0.925	66.275	3328468	3287	2815	d__Bacteria;p__Armatimonadota;c__Zipacnadia;o__Zipacnadales;f__JABUFB01;g__;s__
Ref5_s11.bin.27	Ref5_s11	97.17	0.303	95.655	3327745	34554	3124	d__Bacteria;p__Pseudomonadota;c__Alphaproteobacteria;o__Rhodobacterales;f__Rhodobacteraceae;g__CALIZF01;s__
Ref5_s8.bin.45	Ref5_s8	98.36	0	98.36	3327664	86618	2843	d__Bacteria;p__Bacteroidota;c__UBA10030;o__UBA10030;f__UBA8401;g__SpSt-333;s__
Ref1_s12.bin.51	Ref1_s12	88.51	0	88.51	3324552	11434	2795	d__Bacteria;p__Armatimonadota;c__Zipacnadia;o__Zipacnadales;f__UBA5352;g__JALGTR01;s__JALGTR01 sp029821265
Ref5_s26.bin.1	Ref5_s26	98.93	0.753	95.165	3322670	39755	2848	d__Bacteria;p__Bacillota;c__Clostridia;o__Saccharofermentanales;f__UBA5734;g__JAAYFZ01;s__JAAYFZ01 sp028695145
Ref5_s53.bin.59	Ref5_s53	74.21	1.724	65.59	3322168	8268	3069	d__Bacteria;p__Bacteroidota;c__Bacteroidia;o__Flavobacteriales;f__Flavobacteriaceae;g__Flavobacterium;s__
Ref5_s9.bin.40	Ref5_s9	100	0	100	3319652	84209	3060	d__Bacteria;p__Desulfobacterota;c__Desulfuromonadia;o__Geobacterales;f__Pseudopelobacteraceae;g__Trichlorobacter;s__
Ref5_s9.bin.66	Ref5_s9	79.45	3.779	60.555	3319436	4542	2974	d__Bacteria;p__Sumerlaeota;c__Sumerlaeia;o__Sumerlaeales;f__Sumerlaeaceae;g__HGW-BRC1-1;s__
Ref4_s6.bin.21	Ref4_s6	50.65	2.909	36.105	3319064	11660	2767	d__Bacteria;p__Chloroflexota;c__Anaerolineae;o__Anaerolineales;f__Anaerolineaceae;g__UBA6170;s__
Ref5_s50.bin.2	Ref5_s50	97.27	0	97.27	3317091	82453	3136	d__Bacteria;p__Pseudomonadota;c__Alphaproteobacteria;o__Rhodobacterales;f__Rhodobacteraceae;g__Paracoccus;s__
Ref5_s35.bin.1	Ref5_s35	99.06	0.481	96.655	3316982	43836	3079	d__Bacteria;p__Pseudomonadota;c__Gammaproteobacteria;o__Pseudomonadales;f__Halomonadaceae;g__Halomonas;s__Halomonas alimentaria
Ref5_s8.bin.11	Ref5_s8	96.71	2.15	85.96	3315302	22063	2451	d__Bacteria;p__Auribacterota;c__Auribacteria;o__Auribacterales;f__Auribacteraceae;g__;s__
Ref1_s27.bin.65	Ref1_s27	66.65	1.515	59.075	3314603	3156	3068	d__Bacteria;p__Planctomycetota;c__Planctomycetia;o__Planctomycetales;f__Planctomycetaceae;g__Planctomicrobium;s__
Ref1_s26.bin.49	Ref1_s26	76.35	7.741	37.645	3312840	6448	3244	d__Bacteria;p__Desulfobacterota;c__Desulfuromonadia;o__Desulfuromonadales;f__Trichloromonadaceae;g__Trichloromonas;s__
Ref5_s36.bin.9	Ref5_s36	55.17	3.448	37.93	3310022	40688	3183	d__Bacteria;p__Pseudomonadota;c__Alphaproteobacteria;o__Rhizobiales;f__Rhizobiaceae;g__Mesorhizobium;s__
Ref1_s19.bin.2	Ref1_s19	53.16	9.482	5.75	3309845	5127	3201	d__Bacteria;p__Actinomycetota;c__Actinomycetes;o__Actinomycetales;f__Micrococcaceae;g__Arthrobacter;s__
Ref5_s4.bin.27	Ref5_s4	98.81	0.273	97.445	3308332	84724	2610	d__Bacteria;p__Bacteroidota;c__Bacteroidia;o__Bacteroidales;f__Dysgonomonadaceae;g__Proteiniphilum;s__Proteiniphilum sp002383605
Ref5_s6.bin.4	Ref5_s6	97.72	0	97.72	3308133	120985	2882	d__Bacteria;p__Planctomycetota;c__Phycisphaerae;o__Phycisphaerales;f__UBA1924;g__CAADGN01;s__CAADGN01 sp900696545
Ref5_s37.bin.34	Ref5_s37	99.48	1.208	93.44	3308034	75446	3201	d__Bacteria;p__Actinomycetota;c__Actinomycetes;o__Propionibacteriales;f__Nocardioidaceae;g__Aeromicrobium;s__
Ref5_s7.bin.33	Ref5_s7	95.68	0.196	94.7	3306851	12475	3181	d__Bacteria;p__Actinomycetota;c__Actinomycetes;o__Mycobacteriales;f__Mycobacteriaceae;g__Dietzia;s__Dietzia natronolimnaea
Ref5_s36.bin.15	Ref5_s36	99.5	0.027	99.365	3303966	78183	2985	d__Bacteria;p__Bacteroidota;c__Bacteroidia;o__Chitinophagales;f__Chitinophagaceae;g__Sediminibacterium;s__
Ref5_s51.bin.12	Ref5_s51	94.56	0.869	90.215	3303670	18503	3245	d__Bacteria;p__Pseudomonadota;c__Alphaproteobacteria;o__Sphingomonadales;f__Sphingomonadaceae;g__JAEZQR01;s__
Ref5_s19.bin.1	Ref5_s19	98.38	0.731	94.725	3303489	189371	3160	d__Bacteria;p__Pseudomonadota;c__Alphaproteobacteria;o__Sphingomonadales;f__Sphingomonadaceae;g__Sphingomonas;s__
Ref1_s27.bin.104	Ref1_s27	93.81	5.454	66.54	3303117	13875	2943	d__Bacteria;p__Chloroflexota;c__Anaerolineae;o__Anaerolineales;f__Anaerolineaceae;g__UBA6170;s__
Ref5_s7.bin.51	Ref5_s7	93.22	0.345	91.495	3300330	14617	3120	d__Bacteria;p__Desulfobacterota;c__Desulfuromonadia;o__Desulfuromonadales;f__Geoalkalibacteraceae;g__Geoalkalibacter;s__Geoalkalibacter sp030605225
Ref5_s11.bin.3	Ref5_s11	96.17	0	96.17	3299991	47574	2583	d__Bacteria;p__Bacteroidota;c__Bacteroidia;o__Bacteroidales;f__Dysgonomonadaceae;g__Proteiniphilum;s__Proteiniphilum sp001768325
Ref5_s19.bin.50	Ref5_s19	90.93	0	90.93	3294848	40845	3109	d__Bacteria;p__Actinomycetota;c__Actinomycetes;o__Propionibacteriales;f__Nocardioidaceae;g__Nocardioides;s__Nocardioides sp030149505
Ref5_s51.bin.44	Ref5_s51	67.58	0	67.58	3293000	12023	3301	d__Bacteria;p__Pseudomonadota;c__Alphaproteobacteria;o__Sphingomonadales;f__Sphingomonadaceae;g__JAEZQR01;s__
Ref5_s7.bin.31	Ref5_s7	92	1.346	85.27	3292256	41341	3150	d__Bacteria;p__Actinomycetota;c__Actinomycetes;o__Actinomycetales;f__Microbacteriaceae;g__Microbacterium;s__
Ref5_s11.bin.23	Ref5_s11	52.74	0	52.74	3291105	3101	3319	d__Bacteria;p__Actinomycetota;c__Acidimicrobiia;o__Acidimicrobiales;f__Ilumatobacteraceae;g__Desertimonas;s__Desertimonas flava
Ref5_s26.bin.42	Ref5_s26	85.48	2.867	71.145	3289913	5886	2692	d__Bacteria;p__Bacteroidota;c__Bacteroidia;o__Bacteroidales;f__Prolixibacteraceae;g__UBA1413;s__
Ref5_s1.bin.49	Ref5_s1	68.6	1.724	59.98	3286905	34628	3167	d__Bacteria;p__Actinomycetota;c__Actinomycetes;o__Propionibacteriales;f__Nocardioidaceae;g__Nocardioides;s__
Ref5_s19.bin.43	Ref5_s19	53.79	0.862	49.48	3286541	13139	3179	d__Bacteria;p__Actinomycetota;c__Nitriliruptoria;o__Nitriliruptorales;f__Nitriliruptoraceae;g__Egicoccus;s__
Ref5_s45.bin.22	Ref5_s45	88.1	2.017	78.015	3285826	81402	3062	d__Bacteria;p__Bacillota;c__Clostridia;o__Clostridiales;f__Clostridiaceae;g__Proteiniclasticum;s__Proteiniclasticum sp003514505
Ref5_s48.bin.26	Ref5_s48	95.21	0.99	90.26	3282843	197188	3256	d__Bacteria;p__Chloroflexota;c__Dehalococcoidia;o__UBA2979;f__UBA2979;g__W-Chloroflexi-9;s__
Ref1_s18.bin.13	Ref1_s18	92.8	1.468	85.46	3278544	27182	3176	d__Bacteria;p__Pseudomonadota;c__Alphaproteobacteria;o__Rhizobiales;f__Devosiaceae;g__Devosia;s__Devosia sp030689745
Ref1_s7.bin.14	Ref1_s7	87.72	2.644	74.5	3277278	10624	3151	d__Bacteria;p__Pseudomonadota;c__Alphaproteobacteria;o__Sphingomonadales;f__Sphingomonadaceae;g__Sphingomonas;s__Sphingomonas sp000797515
Ref1_s8.bin.40	Ref1_s8	84.55	2.3	73.05	3276551	8533	3156	d__Bacteria;p__Pseudomonadota;c__Gammaproteobacteria;o__Burkholderiales;f__Burkholderiaceae;g__Pandoraea;s__Pandoraea thiooxydans
Ref1_s2.bin.22	Ref1_s2	96.32	1.73	87.67	3275462	32724	3036	d__Bacteria;p__Pseudomonadota;c__Gammaproteobacteria;o__Methylococcales;f__Methylococcaceae;g__Methylococcus;s__Methylococcus sp019285515
Ref5_s54.bin.48	Ref5_s54	55.88	3.489	38.435	3275448	2484	3303	d__Bacteria;p__Pseudomonadota;c__Gammaproteobacteria;o__Burkholderiales;f__Burkholderiaceae;g__Pigmentiphaga;s__
Ref1_s19.bin.40	Ref1_s19	98.53	0.176	97.65	3271354	31575	2963	d__Bacteria;p__Bacteroidota;c__Bacteroidia;o__Flavobacteriales;f__Flavobacteriaceae;g__Flavobacterium;s__Flavobacterium salilacus
Ref5_s21.bin.12	Ref5_s21	69.73	1.496	62.25	3271193	7446	3028	d__Bacteria;p__Pseudomonadota;c__Alphaproteobacteria;o__Rhizobiales;f__Hyphomicrobiaceae;g__;s__
Ref1_s12.bin.40	Ref1_s12	93.71	2.781	79.805	3268832	8575	2686	d__Bacteria;p__Bacteroidota;c__Rhodothermia;o__Balneolales;f__M1805;g__;s__
Ref5_s45.bin.8	Ref5_s45	100	0.029	99.855	3267278	149217	3171	d__Bacteria;p__Pseudomonadota;c__Alphaproteobacteria;o__Caulobacterales;f__Caulobacteraceae;g__Brevundimonas;s__Brevundimonas aurantiaca
Ref5_s40.bin.15	Ref5_s40	75.25	3.923	55.635	3266994	3533	3420	d__Bacteria;p__Pseudomonadota;c__Alphaproteobacteria;o__Caulobacterales;f__Caulobacteraceae;g__Phenylobacterium;s__
Ref5_s9.bin.95	Ref5_s9	96.63	2.15	85.88	3266925	79082	2618	d__Bacteria;p__Bacteroidota;c__Bacteroidia;o__Bacteroidales;f__JAAYJT01;g__JAAYJT01;s__
Ref5_s2.bin.22	Ref5_s2	99.28	1.706	90.75	3266912	131223	3158	d__Bacteria;p__Pseudomonadota;c__Alphaproteobacteria;o__Sphingomonadales;f__Sphingomonadaceae;g__Sphingopyxis;s__
Ref1_s5.bin.18	Ref1_s5	98.27	0.675	94.895	3266343	127737	3088	d__Bacteria;p__Pseudomonadota;c__Gammaproteobacteria;o__Pseudomonadales;f__Oleiphilaceae;g__Halospina;s__Halospina utahensis_B
Ref5_s1.bin.28	Ref5_s1	96.41	0.819	92.315	3265320	124929	3172	d__Bacteria;p__Pseudomonadota;c__Alphaproteobacteria;o__Rhizobiales;f__Devosiaceae;g__;s__
Ref5_s51.bin.15	Ref5_s51	99.24	1.406	92.21	3265114	88025	3169	d__Bacteria;p__Pseudomonadota;c__Alphaproteobacteria;o__Caulobacterales;f__Caulobacteraceae;g__Phenylobacterium;s__Phenylobacterium sp027489335
Ref5_s24.bin.180	Ref5_s24	87.28	0	87.28	3264897	3246	3190	d__Bacteria;p__Spirochaetota;c__UBA4802;o__UBA4802;f__UBA5368;g__MVZN01;s__MVZN01 sp017998475
Ref5_s53.bin.27	Ref5_s53	66.03	1.724	57.41	3264379	4744	3258	d__Bacteria;p__Pseudomonadota;c__Alphaproteobacteria;o__Rhizobiales;f__Xanthobacteraceae;g__JARJEH01;s__
Ref5_s51.bin.6	Ref5_s51	99.93	0	99.93	3264070	65009	3072	d__Bacteria;p__Pseudomonadota;c__Gammaproteobacteria;o__Pseudomonadales;f__Moraxellaceae;g__Acinetobacter;s__Acinetobacter terrestris
Ref5_s52.bin.69	Ref5_s52	93.22	2.218	82.13	3263227	26748	3276	d__Bacteria;p__Pseudomonadota;c__Alphaproteobacteria;o__Caulobacterales;f__Caulobacteraceae;g__Brevundimonas;s__
Ref1_s23.bin.82	Ref1_s23	97.9	0.6	94.9	3261082	83607	3075	d__Bacteria;p__Pseudomonadota;c__Alphaproteobacteria;o__Caulobacterales;f__Parvularculaceae;g__JACKIL01;s__
Ref5_s9.bin.169	Ref5_s9	87.92	1.971	78.065	3259821	13332	3168	d__Bacteria;p__Desulfobacterota;c__Syntrophorhabdia;o__Syntrophorhabdales;f__Syntrophorhabdaceae;g__Delta-02;s__
Ref1_s26.bin.108	Ref1_s26	86.21	2.38	74.31	3259378	19825	2921	d__Bacteria;p__Desulfobacterota;c__Desulfobulbia;o__Desulfobulbales;f__Desulfocapsaceae;g__UBA2270;s__
Ref5_s48.bin.10	Ref5_s48	97.43	1.282	91.02	3258705	35932	3269	d__Bacteria;p__Actinomycetota;c__Acidimicrobiia;o__Acidimicrobiales;f__CADCSY01;g__JAEKLB01;s__
Ref1_s25.bin.25	Ref1_s25	98.29	1.709	89.745	3257530	10310	2932	d__Bacteria;p__Actinomycetota;c__Geothermincolia;o__Geothermincolales;f__RBG-13-55-18;g__SURF-21;s__
Ref5_s7.bin.7	Ref5_s7	96.77	0.854	92.5	3256914	34113	3002	d__Bacteria;p__Actinomycetota;c__Acidimicrobiia;o__Acidimicrobiales;f__Microtrichaceae;g__SKRR01;s__
Ref5_s24.bin.233	Ref5_s24	97.14	2.804	83.12	3255926	28875	2638	d__Bacteria;p__Bacteroidota;c__Bacteroidia;o__Bacteroidales;f__VadinHA17;g__SLNP01;s__
Ref1_s2.bin.56	Ref1_s2	98.86	0	98.86	3255308	305907	2759	d__Bacteria;p__Planctomycetota;c__Phycisphaerae;o__Phycisphaerales;f__UBA1924;g__JBGSZV01;s__
Ref1_s4.bin.22	Ref1_s4	84.4	0.995	79.425	3253349	5214	3218	d__Bacteria;p__Pseudomonadota;c__Alphaproteobacteria;o__Rhodospirillales;f__Magnetospirillaceae;g__Magnetospirillum;s__Magnetospirillum aberrantis
Ref5_s52.bin.39	Ref5_s52	68.96	1.724	60.34	3248801	14392	3200	d__Bacteria;p__Pseudomonadota;c__Alphaproteobacteria;o__Rhizobiales;f__Beijerinckiaceae;g__28-YEA-48;s__
Ref5_s8.bin.122	Ref5_s8	60.52	0	60.52	3248726	20466	2728	d__Bacteria;p__Verrucomicrobiota;c__Verrucomicrobiia;o__Opitutales;f__Opitutaceae;g__UBA2377;s__
Ref5_s3.bin.111	Ref5_s3	93.89	0.863	89.575	3248537	68061	3186	d__Bacteria;p__Actinomycetota;c__Actinomycetes;o__Propionibacteriales;f__Nocardioidaceae;g__Aeromicrobium;s__Aeromicrobium sp001423335
Ref1_s27.bin.114	Ref1_s27	92.63	1.439	85.435	3241480	12423	2859	d__Bacteria;p__Verrucomicrobiota;c__Verrucomicrobiia;o__Opitutales;f__Opitutaceae;g__Didemnitutus;s__
Ref5_s11.bin.56	Ref5_s11	73.75	0.35	72	3241317	3874	3350	d__Bacteria;p__Planctomycetota;c__Phycisphaerae;o__Phycisphaerales;f__SM1A02;g__JAKEEP01;s__
Ref5_s24.bin.64	Ref5_s24	98.32	0	98.32	3240645	17155	2795	d__Bacteria;p__Bacteroidota;c__Ignavibacteria;o__Ignavibacteriales;f__Ignavibacteriaceae;g__Ignavibacterium;s__Ignavibacterium sp025998815
Ref5_s24.bin.32	Ref5_s24	91.01	2.349	79.265	3239524	9833	2795	d__Bacteria;p__Bacillota;c__Clostridia;o__Saccharofermentanales;f__UBA5734;g__JAAYBY01;s__
Ref5_s25.bin.4	Ref5_s25	98.84	1.796	89.86	3237269	51470	3177	d__Bacteria;p__Pseudomonadota;c__Alphaproteobacteria;o__Caulobacterales;f__Caulobacteraceae;g__Phenylobacterium;s__Phenylobacterium sp002441055
Ref5_s9.bin.118	Ref5_s9	63.12	2.369	51.275	3234235	2600	3158	d__Bacteria;p__Chloroflexota;c__Anaerolineae;o__B4-G1;f__SLSP01;g__JAAZNO01;s__
Ref5_s53.bin.55	Ref5_s53	81.52	5.79	52.57	3233922	8690	3344	d__Bacteria;p__Pseudomonadota;c__Alphaproteobacteria;o__Caulobacterales;f__Caulobacteraceae;g__Brevundimonas;s__
Ref5_s5.bin.18	Ref5_s5	99.46	1.075	94.085	3233277	49734	2654	d__Bacteria;p__Bacteroidota;c__Bacteroidia;o__Bacteroidales;f__UBA7960;g__UBA7960;s__
Ref1_s3.bin.65	Ref1_s3	84.7	3.528	67.06	3233259	10576	3096	d__Bacteria;p__Pseudomonadota;c__Gammaproteobacteria;o__Burkholderiales;f__Burkholderiaceae;g__Hydrogenophaga;s__
Ref1_s24.bin.24	Ref1_s24	72.86	5.465	45.535	3233027	4072	2731	d__Bacteria;p__Bacteroidota;c__Bacteroidia;o__Bacteroidales;f__Prolixibacteraceae;g__Draconibacterium;s__Draconibacterium sp016931875
Ref5_s53.bin.42	Ref5_s53	88.05	1.787	79.115	3230500	4038	2831	d__Bacteria;p__Pseudomonadota;c__Gammaproteobacteria;o__Pseudomonadales;f__Moraxellaceae;g__Acinetobacter;s__Acinetobacter baumannii
Ref5_s24.bin.228	Ref5_s24	91.96	0.212	90.9	3229812	19352	3074	d__Bacteria;p__Pseudomonadota;c__Alphaproteobacteria;o__Rhodobacterales;f__Rhodobacteraceae;g__SZUA-611;s__
Ref5_s54.bin.4	Ref5_s54	91.61	1.559	83.815	3229311	12337	3223	d__Bacteria;p__Pseudomonadota;c__Alphaproteobacteria;o__Sphingomonadales;f__Sphingomonadaceae;g__Novosphingobium;s__
Ref5_s26.bin.53	Ref5_s26	97.95	0	97.95	3228579	37520	2898	d__Bacteria;p__Chloroflexota;c__Chloroflexia;o__Thermomicrobiales;f__UBA6265;g__UBA6265;s__
Ref1_s8.bin.23	Ref1_s8	53.41	9.272	7.05	3225941	1943	3044	d__Bacteria;p__Chloroflexota;c__Anaerolineae;o__Aggregatilineales;f__Aggregatilineaceae;g__;s__
Ref6_s2.bin.17	Ref6_s2	90.45	1.818	81.36	3225318	14612	2857	d__Bacteria;p__Chloroflexota;c__Anaerolineae;o__B4-G1;f__DUEL01;g__SpSt-77;s__SpSt-77 sp014360895
Ref1_s3.bin.47	Ref1_s3	96.54	0.681	93.135	3225289	25440	3048	d__Bacteria;p__Pseudomonadota;c__Alphaproteobacteria;o__Sphingomonadales;f__Sphingomonadaceae;g__Sphingobium;s__Sphingobium sp002312805
Ref5_s2.bin.71	Ref5_s2	100	0	100	3223842	309617	3095	d__Bacteria;p__Pseudomonadota;c__Alphaproteobacteria;o__Parvibaculales;f__Parvibaculaceae;g__Parvibaculum;s__Parvibaculum sp019635965
Ref5_s33.bin.7	Ref5_s33	97.05	0.431	94.895	3223299	58540	2982	d__Bacteria;p__Pseudomonadota;c__Gammaproteobacteria;o__Pseudomonadales;f__Oleiphilaceae;g__Marinobacter;s__Marinobacter sp014359475
Ref5_s11.bin.47	Ref5_s11	82.9	1.282	76.49	3223191	17025	3223	d__Bacteria;p__Actinomycetota;c__Acidimicrobiia;o__Acidimicrobiales;f__JACDCH01;g__UBA9382;s__
Ref5_s16.bin.8	Ref5_s16	99.68	0	99.68	3221244	55411	2852	d__Bacteria;p__Chloroflexota;c__Chloroflexia;o__Thermomicrobiales;f__UBA6265;g__UBA6265;s__
Ref5_s3.bin.83	Ref5_s3	98.29	2.136	87.61	3221002	184365	3132	d__Bacteria;p__Actinomycetota;c__Acidimicrobiia;o__Acidimicrobiales;f__Ilumatobacteraceae;g__UBA668;s__
Ref5_s34.bin.6	Ref5_s34	100	0.431	97.845	3220125	69180	3028	d__Bacteria;p__Pseudomonadota;c__Gammaproteobacteria;o__Pseudomonadales;f__Halomonadaceae;g__Vreelandella;s__Vreelandella aquamarina
Ref5_s1.bin.76	Ref5_s1	61.2	0.862	56.89	3219423	12894	3103	d__Bacteria;p__Actinomycetota;c__Nitriliruptoria;o__Nitriliruptorales;f__Nitriliruptoraceae;g__Egicoccus;s__
Ref5_s3.bin.73	Ref5_s3	73.14	4.873	48.775	3219139	3282	3363	d__Bacteria;p__Actinomycetota;c__Acidimicrobiia;o__Acidimicrobiales;f__JACDCH01;g__UBA9382;s__
Ref5_s27.bin.6	Ref5_s27	97.24	0.162	96.43	3218662	90233	3049	d__Bacteria;p__Pseudomonadota;c__Alphaproteobacteria;o__Caulobacterales;f__Maricaulaceae;g__Maricaulis;s__Maricaulis virginensis
Ref1_s25.bin.26	Ref1_s25	91	1.969	81.155	3218221	9381	3136	d__Bacteria;p__Pseudomonadota;c__Alphaproteobacteria;o__Rhodobacterales;f__Rhodobacteraceae;g__;s__
Ref1_s25.bin.19	Ref1_s25	99.08	0.482	96.67	3216404	51500	3120	d__Bacteria;p__Pseudomonadota;c__Alphaproteobacteria;o__Sphingomonadales;f__Sphingomonadaceae;g__Parasphingorhabdus;s__
Ref5_s53.bin.28	Ref5_s53	58.62	1.724	50	3216385	8833	3238	d__Bacteria;p__Pseudomonadota;c__Alphaproteobacteria;o__Rhizobiales;f__Devosiaceae;g__Devosia;s__
Ref1_s2.bin.28	Ref1_s2	98.77	1.157	92.985	3215296	64536	3101	d__Bacteria;p__Actinomycetota;c__Actinomycetes;o__Actinomycetales;f__Microbacteriaceae;g__Microbacterium;s__
Ref5_s13.bin.21	Ref5_s13	100	0	100	3214522	85322	2987	d__Bacteria;p__Pseudomonadota;c__Gammaproteobacteria;o__Pseudomonadales;f__Moraxellaceae;g__Acinetobacter;s__Acinetobacter haemolyticus
Ref5_s39.bin.47	Ref5_s39	77.58	1.724	68.96	3214506	11006	3070	d__Bacteria;p__Gemmatimonadota;c__Gemmatimonadetes;o__Longimicrobiales;f__Longimicrobiaceae;g__WHSP01;s__
Ref5_s9.bin.184	Ref5_s9	58.63	4.628	35.49	3213468	3027	3001	d__Bacteria;p__Chloroflexota;c__Anaerolineae;o__Aggregatilineales;f__JAFGMM01;g__;s__
Ref5_s13.bin.44	Ref5_s13	99.36	0.473	96.995	3212373	70267	3080	d__Bacteria;p__Pseudomonadota;c__Gammaproteobacteria;o__Burkholderiales;f__Rhodocyclaceae;g__Azonexus;s__
Ref1_s27.bin.24	Ref1_s27	98.47	0.086	98.04	3209291	56842	3206	d__Bacteria;p__Pseudomonadota;c__Alphaproteobacteria;o__JANQMY01;f__JANQMY01;g__;s__
Ref1_s27.bin.37	Ref1_s27	94.52	0.272	93.16	3208678	35111	3089	d__Bacteria;p__Pseudomonadota;c__Gammaproteobacteria;o__JAHJQQ01;f__JAHJQQ01;g__JAHJQQ01;s__
Ref1_s27.bin.41	Ref1_s27	62.7	1.608	54.66	3208525	12949	3033	d__Bacteria;p__Pseudomonadota;c__Alphaproteobacteria;o__UBA6615;f__UBA6615;g__;s__
Ref5_s42.bin.2	Ref5_s42	96.17	0.862	91.86	3204873	32446	2985	d__Bacteria;p__Pseudomonadota;c__Gammaproteobacteria;o__JAHJQQ01;f__JAHJQQ01;g__JAHJQQ01;s__JAHJQQ01 sp032907525
Ref5_s51.bin.40	Ref5_s51	95.96	2.132	85.3	3204157	36710	3085	d__Bacteria;p__Pseudomonadota;c__Alphaproteobacteria;o__Caulobacterales;f__Caulobacteraceae;g__Brevundimonas;s__Brevundimonas bullata
Ref5_s40.bin.5	Ref5_s40	98.62	0.992	93.66	3203784	17554	2857	d__Bacteria;p__Bacteroidota;c__Bacteroidia;o__Flavobacteriales;f__Flavobacteriaceae;g__Salinimicrobium;s__
Ref5_s24.bin.161	Ref5_s24	85.39	1.948	75.65	3203437	10554	2980	d__Bacteria;p__Pseudomonadota;c__Gammaproteobacteria;o__Ectothiorhodospirales;f__Ectothiorhodospiraceae;g__JAQVJI01;s__JAQVJI01 sp028695255
Ref1_s2.bin.4	Ref1_s2	94.31	0.066	93.98	3198866	80645	2721	d__Bacteria;p__Planctomycetota;c__Phycisphaerae;o__Phycisphaerales;f__UBA1924;g__;s__
Ref5_s38.bin.25	Ref5_s38	99.08	0.165	98.255	3198766	160820	3051	d__Bacteria;p__Pseudomonadota;c__Alphaproteobacteria;o__Sphingomonadales;f__Sphingomonadaceae;g__Parasphingorhabdus;s__Parasphingorhabdus sp964022135
Ref1_s11.bin.2	Ref1_s11	97.17	0.869	92.825	3198584	27944	3128	d__Bacteria;p__Pseudomonadota;c__Alphaproteobacteria;o__Sphingomonadales;f__Sphingomonadaceae;g__Sphingosinicella;s__Sphingosinicella sp013911755
Ref1_s3.bin.2	Ref1_s3	57.75	0	57.75	3198402	7014	3010	d__Bacteria;p__Pseudomonadota;c__Gammaproteobacteria;o__Pseudomonadales;f__Pseudomonadaceae;g__Geopseudomonas;s__
Ref5_s38.bin.23	Ref5_s38	67.05	1.072	61.69	3191715	2687	3451	d__Bacteria;p__Actinomycetota;c__Actinomycetes;o__Actinomycetales;f__Micrococcaceae;g__Arthrobacter;s__
Ref4_s4.bin.17	Ref4_s4	86.73	1.086	81.3	3191510	12990	3076	d__Bacteria;p__Pseudomonadota;c__Alphaproteobacteria;o__Oceanibaculales;f__Oceanibaculaceae;g__Oceanibaculum;s__
Ref5_s8.bin.215	Ref5_s8	98.21	0.316	96.63	3190549	77942	3219	d__Bacteria;p__Pseudomonadota;c__Alphaproteobacteria;o__Rhizobiales;f__Xanthobacteraceae;g__Ga0077548;s__
Ref1_s21.bin.87	Ref1_s21	97.42	1.724	88.8	3188628	5787	2854	d__Bacteria;p__Thermotogota;c__Thermotogae;o__Petrotogales;f__Kosmotogaceae;g__Mesotoga;s__Mesotoga sp002435945
Ref1_s12.bin.52	Ref1_s12	98.31	0	98.31	3187422	26717	2761	d__Bacteria;p__Bacteroidota;c__Rhodothermia;o__Balneolales;f__Balneolaceae;g__Gracilimonas;s__
Ref5_s8.bin.131	Ref5_s8	95.62	1.639	87.425	3186311	131608	2402	d__Bacteria;p__Bacteroidota;c__SZUA-365;o__SZUA-365;f__SZUA-365;g__JARYLZ01;s__
Ref5_s6.bin.40	Ref5_s6	60.93	1.223	54.815	3182277	6386	3050	d__Bacteria;p__Pseudomonadota;c__Alphaproteobacteria;o__Rhizobiales;f__Hyphomicrobiaceae;g__Ga0077555;s__
Ref5_s24.bin.57	Ref5_s24	77.98	2.403	65.965	3182114	2331	3038	d__Bacteria;p__Spirochaetota;c__Spirochaetia;o__Treponematales;f__UBA12059;g__UBA5200;s__
Ref5_s51.bin.16	Ref5_s51	100	0.031	99.845	3181023	95505	2840	d__Bacteria;p__Pseudomonadota;c__Gammaproteobacteria;o__Pseudomonadales;f__Moraxellaceae;g__Alkanindiges;s__
Ref1_s21.bin.1	Ref1_s21	54.89	9.483	7.475	3180919	2116	2699	d__Bacteria;p__Armatimonadota;c__Zipacnadia;o__Zipacnadales;f__UBA5352;g__UBA5352;s__
Ref5_s38.bin.32	Ref5_s38	70.68	0	70.68	3179224	8110	3142	d__Bacteria;p__Pseudomonadota;c__Alphaproteobacteria;o__Rhodobacterales;f__Rhodobacteraceae;g__UBA6796;s__UBA6796 sp028749255
Ref5_s3.bin.103	Ref5_s3	65.01	3.36	48.21	3178998	6642	3286	d__Bacteria;p__Pseudomonadota;c__Alphaproteobacteria;o__Rhizobiales;f__Aestuariivirgaceae;g__JAEUMG01;s__
Ref5_s40.bin.61	Ref5_s40	99.2	0.048	98.96	3178208	93425	3088	d__Bacteria;p__Pseudomonadota;c__Alphaproteobacteria;o__Sphingomonadales;f__Sphingomonadaceae;g__Parasphingorhabdus;s__
Ref5_s8.bin.97	Ref5_s8	82.29	2.096	71.81	3176610	7720	2908	d__Bacteria;p__Desulfobacterota;c__Syntrophia;o__Syntrophales;f__UBA5619;g__JAKAFS01;s__JAKAFS01 sp021372415
Ref1_s23.bin.119	Ref1_s23	98.06	2.58	85.16	3176259	25034	2907	d__Bacteria;p__Desulfobacterota;c__Desulfobacteria;o__Desulfobacterales;f__Desulfosalsimonadaceae;g__Desulfosalsimonas;s__
Ref1_s6.bin.69	Ref1_s6	79.44	2.479	67.045	3173553	5039	2813	d__Bacteria;p__Planctomycetota;c__Phycisphaerae;o__UBA1845;f__Fen-1342;g__JAAYXS01;s__
Ref5_s3.bin.84	Ref5_s3	99.39	2.586	86.46	3173400	94955	2975	d__Bacteria;p__Actinomycetota;c__Thermoleophilia;o__Solirubrobacterales;f__70-9;g__67-14;s__
Ref5_s25.bin.51	Ref5_s25	97.31	0.806	93.28	3172373	79200	2543	d__Bacteria;p__Bacteroidota;c__Bacteroidia;o__Bacteroidales;f__F082;g__JALNZU01;s__JALNZU01 sp016715945
Ref5_s24.bin.153	Ref5_s24	96.06	0.066	95.73	3172059	17137	2576	d__Bacteria;p__Hydrogenedentota;c__Hydrogenedentia;o__Hydrogenedentales;f__CAITNO01;g__JAGPFE01;s__JAGPFE01 sp029776995
Ref5_s36.bin.1	Ref5_s36	97.8	1.664	89.48	3170710	125928	3231	d__Bacteria;p__Pseudomonadota;c__Alphaproteobacteria;o__Caulobacterales;f__Caulobacteraceae;g__Brevundimonas;s__
Ref5_s52.bin.22	Ref5_s52	77.95	2.946	63.22	3170475	5504	3126	d__Bacteria;p__Actinomycetota;c__Actinomycetes;o__Actinomycetales;f__Microbacteriaceae;g__Microbacterium;s__Microbacterium sp002979655
Ref1_s6.bin.22	Ref1_s6	85.79	1.363	78.975	3168146	15164	2537	d__Bacteria;p__Planctomycetota;c__Phycisphaerae;o__Sedimentisphaerales;f__Anaerohalosphaeraceae;g__DSDH01;s__
Ref1_s23.bin.146	Ref1_s23	68.36	7.604	30.34	3165836	1770	3086	d__Bacteria;p__Planctomycetota;c__Phycisphaerae;o__SM23-33;f__SM23-33;g__JAAAOJ01;s__
Ref5_s8.bin.69	Ref5_s8	72.64	1.748	63.9	3165420	2935	2928	d__Bacteria;p__Armatimonadota;c__Zipacnadia;o__UBA1398;f__UBA1398;g__UBA1398;s__
Ref5_s47.bin.48	Ref5_s47	99.29	1.634	91.12	3164610	70845	3070	d__Bacteria;p__Pseudomonadota;c__Gammaproteobacteria;o__UBA6429;f__Thiohalophilaceae;g__Thiohalophilus;s__
Ref5_s46.bin.18	Ref5_s46	97.65	1.219	91.555	3162355	10236	2862	d__Bacteria;p__Pseudomonadota;c__Gammaproteobacteria;o__Enterobacterales;f__Alteromonadaceae;g__Alishewanella;s__Alishewanella agri
Ref5_s7.bin.4	Ref5_s7	59.82	3.448	42.58	3162160	6632	3187	d__Bacteria;p__Actinomycetota;c__Acidimicrobiia;o__Acidimicrobiales;f__JACDCH01;g__UBA9382;s__
Ref5_s15.bin.23	Ref5_s15	78.2	2.977	63.315	3161959	4351	2935	d__Bacteria;p__Pseudomonadota;c__Gammaproteobacteria;o__Burkholderiales;f__Burkholderiaceae;g__Aquabacterium;s__Aquabacterium parvum
Ref5_s8.bin.126	Ref5_s8	93.19	1.409	86.145	3160256	19050	3052	d__Bacteria;p__Pseudomonadota;c__Gammaproteobacteria;o__Burkholderiales;f__Rhodocyclaceae;g__Nitricoxidireducens;s__
Ref5_s10.bin.19	Ref5_s10	99.89	0	99.89	3160015	162616	3041	d__Bacteria;p__Pseudomonadota;c__Alphaproteobacteria;o__Caulobacterales;f__Caulobacteraceae;g__Brevundimonas;s__
Ref5_s20.bin.19	Ref5_s20	99.64	0.353	97.875	3156896	267035	2918	d__Bacteria;p__Bacteroidota;c__Bacteroidia;o__Flavobacteriales;f__Flavobacteriaceae;g__Flavobacterium;s__
Ref5_s21.bin.6	Ref5_s21	99.39	0.303	97.875	3156437	240688	3028	d__Bacteria;p__Pseudomonadota;c__Alphaproteobacteria;o__Rhodobacterales;f__Rhodobacteraceae;g__UBA6796;s__UBA6796 sp002452815
Ref5_s19.bin.53	Ref5_s19	99.46	1.881	90.055	3155869	72545	2599	d__Bacteria;p__Bacteroidota;c__Bacteroidia;o__Bacteroidales;f__Prolixibacteraceae;g__Mariniphaga;s__
Ref5_s15.bin.32	Ref5_s15	98.86	1.136	93.18	3155824	237069	2689	d__Bacteria;p__Planctomycetota;c__Phycisphaerae;o__Phycisphaerales;f__UBA1924;g__GCA-2732755;s__
Ref4_s2.bin.10	Ref4_s2	99.64	0.471	97.285	3155557	144674	2847	d__Bacteria;p__Bacteroidota;c__Bacteroidia;o__Flavobacteriales;f__Flavobacteriaceae;g__Flavobacterium;s__Flavobacterium sediminis
Ref1_s27.bin.137	Ref1_s27	97.72	0	97.72	3155495	168821	2701	d__Bacteria;p__Planctomycetota;c__Phycisphaerae;o__Phycisphaerales;f__UBA1924;g__JAHBXC01;s__
Ref1_s3.bin.16	Ref1_s3	95.7	0.392	93.74	3154201	15364	2843	d__Bacteria;p__Pseudomonadota;c__Gammaproteobacteria;o__Burkholderiales;f__Burkholderiaceae;g__Aquabacterium;s__Aquabacterium fontiphilum
Ref5_s12.bin.8	Ref5_s12	100	0.324	98.38	3153932	204016	3019	d__Bacteria;p__Pseudomonadota;c__Alphaproteobacteria;o__Caulobacterales;f__Caulobacteraceae;g__Brevundimonas;s__Brevundimonas diminuta_D
Ref5_s23.bin.46	Ref5_s23	92.11	2.924	77.49	3149960	8336	2987	d__Bacteria;p__Pseudomonadota;c__Alphaproteobacteria;o__Caulobacterales;f__Caulobacteraceae;g__Phenylobacterium;s__
Ref5_s26.bin.6	Ref5_s26	99.18	0.54	96.48	3148591	79900	2926	d__Bacteria;p__Actinomycetota;c__Actinomycetes;o__Actinomycetales;f__SCSIO-59966;g__SCSIO-59966;s__SCSIO-59966 sp020881835
Ref5_s8.bin.212	Ref5_s8	76.81	0.308	75.27	3144297	2316	2721	d__Bacteria;p__Muiribacteriota;c__UBA9980;o__;f__;g__;s__
Ref1_s2.bin.7	Ref1_s2	91.18	1.249	84.935	3144002	21031	3050	d__Bacteria;p__Pseudomonadota;c__Alphaproteobacteria;o__Parvibaculales;f__Parvibaculaceae;g__Parvibaculum;s__Parvibaculum sp002480495
Ref5_s24.bin.199	Ref5_s24	70.13	2.041	59.925	3143912	2178	3145	d__Bacteria;p__Planctomycetota;c__Planctomycetia;o__Pirellulales;f__Thermoguttaceae;g__Thermogutta;s__
Ref1_s25.bin.33	Ref1_s25	86.9	0.297	85.415	3141964	8397	3086	d__Bacteria;p__Bdellovibrionota;c__Bacteriovoracia;o__Bacteriovoracales;f__Bacteriovoracaceae;g__Peredibacter;s__
Ref6_s1.bin.3	Ref6_s1	88.51	1.299	82.015	3140917	8993	3011	d__Bacteria;p__Bacillota;c__Moorellia;o__Moorellales;f__JACIYF01;g__JACIYF01;s__JACIYF01 sp014360065
Ref5_s19.bin.5	Ref5_s19	56.36	7.068	21.02	3138029	20378	3074	d__Bacteria;p__Actinomycetota;c__Actinomycetes;o__Mycobacteriales;f__Geodermatophilaceae;g__Blastococcus;s__
Ref1_s8.bin.16	Ref1_s8	93.14	0.877	88.755	3136798	32365	2827	d__Bacteria;p__Acidobacteriota;c__Holophagae;o__Holophagales;f__Holophagaceae;g__Geothrix;s__
Ref1_s2.bin.8	Ref1_s2	97.7	1.149	91.955	3135385	17787	2816	d__Bacteria;p__Spirochaetota;c__Spirochaetia;o__Treponematales;f__UBA12059;g__JAAYUR01;s__JAAYUR01 sp012517645
Ref5_s42.bin.20	Ref5_s42	98.68	0.303	97.165	3132774	85549	2902	d__Bacteria;p__Pseudomonadota;c__Alphaproteobacteria;o__Rhodobacterales;f__Rhodobacteraceae;g__Frigidibacter;s__Frigidibacter sp002423245
Ref1_s27.bin.79	Ref1_s27	89.47	4.725	65.845	3131652	12719	3088	d__Bacteria;p__Pseudomonadota;c__Gammaproteobacteria;o__Immundisolibacterales;f__Immundisolibacteraceae;g__Immundisolibacter;s__
Ref5_s53.bin.49	Ref5_s53	50.91	7.494	13.44	3131459	1532	3143	d__Bacteria;p__Bacteroidota;c__Bacteroidia;o__Cytophagales;f__Spirosomataceae;g__Dyadobacter;s__
Ref5_s10.bin.20	Ref5_s10	51.64	1.724	43.02	3130795	5151	3055	d__Bacteria;p__Pseudomonadota;c__Alphaproteobacteria;o__Rhizobiales;f__Beijerinckiaceae;g__Saliniramus;s__
Ref5_s52.bin.58	Ref5_s52	79.48	0.689	76.035	3129946	17929	3005	d__Bacteria;p__Pseudomonadota;c__Alphaproteobacteria;o__Sphingomonadales;f__Sphingomonadaceae;g__Sphingopyxis;s__
Ref1_s18.bin.4	Ref1_s18	89.91	2.083	79.495	3129239	7340	2799	d__Bacteria;p__Desulfobacterota;c__Desulfobulbia;o__Desulfobulbales;f__UBA5123;g__JAJYKH01;s__
Ref1_s26.bin.81	Ref1_s26	98.9	1.098	93.41	3128482	193566	2661	d__Bacteria;p__Zixibacteria;c__MSB-5A5;o__GN15;f__FEB-12;g__;s__
Ref6_s3.bin.27	Ref6_s3	89.9	2.835	75.725	3127123	21124	2694	d__Bacteria;p__Chloroflexota;c__Anaerolineae;o__DTLA01;f__DTLA01;g__DTLA01;s__DTLA01 sp014360805
Ref1_s23.bin.134	Ref1_s23	90.16	2.654	76.89	3126425	10643	2795	d__Bacteria;p__Pseudomonadota;c__Gammaproteobacteria;o__Pseudomonadales;f__Azotimanducaceae;g__;s__
Ref1_s9.bin.12	Ref1_s9	98.46	0.505	95.935	3126368	36435	2837	d__Bacteria;p__Pseudomonadota;c__Gammaproteobacteria;o__Burkholderiales;f__Burkholderiaceae;g__Extensimonas;s__Extensimonas perlucida
Ref5_s53.bin.32	Ref5_s53	87.85	2.866	73.52	3125539	35823	2760	d__Bacteria;p__Pseudomonadota;c__Gammaproteobacteria;o__Burkholderiales;f__Burkholderiaceae;g__Aquabacterium;s__Aquabacterium commune
Ref5_s20.bin.20	Ref5_s20	76.46	2.319	64.865	3125205	2164	3530	d__Bacteria;p__Actinomycetota;c__Actinomycetes;o__Propionibacteriales;f__Nocardioidaceae;g__Marmoricola;s__
Ref5_s9.bin.63	Ref5_s9	100	0	100	3124753	86732	2856	d__Bacteria;p__Desulfobacterota;c__Desulfovibrionia;o__Desulfovibrionales;f__Desulfovibrionaceae;g__Humidesulfovibrio;s__
Ref5_s11.bin.14	Ref5_s11	52.7	3.007	37.665	3124266	3814	3123	d__Bacteria;p__Pseudomonadota;c__Gammaproteobacteria;o__Burkholderiales;f__SG8-41;g__JAQGMV01;s__
Ref5_s40.bin.26	Ref5_s40	95.24	2.146	84.51	3124189	15848	2893	d__Bacteria;p__Pseudomonadota;c__Alphaproteobacteria;o__Rhodobacterales;f__Rhodobacteraceae;g__JACXUX01;s__
Ref5_s47.bin.8	Ref5_s47	100	1.709	91.455	3124092	72974	3158	d__Bacteria;p__Actinomycetota;c__Acidimicrobiia;o__Acidimicrobiales;f__CADCSY01;g__JAEKLB01;s__
Ref1_s2.bin.119	Ref1_s2	61.4	3.069	46.055	3122058	2610	3373	d__Bacteria;p__Verrucomicrobiota;c__Verrucomicrobiia;o__Chthoniobacterales;f__Terrimicrobiaceae;g__Terrimicrobium;s__
Ref5_s53.bin.56	Ref5_s53	58.96	1.724	50.34	3121411	7011	3222	d__Bacteria;p__Pseudomonadota;c__Alphaproteobacteria;o__Sphingomonadales;f__Sphingomonadaceae;g__JAEZQR01;s__
Ref5_s19.bin.17	Ref5_s19	70.86	0	70.86	3121212	4405	3076	d__Bacteria;p__Pseudomonadota;c__Alphaproteobacteria;o__Kiloniellales;f__JACOMY01;g__JAKOWB01;s__
Ref5_s33.bin.4	Ref5_s33	99.24	0.178	98.35	3120836	25760	2924	d__Bacteria;p__Pseudomonadota;c__Gammaproteobacteria;o__Pseudomonadales;f__Balneatricaceae;g__Marinobacterium;s__Marinobacterium_D sp030602245
Ref5_s9.bin.76	Ref5_s9	85.44	0.595	82.465	3119660	11391	2838	d__Bacteria;p__Desulfobacterota;c__Desulfovibrionia;o__Desulfovibrionales;f__Desulfomicrobiaceae;g__Desulfomicrobium;s__
Ref1_s23.bin.111	Ref1_s23	94.83	1.505	87.305	3119334	13210	2898	d__Bacteria;p__Desulfobacterota;c__DSM-4660;o__Desulfatiglandales;f__Desulfatiglandaceae;g__G963666345;s__
Ref1_s23.bin.90	Ref1_s23	96.8	3.6	78.8	3118601	10848	2984	d__Bacteria;p__Spirochaetota;c__Spirochaetia;o__DSM-27196;f__Alkalispirochaetaceae;g__Alkalispirochaeta;s__
Ref5_s5.bin.32	Ref5_s5	97.31	0.537	94.625	3117848	170295	2505	d__Bacteria;p__Bacteroidota;c__Bacteroidia;o__Bacteroidales;f__F082;g__JALNZU01;s__JALNZU01 sp021287165
Ref5_s5.bin.34	Ref5_s5	74.95	2.586	62.02	3117749	5210	3215	d__Bacteria;p__Pseudomonadota;c__Alphaproteobacteria;o__Rhodobacterales;f__Rhodobacteraceae;g__Pararhodobacter;s__
Ref5_s37.bin.16	Ref5_s37	82.46	4.093	61.995	3117067	23078	3041	d__Bacteria;p__Actinomycetota;c__Actinomycetes;o__Propionibacteriales;f__Nocardioidaceae;g__Marmoricola;s__
Ref5_s8.bin.124	Ref5_s8	89.53	0.466	87.2	3116250	37985	3094	d__Bacteria;p__Pseudomonadota;c__Gammaproteobacteria;o__Burkholderiales;f__Rhodocyclaceae;g__Sulfuricystis;s__
Ref1_s28.bin.4	Ref1_s28	89.55	2.689	76.105	3113799	9775	2975	d__Bacteria;p__Pseudomonadota;c__Gammaproteobacteria;o__Pseudomonadales;f__Oleiphilaceae;g__Marinobacter;s__
Ref5_s13.bin.28	Ref5_s13	95.18	0.518	92.59	3113747	77899	2944	d__Bacteria;p__Pseudomonadota;c__Gammaproteobacteria;o__Burkholderiales;f__Rhodocyclaceae;g__Sulfuricystis;s__
Ref1_s2.bin.3	Ref1_s2	96.93	0	96.93	3111666	39003	3048	d__Bacteria;p__Pseudomonadota;c__Alphaproteobacteria;o__Sphingomonadales;f__Sphingomonadaceae;g__Sphingomonas;s__
Ref5_s24.bin.77	Ref5_s24	97.8	0.156	97.02	3111501	7121	2856	d__Bacteria;p__Thermotogota;c__Thermotogae;o__Petrotogales;f__Kosmotogaceae;g__Mesotoga;s__Mesotoga sp001603185
Ref1_s26.bin.48	Ref1_s26	84.8	0.854	80.53	3111310	6509	2696	d__Bacteria;p__Acidobacteriota;c__UBA6911;o__RPQK01;f__JAPXNP01;g__G963663735;s__
Ref1_s1.bin.16	Ref1_s1	54.5	3.189	38.555	3108920	2415	2722	d__Bacteria;p__Armatimonadota;c__Zipacnadia;o__Zipacnadales;f__UBA5352;g__UBA5352;s__
Ref5_s9.bin.64	Ref5_s9	66.34	3.861	47.035	3106369	4461	2667	d__Bacteria;p__Bacteroidota;c__Bacteroidia;o__Bacteroidales;f__Prolixibacteraceae;g__UBA1413;s__
Ref5_s46.bin.26	Ref5_s46	98.08	1.202	92.07	3104976	18021	2615	d__Bacteria;p__Bacteroidota;c__Bacteroidia;o__Bacteroidales;f__Dysgonomonadaceae;g__Seramator;s__
Ref1_s17.bin.34	Ref1_s17	86.97	3.494	69.5	3104564	6724	2604	d__Bacteria;p__Bacteroidota;c__Bacteroidia;o__Bacteroidales;f__Prolixibacteraceae;g__Mariniphaga;s__
Ref1_s26.bin.75	Ref1_s26	93.28	3.007	78.245	3103887	24857	2919	d__Bacteria;p__Pseudomonadota;c__Gammaproteobacteria;o__Burkholderiales;f__Thiobacillaceae;g__Parasulfuritortus;s__
Ref5_s11.bin.11	Ref5_s11	66.99	1.898	57.5	3101331	5790	3017	d__Bacteria;p__Pseudomonadota;c__Alphaproteobacteria;o__Rhizobiales;f__Beijerinckiaceae;g__Bosea;s__Bosea robiniae
Ref5_s43.bin.18	Ref5_s43	95.31	1.969	85.465	3101126	42972	3034	d__Bacteria;p__Pseudomonadota;c__Alphaproteobacteria;o__Rhodobacterales;f__Rhodobacteraceae;g__JAMJFX01;s__JAMJFX01 sp023544865
Ref5_s24.bin.3	Ref5_s24	98.22	0.832	94.06	3099666	82149	2751	d__Bacteria;p__Bacillota;c__Clostridia;o__Christensenellales;f__CAG-138;g__UBA7703;s__
Ref1_s15.bin.44	Ref1_s15	100	0	100	3099294	206521	2931	d__Bacteria;p__Desulfobacterota;c__Desulfovibrionia;o__Desulfovibrionales;f__Desulfovibrionaceae;g__Aminidesulfovibrio;s__Aminidesulfovibrio aminophilus
Ref5_s28.bin.20	Ref5_s28	95.77	0.494	93.3	3099242	18305	3013	d__Bacteria;p__Pseudomonadota;c__Alphaproteobacteria;o__Sphingomonadales;f__Sphingomonadaceae;g__Tsuneonella;s__Tsuneonella suprasediminis
Ref1_s3.bin.50	Ref1_s3	98.39	0.118	97.8	3098019	82879	2867	d__Bacteria;p__Pseudomonadota;c__Gammaproteobacteria;o__Burkholderiales;f__Burkholderiaceae;g__JAAYGT01;s__
Ref5_s16.bin.6	Ref5_s16	91.66	1.774	82.79	3095569	7767	2786	d__Bacteria;p__Bacteroidota;c__Bacteroidia;o__Flavobacteriales;f__Flavobacteriaceae;g__Salinimicrobium;s__Salinimicrobium nanhaiense
Ref6_s1.bin.19	Ref6_s1	98.29	1.709	89.745	3093716	30306	2674	d__Bacteria;p__Actinomycetota;c__Geothermincolia;o__Geothermincolales;f__RBG-13-55-18;g__Solincola;s__Solincola_B sp014360645
Ref5_s51.bin.33	Ref5_s51	79.8	2.185	68.875	3093307	4440	3063	d__Bacteria;p__Pseudomonadota;c__Alphaproteobacteria;o__Sphingomonadales;f__Sphingomonadaceae;g__Sphingomonas;s__
Ref5_s49.bin.9	Ref5_s49	97.77	0.404	95.75	3093176	25952	2946	d__Bacteria;p__Pseudomonadota;c__Alphaproteobacteria;o__Rhodobacterales;f__Rhodobacteraceae;g__JACIYW01;s__
Ref5_s30.bin.23	Ref5_s30	99.59	1.355	92.815	3092603	122040	3090	d__Bacteria;p__Campylobacterota;c__Campylobacteria;o__Campylobacterales;f__Arcobacteraceae;g__Halarcobacter;s__Halarcobacter arenosus
Ref1_s2.bin.112	Ref1_s2	61.36	0.344	59.64	3087930	3431	2543	d__Bacteria;p__Chloroflexota;c__Anaerolineae;o__Aggregatilineales;f__Phototrophicaceae;g__ZC4RG36;s__
Ref5_s53.bin.48	Ref5_s53	100	0	100	3086849	312043	2889	d__Bacteria;p__Pseudomonadota;c__Gammaproteobacteria;o__Burkholderiales;f__Methylophilaceae;g__Methylophilus;s__Methylophilus sp001424665
Ref1_s16.bin.61	Ref1_s16	95.69	0.645	92.465	3086256	19722	2895	d__Bacteria;p__Desulfobacterota;c__Desulfuromonadia;o__Desulfuromonadales;f__Geoalkalibacteraceae;g__Geoalkalibacter;s__Geoalkalibacter_A sp034189505
Ref5_s23.bin.79	Ref5_s23	58.34	6.611	25.285	3085762	3614	2774	d__Bacteria;p__Chloroflexota;c__Anaerolineae;o__Anaerolineales;f__Anaerolineaceae;g__JBDKTF01;s__
Ref5_s26.bin.15	Ref5_s26	81.97	1.048	76.73	3085532	7559	2584	d__Bacteria;p__Bacillota;c__Clostridia;o__DSM-8532;f__DSM-8532;g__JAEWSN01;s__JAEWSN01 sp023459915
Ref1_s21.bin.64	Ref1_s21	52.28	1.851	43.025	3084458	1790	2699	d__Bacteria;p__Armatimonadota;c__Zipacnadia;o__Zipacnadales;f__UBA5352;g__JALGVA01;s__
Ref1_s2.bin.72	Ref1_s2	98.91	0	98.91	3083464	528943	2840	d__Bacteria;p__Pseudomonadota;c__Alphaproteobacteria;o__TMED2;f__TMED2;g__;s__
Ref5_s7.bin.98	Ref5_s7	58.14	0	58.14	3083366	6056	3246	d__Bacteria;p__Pseudomonadota;c__Alphaproteobacteria;o__Caulobacterales;f__Caulobacteraceae;g__Phenylobacterium;s__
Ref5_s3.bin.104	Ref5_s3	83.8	2.655	70.525	3082770	24115	2761	d__Bacteria;p__Pseudomonadota;c__Gammaproteobacteria;o__Xanthomonadales;f__Xanthomonadaceae;g__Pseudoxanthomonas;s__
Ref5_s2.bin.30	Ref5_s2	76.23	2.564	63.41	3078655	15288	2927	d__Bacteria;p__Actinomycetota;c__Acidimicrobiia;o__Acidimicrobiales;f__Microtrichaceae;g__;s__
Ref5_s43.bin.4	Ref5_s43	55.17	1.724	46.55	3077313	3096	3022	d__Bacteria;p__Pseudomonadota;c__Alphaproteobacteria;o__Rhizobiales;f__Xanthobacteraceae;g__Ancylobacter;s__Ancylobacter rudongensis
Ref5_s48.bin.6	Ref5_s48	70.48	3.448	53.24	3076009	8626	3123	d__Bacteria;p__Actinomycetota;c__Actinomycetes;o__Propionibacteriales;f__Nocardioidaceae;g__Nocardioides;s__
Ref1_s4.bin.69	Ref1_s4	100	1.072	94.64	3075281	31954	2879	d__Bacteria;p__Pseudomonadota;c__Gammaproteobacteria;o__Burkholderiales;f__Burkholderiaceae;g__Thiomonas;s__Thiomonas sp034007205
Ref5_s37.bin.42	Ref5_s37	72.26	1.724	63.64	3074793	24913	2990	d__Bacteria;p__Pseudomonadota;c__Alphaproteobacteria;o__Caulobacterales;f__Caulobacteraceae;g__Brevundimonas;s__Brevundimonas vesicularis
Ref1_s4.bin.54	Ref1_s4	83.37	1.418	76.28	3074602	5217	2871	d__Bacteria;p__Bacillota;c__Clostridia;o__Peptostreptococcales;f__Anaerovoracaceae;g__Sinanaerobacter;s__
Ref5_s43.bin.32	Ref5_s43	98.17	0.609	95.125	3072694	92693	2851	d__Bacteria;p__Pseudomonadota;c__Gammaproteobacteria;o__Immundisolibacterales;f__Immundisolibacteraceae;g__Immundisolibacter;s__Immundisolibacter sp014359565
Ref6_s1.bin.11	Ref6_s1	95.27	1.313	88.705	3071153	10052	2714	d__Bacteria;p__Chloroflexota;c__Anaerolineae;o__JACIWP01;f__JACIWP01;g__JACIWP01;s__JACIWP01 sp014360855
Ref1_s9.bin.2	Ref1_s9	98.97	1.179	93.075	3069951	33959	2992	d__Bacteria;p__Pseudomonadota;c__Alphaproteobacteria;o__Caulobacterales;f__Caulobacteraceae;g__Phenylobacterium;s__
Ref5_s13.bin.12	Ref5_s13	99.19	4.299	77.695	3068164	27088	2825	d__Bacteria;p__Bacillota;c__Clostridia;o__Peptostreptococcales;f__Acidaminobacteraceae;g__;s__
Ref5_s24.bin.227	Ref5_s24	85.48	0.967	80.645	3067326	5523	2861	d__Bacteria;p__Desulfobacterota;c__Desulfobacteria;o__Desulfobacterales;f__Desulfatibacillaceae;g__JAGVAW01;s__
Ref5_s21.bin.11	Ref5_s21	84.57	1.967	74.735	3066287	6296	2972	d__Bacteria;p__Pseudomonadota;c__Alphaproteobacteria;o__Rhodobacterales;f__Rhodobacteraceae;g__Paracoccus;s__
Ref1_s25.bin.31	Ref1_s25	53.6	0	53.6	3065296	4520	2985	d__Bacteria;p__Pseudomonadota;c__Alphaproteobacteria;o__Rhodobacterales;f__Rhodobacteraceae;g__Pararhodobacter;s__
Ref5_s43.bin.55	Ref5_s43	52.53	1.724	43.91	3064533	3407	3282	d__Bacteria;p__Pseudomonadota;c__Alphaproteobacteria;o__Rhodobacterales;f__Rhodobacteraceae;g__Roseovarius;s__Roseovarius mucosus
Ref5_s54.bin.8	Ref5_s54	93.94	1.641	85.735	3063668	10613	2895	d__Bacteria;p__Actinomycetota;c__Actinomycetes;o__Actinomycetales;f__Microbacteriaceae;g__Microbacterium;s__
Ref1_s4.bin.52	Ref1_s4	93.1	1.804	84.08	3062381	8101	2960	d__Bacteria;p__Bacillota;c__Desulfotomaculia;o__Desulfotomaculales;f__Desulfallaceae;g__Desulfotruncus;s__
Ref1_s14.bin.28	Ref1_s14	83.05	0.709	79.505	3060232	7539	2774	d__Bacteria;p__Bacillota;c__Clostridia;o__Peptostreptococcales;f__Anaerovoracaceae;g__Sinanaerobacter;s__
Ref5_s32.bin.2	Ref5_s32	95.91	2.08	85.51	3057669	27670	2833	d__Bacteria;p__Pseudomonadota;c__Gammaproteobacteria;o__Burkholderiales;f__Burkholderiaceae;g__JAAYGT01;s__
Ref5_s40.bin.32	Ref5_s40	99.46	0.117	98.875	3057123	22866	2742	d__Bacteria;p__Bacteroidota;c__Bacteroidia;o__Flavobacteriales;f__Flavobacteriaceae;g__Flavobacterium;s__
Ref1_s18.bin.19	Ref1_s18	67.24	4.31	45.69	3056338	8555	2897	d__Bacteria;p__Pseudomonadota;c__Gammaproteobacteria;o__Xanthomonadales;f__Xanthomonadaceae;g__Novilysobacter;s__Novilysobacter spongiicola
Ref5_s25.bin.90	Ref5_s25	52.74	0.862	48.43	3055970	3765	3122	d__Bacteria;p__Pseudomonadota;c__Alphaproteobacteria;o__Caulobacterales;f__Caulobacteraceae;g__Phenylobacterium;s__
Ref1_s24.bin.8	Ref1_s24	85.82	4.245	64.595	3053106	3602	2614	d__Bacteria;p__Bacteroidota;c__Ignavibacteria;o__Ignavibacteriales;f__Melioribacteraceae;g__SURF-28;s__
Ref1_s2.bin.109	Ref1_s2	97.66	0	97.66	3050946	44312	2645	d__Bacteria;p__Spirochaetota;c__Spirochaetia;o__Treponematales;f__Breznakiellaceae;g__Gracilinema;s__
Ref5_s45.bin.25	Ref5_s45	98.77	0	98.77	3048362	97794	2855	d__Bacteria;p__Actinomycetota;c__Actinomycetes;o__Propionibacteriales;f__Propionibacteriaceae;g__Arachnia;s__
Ref4_s3.bin.1	Ref4_s3	89.77	2.06	79.47	3048319	21248	2430	d__Bacteria;p__Bacteroidota;c__Bacteroidia;o__Bacteroidales;f__Lentimicrobiaceae;g__Lentimicrobium;s__Lentimicrobium sp002441345
Ref5_s41.bin.24	Ref5_s41	88.42	0.86	84.12	3047916	18985	3022	d__Bacteria;p__Pseudomonadota;c__Alphaproteobacteria;o__Rhizobiales;f__Hyphomicrobiaceae;g__Hyphomicrobium;s__
Ref1_s27.bin.15	Ref1_s27	93.91	0.8	89.91	3047744	25667	2909	d__Bacteria;p__Pseudomonadota;c__Alphaproteobacteria;o__Caulobacterales;f__Parvularculaceae;g__JACKIL01;s__
Ref1_s8.bin.71	Ref1_s8	88.04	4.87	63.69	3047264	10771	2843	d__Bacteria;p__Desulfobacterota;c__Desulfuromonadia;o__Desulfuromonadales;f__;g__;s__
Ref5_s25.bin.76	Ref5_s25	89.23	1.161	83.425	3046889	89288	2887	d__Bacteria;p__Pseudomonadota;c__Alphaproteobacteria;o__Rhodobacterales;f__Rhodobacteraceae;g__LNNU-3342;s__
Ref5_s49.bin.27	Ref5_s49	95.29	1.631	87.135	3046198	11502	2880	d__Bacteria;p__Pseudomonadota;c__Alphaproteobacteria;o__Rhodobacterales;f__Rhodobacteraceae;g__Roseovarius;s__
Ref1_s7.bin.1	Ref1_s7	94.53	0.693	91.065	3045911	21799	2842	d__Bacteria;p__Pseudomonadota;c__Alphaproteobacteria;o__Sphingomonadales;f__Sphingomonadaceae;g__Novosphingobium;s__
Ref5_s20.bin.14	Ref5_s20	97.43	3.073	82.065	3045848	63496	3014	d__Bacteria;p__Pseudomonadota;c__Alphaproteobacteria;o__Caulobacterales;f__Caulobacteraceae;g__Brevundimonas;s__
Ref1_s23.bin.54	Ref1_s23	95.53	3.296	79.05	3045732	8656	2638	d__Bacteria;p__Marinisomatota;c__UBA2242;o__UBA2242;f__UBA2242;g__B118-G9;s__
Ref1_s26.bin.58	Ref1_s26	88	2.083	77.585	3044165	19857	2806	d__Bacteria;p__Desulfobacterota;c__Desulfobulbia;o__Desulfobulbales;f__Desulfocapsaceae;g__UBA2270;s__
Ref5_s47.bin.50	Ref5_s47	74.37	0.854	70.1	3042774	12876	2932	d__Bacteria;p__Actinomycetota;c__Nitriliruptoria;o__Nitriliruptorales;f__Nitriliruptoraceae;g__Egicoccus;s__
Ref5_s40.bin.22	Ref5_s40	60.34	0	60.34	3041971	6620	3063	d__Bacteria;p__Pseudomonadota;c__Alphaproteobacteria;o__Rhizobiales;f__Rhizobiaceae;g__RCIZ01;s__
Ref5_s43.bin.11	Ref5_s43	97.57	0.454	95.3	3041045	107806	2888	d__Bacteria;p__Pseudomonadota;c__Alphaproteobacteria;o__Rhodobacterales;f__Rhodobacteraceae;g__JAIYDJ01;s__
Ref5_s9.bin.126	Ref5_s9	95.43	3.37	78.58	3038332	12959	2724	d__Bacteria;p__Spirochaetota;c__UBA4802;o__UBA4802;f__UB4802;g__UBA4802;s__
Ref5_s11.bin.44	Ref5_s11	96.34	0.609	93.295	3036078	125849	2831	d__Bacteria;p__Pseudomonadota;c__Gammaproteobacteria;o__Immundisolibacterales;f__Immundisolibacteraceae;g__Immundisolibacter;s__
Ref5_s7.bin.29	Ref5_s7	99	0.546	96.27	3034788	43588	2873	d__Bacteria;p__Pseudomonadota;c__Gammaproteobacteria;o__Burkholderiales;f__Nitrosomonadaceae;g__Nitrosospira;s__
Ref5_s40.bin.44	Ref5_s40	69.66	3.188	53.72	3033791	4334	3004	d__Bacteria;p__Pseudomonadota;c__Alphaproteobacteria;o__Oceanibaculales;f__Oceanibaculaceae;g__Oceanibaculum;s__Oceanibaculum nanhaiense
Ref5_s9.bin.151	Ref5_s9	64.76	6.363	32.945	3033049	3913	2857	d__Bacteria;p__Chloroflexota;c__Anaerolineae;o__Anaerolineales;f__Anaerolineaceae;g__DAOUGC01;s__
Ref5_s21.bin.15	Ref5_s21	96.05	0.461	93.745	3032135	175494	2939	d__Bacteria;p__Pseudomonadota;c__Gammaproteobacteria;o__Burkholderiales;f__Rhodocyclaceae;g__Sulfuricystis;s__Sulfuricystis sp937888595
Ref5_s2.bin.41	Ref5_s2	79.31	4.195	58.335	3031886	3225	2753	d__Bacteria;p__Bacteroidota;c__Bacteroidia;o__Chitinophagales;f__Chitinophagaceae;g__Flavisolibacter;s__
Ref5_s19.bin.38	Ref5_s19	99.56	0.649	96.315	3031023	149586	2974	d__Bacteria;p__Pseudomonadota;c__Alphaproteobacteria;o__Caulobacterales;f__Caulobacteraceae;g__Brevundimonas;s__
Ref5_s1.bin.37	Ref5_s1	57.52	0.995	52.545	3029968	7419	2934	d__Bacteria;p__Pseudomonadota;c__Alphaproteobacteria;o__Acetobacterales;f__Acetobacteraceae;g__Neoroseomonas;s__Neoroseomonas alkaliterrae
Ref5_s10.bin.22	Ref5_s10	98.07	0	98.07	3029477	32037	2904	d__Bacteria;p__Pseudomonadota;c__Alphaproteobacteria;o__Rhodospirillales;f__2-12-FULL-67-15;g__2-12-FULL-67-15;s__
Ref5_s38.bin.19	Ref5_s38	94.82	4.729	71.175	3028432	32728	2847	d__Bacteria;p__Actinomycetota;c__Actinomycetes;o__Actinomycetales;f__Microbacteriaceae;g__Microbacterium;s__
Ref5_s9.bin.78	Ref5_s9	88.86	1.98	78.96	3027403	11055	2908	d__Bacteria;p__Bacillota;c__JAUYEF01;o__JAUYEF01;f__JAUYEF01;g__;s__
Ref5_s2.bin.45	Ref5_s2	97.43	1.092	91.97	3026709	224849	2428	d__Bacteria;p__Bacteroidota;c__Kapaibacteriia;o__Kapaibacteriales;f__UBA2268;g__PGYU01;s__
Ref5_s14.bin.18	Ref5_s14	75.75	0.957	70.965	3026338	6075	2699	d__Bacteria;p__Pseudomonadota;c__Gammaproteobacteria;o__Xanthomonadales;f__Xanthomonadaceae;g__Stenotrophomonas;s__
Ref5_s38.bin.33	Ref5_s38	96.91	0.123	96.295	3026123	72925	2809	d__Bacteria;p__Pseudomonadota;c__Gammaproteobacteria;o__Pseudomonadales;f__Porticoccaceae;g__JAGPUQ01;s__JAGPUQ01 sp036677085
Ref5_s3.bin.91	Ref5_s3	76.52	2.239	65.325	3025578	3118	3043	d__Bacteria;p__Pseudomonadota;c__Alphaproteobacteria;o__Rhizobiales;f__Xanthobacteraceae;g__P52-10;s__
Ref5_s52.bin.13	Ref5_s52	96.95	0.609	93.905	3023983	165156	2802	d__Bacteria;p__Pseudomonadota;c__Gammaproteobacteria;o__Immundisolibacterales;f__Immundisolibacteraceae;g__Immundisolibacter;s__
Ref5_s24.bin.67	Ref5_s24	66.47	1.217	60.385	3023489	3106	2743	d__Bacteria;p__Planctomycetota;c__Planctomycetia;o__Pirellulales;f__Thermoguttaceae;g__Thermogutta;s__
Ref5_s43.bin.38	Ref5_s43	99.68	0.543	96.965	3021949	79486	3058	d__Bacteria;p__Pseudomonadota;c__Alphaproteobacteria;o__Caulobacterales;f__Caulobacteraceae;g__Brevundimonas;s__Brevundimonas sp001794825
Ref5_s53.bin.57	Ref5_s53	69.2	2.037	59.015	3021670	9307	2778	d__Bacteria;p__Bacteroidota;c__Bacteroidia;o__Flavobacteriales;f__Flavobacteriaceae;g__Flavobacterium;s__
Ref5_s53.bin.31	Ref5_s53	93.57	0.962	88.76	3021275	113633	2863	d__Bacteria;p__Pseudomonadota;c__Alphaproteobacteria;o__Sphingomonadales;f__Sphingomonadaceae;g__Sphingomonas;s__
Ref5_s53.bin.37	Ref5_s53	96.64	0.498	94.15	3017768	124133	2833	d__Bacteria;p__Pseudomonadota;c__Gammaproteobacteria;o__Burkholderiales;f__Burkholderiaceae;g__PBB1;s__
Ref5_s8.bin.109	Ref5_s8	50.94	0	50.94	3016309	6900	2922	d__Bacteria;p__Pseudomonadota;c__Gammaproteobacteria;o__Burkholderiales;f__Rhodocyclaceae;g__Sulfuricystis;s__Sulfuricystis sp024709955
Ref5_s30.bin.27	Ref5_s30	98.38	2.822	84.27	3012803	25779	2819	d__Bacteria;p__Bacillota;c__Clostridia;o__Christensenellales;f__Christensenellaceae;g__JAEYKI01;s__
Ref1_s25.bin.13	Ref1_s25	92.96	0.995	87.985	3012263	20059	2873	d__Bacteria;p__Pseudomonadota;c__Alphaproteobacteria;o__Sphingomonadales;f__Sphingomonadaceae;g__Alteraurantiacibacter;s__
Ref5_s8.bin.175	Ref5_s8	68.97	2.711	55.415	3011545	3828	3085	d__Bacteria;p__Pseudomonadota;c__Alphaproteobacteria;o__Ferrovibrionales;f__Ferrovibrionaceae;g__JAHCJQ01;s__
Ref5_s9.bin.143	Ref5_s9	99.44	0.558	96.65	3010441	95138	2618	d__Bacteria;p__Bacteroidota;c__Ignavibacteria;o__Ignavibacteriales;f__Ignavibacteriaceae;g__Ignavibacterium;s__
Ref1_s27.bin.50	Ref1_s27	97.29	2.927	82.655	3008747	13312	2471	d__Bacteria;p__Chlamydiota;c__Chlamydiia;o__Chlamydiales;f__Parachlamydiaceae;g__;s__
Ref5_s18.bin.16	Ref5_s18	94.7	1.975	84.825	3007980	24601	3074	d__Bacteria;p__Pseudomonadota;c__Alphaproteobacteria;o__Caulobacterales;f__Caulobacteraceae;g__Brevundimonas;s__
Ref1_s8.bin.5	Ref1_s8	97.01	0.762	93.2	3005800	20406	2922	d__Bacteria;p__Pseudomonadota;c__Alphaproteobacteria;o__Acetobacterales;f__Acetobacteraceae;g__Acidocella;s__Acidocella aminolytica
Ref1_s1.bin.12	Ref1_s1	96.12	0.215	95.045	3005521	27210	2854	d__Bacteria;p__Desulfobacterota;c__Desulfuromonadia;o__Desulfuromonadales;f__Geopsychrobacteraceae;g__Geopsychrobacter;s__
Ref1_s12.bin.21	Ref1_s12	83.15	2.347	71.415	3005502	4270	2612	d__Bacteria;p__Bacteroidota;c__Bacteroidia;o__Bacteroidales;f__Prolixibacteraceae;g__Tangfeifania;s__
Ref5_s39.bin.36	Ref5_s39	87.35	2.564	74.53	3004970	27430	2992	d__Bacteria;p__Actinomycetota;c__Acidimicrobiia;o__Acidimicrobiales;f__JACDCH01;g__UBA9382;s__
Ref4_s2.bin.16	Ref4_s2	78.97	2.903	64.455	3003214	19153	2986	d__Bacteria;p__Desulfobacterota;c__Syntrophorhabdia;o__Syntrophorhabdales;f__Syntrophorhabdaceae;g__Delta-02;s__Delta-02 sp002305765
Ref5_s24.bin.257	Ref5_s24	98.27	0.011	98.215	3003103	44021	2791	d__Bacteria;p__Pseudomonadota;c__Gammaproteobacteria;o__Pseudomonadales;f__Porticoccaceae;g__JAGPUQ01;s__
Ref1_s21.bin.9	Ref1_s21	83.6	2.158	72.81	3002116	5545	2561	d__Bacteria;p__Bacteroidota;c__Bacteroidia;o__Bacteroidales;f__B18-G4;g__B18-G4;s__
Ref5_s3.bin.68	Ref5_s3	60.34	0	60.34	3001671	4772	3116	d__Bacteria;p__Actinomycetota;c__Thermoleophilia;o__Miltoncostaeales;f__Miltoncostaeaceae;g__Miltoncostaea;s__
Ref5_s52.bin.9	Ref5_s52	55.83	0	55.83	3001269	9060	2944	d__Bacteria;p__Pseudomonadota;c__Alphaproteobacteria;o__Sphingomonadales;f__Sphingomonadaceae;g__Sphingopyxis;s__
Ref1_s26.bin.91	Ref1_s26	87.92	0.595	84.945	3001069	10484	2737	d__Bacteria;p__Desulfobacterota;c__Desulfobulbia;o__Desulfobulbales;f__Desulfocapsaceae;g__Desulfoprunum;s__Desulfoprunum sp000769715
Ref1_s23.bin.4	Ref1_s23	94.4	2	84.4	3000267	8948	2822	d__Bacteria;p__Spirochaetota;c__Spirochaetia;o__DSM-27196;f__SLST01;g__SLST01;s__
Ref5_s19.bin.58	Ref5_s19	62.93	0	62.93	3000232	10281	2841	d__Bacteria;p__Gemmatimonadota;c__Gemmatimonadetes;o__Longimicrobiales;f__Longimicrobiaceae;g__;s__
Ref5_s9.bin.173	Ref5_s9	95.79	2.079	85.395	2999954	15710	2422	d__Bacteria;p__Bacteroidota;c__Bacteroidia;o__Bacteroidales;f__Tenuifilaceae;g__Tenuifilum;s__
Ref5_s24.bin.271	Ref5_s24	51.39	9.938	1.7	2997445	1740	3339	d__Bacteria;p__Synergistota;c__Synergistia;o__Synergistales;f__Aminobacteriaceae;g__JAAYLU01;s__
Ref5_s8.bin.57	Ref5_s8	59.67	4.402	37.66	2996716	2165	3152	d__Bacteria;p__Chloroflexota;c__Chloroflexia;o__Thermomicrobiales;f__UBA6265;g__JACCYX01;s__
Ref1_s23.bin.35	Ref1_s23	96.66	1.6	88.66	2996471	14099	2852	d__Bacteria;p__Spirochaetota;c__Spirochaetia;o__DSM-27196;f__Alkalispirochaetaceae;g__Alkalispirochaeta;s__
Ref5_s24.bin.118	Ref5_s24	100	1.098	94.51	2996136	116474	2512	d__Bacteria;p__Zixibacteria;c__MSB-5A5;o__GN15;f__FEB-12;g__WJKG01;s__
Ref5_s1.bin.8	Ref5_s1	97.17	1.866	87.84	2995995	46277	2928	d__Bacteria;p__Pseudomonadota;c__Alphaproteobacteria;o__Caulobacterales;f__Hyphomonadaceae;g__Hyphomonas;s__
Ref1_s25.bin.14	Ref1_s25	89.03	0	89.03	2992878	12742	2834	d__Bacteria;p__Actinomycetota;c__Actinomycetes;o__Mycobacteriales;f__Mycobacteriaceae;g__Dietzia;s__Dietzia sp014145095
Ref1_s21.bin.107	Ref1_s21	93.1	2.821	78.995	2992230	8164	2909	d__Bacteria;p__Actinomycetota;c__Thermoleophilia;o__RBG-16-64-13;f__RBG-16-64-13;g__JAAYZX01;s__
Ref5_s54.bin.19	Ref5_s54	94.25	3.034	79.08	2988978	13328	2894	d__Bacteria;p__Pseudomonadota;c__Gammaproteobacteria;o__Burkholderiales;f__Burkholderiaceae;g__Oxalicibacterium;s__
Ref1_s27.bin.48	Ref1_s27	96.62	2.027	86.485	2987069	35695	2543	d__Bacteria;p__Chlamydiota;c__Chlamydiia;o__Chlamydiales;f__Parachlamydiaceae;g__;s__
Ref5_s39.bin.4	Ref5_s39	98.17	1.829	89.025	2986176	99299	2753	d__Bacteria;p__Pseudomonadota;c__Gammaproteobacteria;o__Immundisolibacterales;f__Immundisolibacteraceae;g__Immundisolibacter;s__
Ref5_s9.bin.178	Ref5_s9	92.25	1.29	85.8	2985011	21246	2740	d__Bacteria;p__Desulfobacterota;c__Syntrophia;o__Syntrophales;f__Smithellaceae;g__MVRV01;s__MVRV01 sp002068015
Ref1_s18.bin.2	Ref1_s18	97.18	0.07	96.83	2982813	18132	2511	d__Bacteria;p__Pseudomonadota;c__Gammaproteobacteria;o__Pseudomonadales;f__Moraxellaceae;g__Psychrobacter;s__Psychrobacter sp035469765
Ref5_s47.bin.19	Ref5_s47	96.44	2.97	81.59	2980866	118761	2932	d__Bacteria;p__Chloroflexota;c__Dehalococcoidia;o__UBA2979;f__UBA2979;g__W-Chloroflexi-9;s__
Ref1_s2.bin.12	Ref1_s2	76.33	1.263	70.015	2979181	2426	2632	d__Bacteria;p__Gemmatimonadota;c__Glassbacteria;o__GWA2-58-10;f__GWA2-58-10;g__JAJFUG01;s__
Ref1_s26.bin.11	Ref1_s26	99.48	0.384	97.56	2979044	75558	2883	d__Bacteria;p__Campylobacterota;c__Campylobacteria;o__Campylobacterales;f__Sulfurospirillaceae;g__Sulfurospirillum;s__
Ref1_s17.bin.20	Ref1_s17	94.14	1.265	87.815	2978942	43295	2832	d__Bacteria;p__Bacillota;c__Desulfotomaculia;o__Desulfotomaculales;f__Nap2-2B;g__;s__
Ref5_s22.bin.32	Ref5_s22	99.44	0	99.44	2978785	75770	2493	d__Bacteria;p__Bacteroidota;c__Ignavibacteria;o__Ignavibacteriales;f__Ignavibacteriaceae;g__;s__
Ref5_s43.bin.21	Ref5_s43	99.84	0.956	95.06	2978631	146543	2882	d__Bacteria;p__Pseudomonadota;c__Gammaproteobacteria;o__Burkholderiales;f__Thiobacillaceae;g__Thiobacillus;s__Thiobacillus sp003510325
Ref5_s50.bin.3	Ref5_s50	99.9	0	99.9	2977701	21903	2424	d__Bacteria;p__Pseudomonadota;c__Gammaproteobacteria;o__Pseudomonadales;f__Moraxellaceae;g__Psychrobacter;s__Psychrobacter glacincola
Ref5_s9.bin.25	Ref5_s9	97	0.88	92.6	2977204	64548	2896	d__Bacteria;p__Pseudomonadota;c__Gammaproteobacteria;o__Thiohalomonadales;f__Thiohalomonadaceae;g__Sulfurivermis;s__
Ref1_s23.bin.104	Ref1_s23	98.47	0.217	97.385	2975868	14308	2889	d__Bacteria;p__Pseudomonadota;c__Alphaproteobacteria;o__Parvibaculales;f__Parvibaculaceae;g__Parvibaculum;s__
Ref1_s2.bin.78	Ref1_s2	55.69	4.525	33.065	2975826	5185	2935	d__Bacteria;p__Pseudomonadota;c__Gammaproteobacteria;o__Pseudomonadales;f__Pseudomonadaceae;g__Stutzerimonas;s__
Ref5_s9.bin.111	Ref5_s9	90.78	1.117	85.195	2975178	19730	2433	d__Bacteria;p__Bacteroidota;c__Ignavibacteria;o__Ignavibacteriales;f__Melioribacteraceae;g__JAEXOD01;s__
Ref5_s47.bin.37	Ref5_s47	97.68	0	97.68	2974428	47961	3073	d__Bacteria;p__Chloroflexota;c__Dehalococcoidia;o__Australimonadales;f__Australimonadaceae;g__Australimonas;s__
Ref5_s33.bin.2	Ref5_s33	98.71	0.228	97.57	2974306	56904	2808	d__Bacteria;p__Pseudomonadota;c__Gammaproteobacteria;o__Pseudomonadales;f__Balneatricaceae;g__Marinobacterium;s__
Ref5_s16.bin.16	Ref5_s16	96.82	0.901	92.315	2972829	120664	2845	d__Bacteria;p__Pseudomonadota;c__Alphaproteobacteria;o__Sphingomonadales;f__Sphingomonadaceae;g__Pelagerythrobacter;s__
Ref1_s6.bin.52	Ref1_s6	92.38	1.075	87.005	2968971	11665	2416	d__Bacteria;p__Bacteroidota;c__Bacteroidia;o__Bacteroidales;f__;g__;s__
Ref5_s8.bin.135	Ref5_s8	98.27	0.862	93.96	2968695	79859	2727	d__Bacteria;p__Chrysiogenota;c__Deferribacteres;o__Deferribacterales;f__Geovibrionaceae;g__Geovibrio;s__Geovibrio ferrireducens
Ref1_s21.bin.24	Ref1_s21	73.08	8.682	29.67	2964098	6026	2460	d__Bacteria;p__Bacillota;c__Clostridia;o__Acetivibrionales;f__DUMC01;g__DUMC01;s__
Ref1_s8.bin.22	Ref1_s8	71.88	3.584	53.96	2962697	2048	3046	d__Bacteria;p__Desulfobacterota;c__Syntrophobacteria;o__Syntrophobacterales;f__Syntrophobacteraceae;g__;s__
Ref5_s32.bin.18	Ref5_s32	98.18	0.555	95.405	2962386	98441	2777	d__Bacteria;p__Pseudomonadota;c__Alphaproteobacteria;o__Rhodobacterales;f__Rhodobacteraceae;g__Paracoccus;s__
Ref5_s1.bin.1	Ref5_s1	74.19	5.01	49.14	2959942	5684	3000	d__Bacteria;p__Pseudomonadota;c__Alphaproteobacteria;o__Rhizobiales;f__Rhizobiaceae;g__Aliihoeflea;s__Aliihoeflea sp000497755
Ref5_s3.bin.17	Ref5_s3	97.09	0.673	93.725	2958485	62392	2948	d__Bacteria;p__Actinomycetota;c__Actinomycetes;o__Actinomycetales;f__Microbacteriaceae;g__Rhodoglobus;s__
Ref5_s40.bin.50	Ref5_s40	99.21	1.365	92.385	2958315	210231	2811	d__Bacteria;p__Pseudomonadota;c__Alphaproteobacteria;o__Sphingomonadales;f__Sphingomonadaceae;g__Qipengyuania;s__
Ref5_s2.bin.82	Ref5_s2	75.27	0.569	72.425	2955050	3414	2804	d__Bacteria;p__Actinomycetota;c__Thermoleophilia;o__Solirubrobacterales;f__Solirubrobacteraceae;g__Patulibacter;s__
Ref1_s23.bin.112	Ref1_s23	70.5	3.181	54.595	2954687	3514	2769	d__Bacteria;p__Chloroflexota;c__Anaerolineae;o__Aggregatilineales;f__UBA3940;g__UBA3940;s__
Ref5_s23.bin.62	Ref5_s23	50.64	5.165	24.815	2953838	4645	3273	d__Bacteria;p__Patescibacteriota;c__Microgenomatia;o__UBA1400;f__UBA1396;g__UBA1396;s__
Ref5_s7.bin.5	Ref5_s7	83.17	2.368	71.33	2953605	20683	2782	d__Bacteria;p__Actinomycetota;c__Actinomycetes;o__Actinomycetales;f__Microbacteriaceae;g__Microbacterium;s__
Ref5_s2.bin.50	Ref5_s2	60.34	3.448	43.1	2951570	5938	3046	d__Bacteria;p__Pseudomonadota;c__Alphaproteobacteria;o__Rhizobiales;f__Devosiaceae;g__Devosia;s__
Ref5_s53.bin.44	Ref5_s53	98.22	0.914	93.65	2948532	96629	2990	d__Bacteria;p__Actinomycetota;c__Actinomycetes;o__Actinomycetales;f__Microbacteriaceae;g__Pseudolysinimonas;s__
Ref5_s8.bin.31	Ref5_s8	90.07	1.086	84.64	2947981	14820	2887	d__Bacteria;p__Pseudomonadota;c__Alphaproteobacteria;o__Parvibaculales;f__Parvibaculaceae;g__Parvibaculum;s__
Ref1_s2.bin.100	Ref1_s2	93.41	2.056	83.13	2947427	262239	2657	d__Bacteria;p__Verrucomicrobiota;c__Kiritimatiellia;o__Kiritimatiellales;f__Tichowtungiaceae;g__Tichowtungia;s__
Ref5_s30.bin.7	Ref5_s30	92.53	1.301	86.025	2944052	24472	2814	d__Bacteria;p__Pseudomonadota;c__Gammaproteobacteria;o__Pseudomonadales;f__Balneatricaceae;g__Marinobacterium;s__Marinobacterium iners
Ref1_s21.bin.132	Ref1_s21	87.3	4.001	67.295	2944036	3116	2655	d__Bacteria;p__Chloroflexota;c__Anaerolineae;o__DTPP01;f__DTPP01;g__DAOTYM01;s__
Ref4_s2.bin.18	Ref4_s2	95.16	1.935	85.485	2944010	28434	2683	d__Bacteria;p__Desulfobacterota;c__Desulfobacteria;o__Desulfobacterales;f__UBA2245;g__UBA2245;s__
Ref1_s25.bin.12	Ref1_s25	57.68	4.267	36.345	2942260	2798	3094	d__Bacteria;p__Pseudomonadota;c__Gammaproteobacteria;o__Ectothiorhodospirales;f__Ectothiorhodospiraceae;g__Thioalkalivibrio;s__
Ref6_s1.bin.20	Ref6_s1	97	1.787	88.065	2941710	28181	2482	d__Bacteria;p__Actinomycetota;c__Geothermincolia;o__Geothermincolales;f__RBG-13-55-18;g__Solincola;s__Solincola_A sp014360685
Ref5_s24.bin.148	Ref5_s24	94.38	0.518	91.79	2941645	108606	2734	d__Bacteria;p__Actinomycetota;c__Actinomycetes;o__Propionibacteriales;f__Propionibacteriaceae;g__Propionicimonas;s__Propionicimonas sp002482525
Ref1_s25.bin.28	Ref1_s25	82.87	0.614	79.8	2941277	14496	2881	d__Bacteria;p__Pseudomonadota;c__Alphaproteobacteria;o__Rhizobiales;f__Rhizobiaceae;g__ZYF759;s__
Ref5_s8.bin.105	Ref5_s8	82.6	3.719	64.005	2939464	6489	2751	d__Bacteria;p__Chloroflexota;c__Anaerolineae;o__Anaerolineales;f__Anaerolineaceae;g__;s__
Ref5_s47.bin.20	Ref5_s47	74.54	1.282	68.13	2937332	23514	2915	d__Bacteria;p__Actinomycetota;c__Acidimicrobiia;o__Acidimicrobiales;f__JACDCH01;g__UBA9382;s__
Ref1_s20.bin.22	Ref1_s20	83.81	2.651	70.555	2936733	7964	2802	d__Bacteria;p__Spirochaetota;c__Spirochaetia;o__DSM-16054;f__Sediminispirochaetaceae;g__DSBN01;s__
Ref1_s21.bin.128	Ref1_s21	81.38	4.872	57.02	2935193	3582	2623	d__Bacteria;p__Chloroflexota;c__Anaerolineae;o__DTPP01;f__DTPP01;g__;s__
Ref5_s51.bin.14	Ref5_s51	83.38	1.348	76.64	2933468	4535	2921	d__Bacteria;p__Pseudomonadota;c__Alphaproteobacteria;o__Rhodobacterales;f__Rhodobacteraceae;g__Paracoccus;s__Paracoccus marcusii
Ref5_s19.bin.25	Ref5_s19	97.9	0	97.9	2933322	29976	2768	d__Bacteria;p__Pseudomonadota;c__Alphaproteobacteria;o__Rhodobacterales;f__Rhodobacteraceae;g__JACIYW01;s__
Ref1_s27.bin.31	Ref1_s27	90.56	1.298	84.07	2933301	27498	2852	d__Bacteria;p__Pseudomonadota;c__Alphaproteobacteria;o__Caulobacterales;f__Caulobacteraceae;g__Brevundimonas;s__
Ref1_s8.bin.9	Ref1_s8	84.42	6.235	53.245	2933259	12016	2856	d__Bacteria;p__Desulfobacterota;c__Desulfobulbia;o__Desulfobulbales;f__Desulfurivibrionaceae;g__Thiovibrio;s__
Ref1_s14.bin.30	Ref1_s14	86.2	0.627	83.065	2932849	5555	2626	d__Bacteria;p__Spirochaetota;c__UBA4802;o__UBA4802;f__UBA5550;g__JBBAGC01;s__
Ref1_s26.bin.41	Ref1_s26	92.88	0	92.88	2930460	14311	2819	d__Bacteria;p__Desulfobacterota;c__Desulfuromonadia;o__Desulfuromonadales;f__BM103;g__VAUL01;s__
Ref5_s18.bin.15	Ref5_s18	99.11	1.194	93.14	2929386	197080	2791	d__Bacteria;p__Pseudomonadota;c__Alphaproteobacteria;o__Sphingomonadales;f__Sphingomonadaceae;g__Qipengyuania;s__
Ref5_s7.bin.90	Ref5_s7	99.35	0	99.35	2927350	40563	2622	d__Bacteria;p__Pseudomonadota;c__Gammaproteobacteria;o__Burkholderiales;f__Burkholderiaceae;g__Extensimonas;s__
Ref1_s3.bin.56	Ref1_s3	69.82	0	69.82	2927180	5325	2798	d__Bacteria;p__Pseudomonadota;c__Gammaproteobacteria;o__Burkholderiales;f__Burkholderiaceae;g__Comamonas;s__Comamonas aquatica
Ref5_s25.bin.60	Ref5_s25	93.71	1.212	87.65	2926921	22690	2807	d__Bacteria;p__Pseudomonadota;c__Alphaproteobacteria;o__Rhodobacterales;f__Rhodobacteraceae;g__LNNU-3342;s__
Ref5_s9.bin.166	Ref5_s9	87.37	0.85	83.12	2925259	89392	2828	d__Bacteria;p__Bacillota;c__Peptococcia;o__DRI-13;f__PHAD01;g__PHAD01;s__
Ref5_s24.bin.100	Ref5_s24	97.61	3.669	79.265	2923949	10201	2542	d__Bacteria;p__Chloroflexota;c__Anaerolineae;o__UBA1429;f__UBA1429;g__JAIOAW01;s__
Ref5_s52.bin.12	Ref5_s52	72.34	0.967	67.505	2922590	33896	2826	d__Bacteria;p__Pseudomonadota;c__Alphaproteobacteria;o__Sphingomonadales;f__Sphingomonadaceae;g__Sphingomonas;s__
Ref5_s4.bin.8	Ref5_s4	75.07	1.548	67.33	2920501	2493	2926	d__Bacteria;p__Pseudomonadota;c__Alphaproteobacteria;o__Rhodobacterales;f__Rhodobacteraceae;g__Paracoccus;s__
Ref5_s47.bin.6	Ref5_s47	78.01	2.847	63.775	2919362	3114	2939	d__Bacteria;p__Gemmatimonadota;c__Gemmatimonadetes;o__Longimicrobiales;f__RSA9;g__JAWVYT01;s__
Ref5_s9.bin.55	Ref5_s9	98.47	1.515	90.895	2919085	47609	2692	d__Bacteria;p__Pseudomonadota;c__Gammaproteobacteria;o__Pseudomonadales;f__DSM-6294;g__Venatoribacter;s__
Ref1_s27.bin.52	Ref1_s27	60.68	4.539	37.985	2918548	2312	3213	d__Bacteria;p__Desulfobacterota;c__Desulfomonilia;o__Desulfomonilales;f__Desulfomonilaceae;g__JACRDF01;s__
Ref1_s6.bin.20	Ref1_s6	95.08	0.395	93.105	2918486	26996	2656	d__Bacteria;p__Pseudomonadota;c__Gammaproteobacteria;o__Pseudomonadales;f__Oleiphilaceae;g__Marinobacter;s__Marinobacter lutaoensis
Ref5_s30.bin.25	Ref5_s30	97.89	1.06	92.59	2917471	179388	2682	d__Bacteria;p__Pseudomonadota;c__Gammaproteobacteria;o__Pseudomonadales;f__DSM-6294;g__Thalassolituus;s__
Ref5_s18.bin.11	Ref5_s18	98.03	1.244	91.81	2916685	69358	2797	d__Bacteria;p__Pseudomonadota;c__Alphaproteobacteria;o__Caulobacterales;f__Caulobacteraceae;g__Brevundimonas;s__
Ref4_s4.bin.22	Ref4_s4	58.43	9.767	9.595	2916268	1671	2635	d__Bacteria;p__Chloroflexota;c__Anaerolineae;o__Anaerolineales;f__Anaerolineaceae;g__UBA6170;s__
Ref4_s2.bin.3	Ref4_s2	95.35	1.136	89.67	2915257	27931	2684	d__Bacteria;p__Spirochaetota;c__Spirochaetia;o__Sphaerochaetales;f__Sphaerochaetaceae;g__;s__
Ref1_s11.bin.8	Ref1_s11	98.34	1.057	93.055	2914717	20456	2803	d__Bacteria;p__Pseudomonadota;c__Alphaproteobacteria;o__Caulobacterales;f__Caulobacteraceae;g__Brevundimonas;s__
Ref1_s25.bin.1	Ref1_s25	90.56	1.798	81.57	2908320	20216	2789	d__Bacteria;p__Pseudomonadota;c__Gammaproteobacteria;o__Burkholderiales;f__Rhodocyclaceae;g__Pseudazoarcus;s__
Ref5_s9.bin.139	Ref5_s9	81.41	3.191	65.455	2908120	2750	2724	d__Bacteria;p__Bacillota;c__Clostridia;o__Saccharofermentanales;f__UBA5734;g__JAAYBY01;s__
Ref1_s25.bin.18	Ref1_s25	81.76	5.226	55.63	2907595	10450	2661	d__Bacteria;p__Pseudomonadota;c__Gammaproteobacteria;o__Pseudomonadales;f__Halomonadaceae;g__Halomonas;s__
Ref5_s19.bin.6	Ref5_s19	95.44	0.939	90.745	2906648	13651	2737	d__Bacteria;p__Pseudomonadota;c__Gammaproteobacteria;o__Burkholderiales;f__Burkholderiaceae;g__JAEZLB01;s__
Ref5_s39.bin.22	Ref5_s39	97.5	0.151	96.745	2905884	42302	2792	d__Bacteria;p__Pseudomonadota;c__Alphaproteobacteria;o__Rhodobacterales;f__Rhodobacteraceae;g__Paracoccus;s__
Ref1_s25.bin.6	Ref1_s25	92.67	1.324	86.05	2905588	7820	2834	d__Bacteria;p__Bacillota;c__Bacilli;o__Bacillales_A;f__Planococcaceae;g__Planococcus;s__
Ref5_s14.bin.20	Ref5_s14	91.14	2.786	77.21	2904635	23123	2803	d__Bacteria;p__Pseudomonadota;c__Alphaproteobacteria;o__Caulobacterales;f__Caulobacteraceae;g__Brevundimonas;s__Brevundimonas guildfordensis
Ref5_s7.bin.113	Ref5_s7	52.58	1.724	43.96	2902279	6050	2994	d__Bacteria;p__Actinomycetota;c__Thermoleophilia;o__Solirubrobacterales;f__Solirubrobacteraceae;g__Svornostia;s__
Ref1_s3.bin.9	Ref1_s3	75.61	0.398	73.62	2901564	51305	2723	d__Bacteria;p__Pseudomonadota;c__Alphaproteobacteria;o__Sphingomonadales;f__Sphingomonadaceae;g__Sphingobium;s__Sphingobium xenophagum
Ref5_s20.bin.40	Ref5_s20	99.52	0.434	97.35	2901363	326567	2830	d__Bacteria;p__Pseudomonadota;c__Alphaproteobacteria;o__Sphingomonadales;f__Sphingomonadaceae;g__Sphingomonas;s__
Ref1_s2.bin.107	Ref1_s2	94.08	0	94.08	2899850	123872	2365	d__Bacteria;p__Bacteroidota;c__Bacteroidia;o__Bacteroidales;f__F082;g__JALNZU01;s__JALNZU01 sp035325985
Ref1_s4.bin.53	Ref1_s4	97.72	0	97.72	2897222	12231	2816	d__Bacteria;p__Spirochaetota;c__Spirochaetia;o__Sphaerochaetales;f__Sphaerochaetaceae;g__Sphaerochaeta;s__
Ref4_s7.bin.20	Ref4_s7	78.04	3.425	60.915	2896484	5341	2387	d__Bacteria;p__Bacteroidota;c__Ignavibacteria;o__Ignavibacteriales;f__Melioribacteraceae;g__SURF-28;s__
Ref5_s9.bin.153	Ref5_s9	100	0.558	97.21	2895998	138082	2535	d__Bacteria;p__Bacteroidota;c__Ignavibacteria;o__Ignavibacteriales;f__Melioribacteraceae;g__Stygiobacter;s__
Ref1_s21.bin.58	Ref1_s21	90.52	0.427	88.385	2894802	5811	2513	d__Bacteria;p__Acidobacteriota;c__UBA6911;o__RPQK01;f__JAPXNP01;g__G963663735;s__
Ref1_s27.bin.87	Ref1_s27	58.49	6.363	26.675	2893949	2064	2727	d__Bacteria;p__Chloroflexota;c__Anaerolineae;o__Caldilineales;f__Caldilineaceae;g__QEUY01;s__
Ref5_s7.bin.94	Ref5_s7	86.36	2.408	74.32	2891783	7873	2877	d__Bacteria;p__Pseudomonadota;c__Alphaproteobacteria;o__Rhizobiales;f__Xanthobacteraceae;g__JAUSIF01;s__
Ref5_s14.bin.25	Ref5_s14	93.1	1.828	83.96	2888820	33150	2642	d__Bacteria;p__Pseudomonadota;c__Gammaproteobacteria;o__Pseudomonadales;f__Pseudomonadaceae;g__Geopseudomonas;s__
Ref5_s43.bin.47	Ref5_s43	88.79	2.067	78.455	2888458	5247	2892	d__Bacteria;p__Pseudomonadota;c__Gammaproteobacteria;o__Pseudomonadales;f__Pseudomonadaceae;g__Halopseudomonas;s__Halopseudomonas aestusnigri
Ref1_s13.bin.9	Ref1_s13	87	1.163	81.185	2886804	4886	2659	d__Bacteria;p__Zixibacteria;c__MSB-5A5;o__GN15;f__PGXB01;g__PGXB01;s__
Ref5_s24.bin.60	Ref5_s24	97.25	0.183	96.335	2883832	58388	2269	d__Bacteria;p__UBP14;c__UBA6098;o__UBA6098;f__UBA6098;g__DAOWNU01;s__
Ref1_s19.bin.29	Ref1_s19	80.18	3.215	64.105	2880442	7508	2953	d__Bacteria;p__Actinomycetota;c__Actinomycetes;o__Actinomycetales;f__Microbacteriaceae;g__Rhodoglobus;s__
Ref5_s24.bin.241	Ref5_s24	95.68	1.867	86.345	2870774	21385	2742	d__Bacteria;p__Actinomycetota;c__Thermoleophilia;o__UBA2241;f__UBA2241;g__CAIXSE01;s__
Ref5_s3.bin.48	Ref5_s3	92.94	1.449	85.695	2867710	20062	2749	d__Bacteria;p__Pseudomonadota;c__Gammaproteobacteria;o__Nevskiales;f__Nevskiaceae;g__;s__
Ref5_s41.bin.2	Ref5_s41	98.03	1.028	92.89	2867686	47449	2877	d__Bacteria;p__Pseudomonadota;c__Alphaproteobacteria;o__Caulobacterales;f__Caulobacteraceae;g__Brevundimonas;s__
Ref5_s34.bin.12	Ref5_s34	98.7	0.431	96.545	2866646	102754	2590	d__Bacteria;p__Pseudomonadota;c__Gammaproteobacteria;o__Pseudomonadales;f__Oleiphilaceae;g__Marinobacter;s__Marinobacter sp034189445
Ref5_s42.bin.12	Ref5_s42	98.89	0.682	95.48	2866266	93479	2767	d__Bacteria;p__Pseudomonadota;c__Alphaproteobacteria;o__Sphingomonadales;f__Sphingomonadaceae;g__Qipengyuania;s__Qipengyuania benthica
Ref5_s43.bin.31	Ref5_s43	99.29	0	99.29	2864489	259253	2574	d__Bacteria;p__Bacteroidota;c__Bacteroidia;o__Flavobacteriales;f__Flavobacteriaceae;g__Flavobacterium;s__
Ref5_s41.bin.22	Ref5_s41	99.14	0.775	95.265	2864165	138566	2758	d__Bacteria;p__Pseudomonadota;c__Alphaproteobacteria;o__Sphingomonadales;f__Sphingomonadaceae;g__Sphingomonas;s__
Ref1_s26.bin.3	Ref1_s26	72.38	1.674	64.01	2864073	5548	2826	d__Bacteria;p__Pseudomonadota;c__Alphaproteobacteria;o__Rhodospirillales;f__Shumkoniaceae;g__Shumkonia;s__
Ref1_s21.bin.7	Ref1_s21	94.55	3.492	77.09	2863061	14008	2490	d__Bacteria;p__Bacteroidota;c__Bacteroidia;o__Bacteroidales;f__VadinHA17;g__HyVt-105;s__
Ref5_s27.bin.7	Ref5_s27	99.94	0.78	96.04	2863021	143185	2654	d__Bacteria;p__Pseudomonadota;c__Gammaproteobacteria;o__Enterobacterales;f__Alteromonadaceae;g__Idiomarina;s__Idiomarina aquatica
Ref1_s23.bin.102	Ref1_s23	98.03	1.188	92.09	2861088	40299	2759	d__Bacteria;p__Pseudomonadota;c__Gammaproteobacteria;o__Thiohalomonadales;f__Thiohalomonadaceae;g__JAPHTQ01;s__
Ref1_s17.bin.7	Ref1_s17	97.49	2.38	85.59	2859137	61067	2384	d__Bacteria;p__Bacteroidota;c__Bacteroidia;o__Bacteroidales;f__Tenuifilaceae;g__Tenuifilum;s__
Ref1_s2.bin.57	Ref1_s2	94.26	1.19	88.31	2858545	7933	2224	d__Bacteria;p__Bacteroidota;c__Bacteroidia;o__Bacteroidales;f__Tenuifilaceae;g__Tenuifilum;s__Tenuifilum sp002383425
Ref5_s43.bin.49	Ref5_s43	98.51	0	98.51	2858132	57375	2675	d__Bacteria;p__Bacteroidota;c__Bacteroidia;o__Flavobacteriales;f__Flavobacteriaceae;g__Flavobacterium;s__
Ref5_s3.bin.120	Ref5_s3	56.1	7.536	18.42	2857984	1590	3120	d__Bacteria;p__Pseudomonadota;c__Alphaproteobacteria;o__Rhodospirillales;f__Rhodospirillaceae;g__GCA-2737725;s__
Ref5_s20.bin.16	Ref5_s20	98.92	0.541	96.215	2856821	61341	2748	d__Bacteria;p__Pseudomonadota;c__Alphaproteobacteria;o__Caulobacterales;f__Caulobacteraceae;g__Brevundimonas;s__
Ref5_s40.bin.53	Ref5_s40	90.18	6.435	58.005	2856190	15945	2810	d__Bacteria;p__Pseudomonadota;c__Alphaproteobacteria;o__Sphingomonadales;f__Sphingomonadaceae;g__;s__
Ref4_s3.bin.26	Ref4_s3	96.94	1.136	91.26	2854524	24530	2633	d__Bacteria;p__Spirochaetota;c__Spirochaetia;o__Sphaerochaetales;f__Sphaerochaetaceae;g__UBA8525;s__
Ref5_s24.bin.55	Ref5_s24	66.36	3.939	46.665	2854520	20233	2538	d__Bacteria;p__Chloroflexota;c__Anaerolineae;o__Anaerolineales;f__UBA4823;g__;s__
Ref1_s8.bin.54	Ref1_s8	89.49	1.612	81.43	2854131	7550	2360	d__Bacteria;p__Bacteroidota;c__Bacteroidia;o__Bacteroidales;f__SZUA-534;g__GWE2-40-63;s__
Ref5_s39.bin.40	Ref5_s39	52.88	8.107	12.345	2853588	2412	3049	d__Bacteria;p__Pseudomonadota;c__Alphaproteobacteria;o__Rhizobiales;f__Tepidamorphaceae;g__Lutibaculum;s__
Ref5_s24.bin.18	Ref5_s24	98.83	0.387	96.895	2852855	20913	2495	d__Bacteria;p__Pseudomonadota;c__Gammaproteobacteria;o__Legionellales;f__Legionellaceae;g__JAFIFT01;s__
Ref1_s2.bin.9	Ref1_s2	96.08	1.014	91.01	2852544	27792	2867	d__Bacteria;p__Pseudomonadota;c__Alphaproteobacteria;o__Micropepsales;f__Micropepsaceae;g__JACADY01;s__
Ref1_s27.bin.121	Ref1_s27	99.67	0	99.67	2851299	111436	2695	d__Bacteria;p__Pseudomonadota;c__Alphaproteobacteria;o__UBA11222;f__UBA11222;g__UBA11222;s__UBA11222 sp003454415
Ref5_s8.bin.148	Ref5_s8	95.68	1.164	89.86	2849996	30727	2705	d__Bacteria;p__Bacillota;c__Moorellia;o__;f__;g__;s__
Ref5_s42.bin.17	Ref5_s42	88.46	0.745	84.735	2849655	6378	2877	d__Bacteria;p__Actinomycetota;c__Actinomycetes;o__Actinomycetales;f__Microbacteriaceae;g__Pseudolysinimonas;s__
Ref5_s1.bin.31	Ref5_s1	79.49	1.141	73.785	2849577	6849	2756	d__Bacteria;p__Pseudomonadota;c__Alphaproteobacteria;o__Rhodobacterales;f__Rhodobacteraceae;g__CALIZF01;s__
Ref5_s8.bin.203	Ref5_s8	90.7	4.308	69.16	2849090	61515	2434	d__Bacteria;p__Verrucomicrobiota;c__Kiritimatiellia;o__LD1-PB3_B;f__Lenti-01;g__Lenti-01;s__Lenti-01 sp035450765
Ref5_s52.bin.17	Ref5_s52	63.84	5.026	38.71	2847882	3778	2861	d__Bacteria;p__Pseudomonadota;c__Alphaproteobacteria;o__Rhizobiales;f__Beijerinckiaceae;g__Bosea;s__Bosea sp001556125
Ref1_s7.bin.18	Ref1_s7	98.01	2.435	85.835	2847702	42261	2858	d__Bacteria;p__Pseudomonadota;c__Alphaproteobacteria;o__Caulobacterales;f__Caulobacteraceae;g__Brevundimonas;s__
Ref1_s12.bin.27	Ref1_s12	92.42	0.882	88.01	2845883	18023	2708	d__Bacteria;p__Pseudomonadota;c__Gammaproteobacteria;o__Thiohalobacterales;f__Thiohalobacteraceae;g__Thiohalobacter;s__
Ref1_s3.bin.38	Ref1_s3	97.74	0	97.74	2845305	50570	2658	d__Bacteria;p__Bdellovibrionota;c__Bdellovibrionia;o__Bdellovibrionales;f__Bdellovibrionaceae;g__Bdellovibrio;s__
Ref5_s8.bin.173	Ref5_s8	90.4	3.04	75.2	2844553	5476	2568	d__Bacteria;p__Verrucomicrobiota;c__Kiritimatiellia;o__JAAZAB01;f__JAAZAB01;g__;s__
Ref1_s18.bin.12	Ref1_s18	93.25	0.353	91.485	2844432	24126	2591	d__Bacteria;p__Bacteroidota;c__Bacteroidia;o__Flavobacteriales;f__Flavobacteriaceae;g__Flavobacterium;s__
Ref5_s7.bin.12	Ref5_s7	99.04	0.975	94.165	2843927	68810	2609	d__Bacteria;p__Pseudomonadota;c__Gammaproteobacteria;o__Burkholderiales;f__Burkholderiaceae;g__Yanghanlia;s__Yanghanlia sp029263615
Ref5_s42.bin.5	Ref5_s42	66.5	3.846	47.27	2843797	2173	3071	d__Bacteria;p__Actinomycetota;c__Acidimicrobiia;o__Acidimicrobiales;f__JACDCH01;g__UBA9382;s__
Ref5_s39.bin.28	Ref5_s39	100	0	100	2842526	83811	2292	d__Bacteria;p__Bacteroidota;c__Bacteroidia;o__Bacteroidales;f__Dysgonomonadaceae;g__Proteiniphilum;s__Proteiniphilum sp011620695
Ref5_s30.bin.15	Ref5_s30	98.36	0.932	93.7	2838564	16282	2638	d__Bacteria;p__Bacillota;c__Clostridia;o__Tissierellales;f__Dethiosulfatibacteraceae;g__UBA8670;s__UBA8670 sp003539375
Ref5_s37.bin.33	Ref5_s37	93.63	0.199	92.635	2837158	36886	2613	d__Bacteria;p__Pseudomonadota;c__Alphaproteobacteria;o__Sphingomonadales;f__Sphingomonadaceae;g__Croceibacterium;s__
Ref5_s39.bin.15	Ref5_s39	98.95	0.266	97.62	2836804	37171	2689	d__Bacteria;p__Bacteroidota;c__Bacteroidia;o__Flavobacteriales;f__Flavobacteriaceae;g__DASSWB01;s__
Ref5_s28.bin.9	Ref5_s28	51.52	0	51.52	2835691	4613	2858	d__Bacteria;p__Pseudomonadota;c__Gammaproteobacteria;o__Pseudomonadales;f__Oleiphilaceae;g__Marinobacter;s__
Ref5_s24.bin.120	Ref5_s24	80.74	3.009	65.695	2835077	3906	2516	d__Bacteria;p__Armatimonadota;c__UBA5829;o__DSUL01;f__DSUL01;g__CALCJH01;s__CALCJH01 sp037478975
Ref5_s44.bin.21	Ref5_s44	99.59	1.219	93.495	2833688	63825	2881	d__Bacteria;p__Campylobacterota;c__Campylobacteria;o__Campylobacterales;f__Arcobacteraceae;g__Aliarcobacter;s__Aliarcobacter ellisii
Ref5_s23.bin.56	Ref5_s23	97.15	3.682	78.74	2832663	15411	2649	d__Bacteria;p__Spirochaetota;c__Spirochaetia;o__Sphaerochaetales;f__Sphaerochaetaceae;g__UBA8525;s__
Ref5_s16.bin.5	Ref5_s16	96.37	0.759	92.575	2832578	25674	2796	d__Bacteria;p__Pseudomonadota;c__Alphaproteobacteria;o__Sphingomonadales;f__Sphingomonadaceae;g__Tsuneonella;s__
Ref1_s4.bin.5	Ref1_s4	97.28	0.591	94.325	2832464	28552	2695	d__Bacteria;p__Desulfobacterota;c__Desulfovibrionia;o__Desulfovibrionales;f__Desulfovibrionaceae;g__Aminidesulfovibrio;s__Aminidesulfovibrio sp040307135
Ref1_s4.bin.74	Ref1_s4	81.81	1.066	76.48	2832302	6316	2691	d__Bacteria;p__Bacillota;c__Bacilli;o__Bacillales_B;f__DSM-18226;g__Mesobacillus;s__Mesobacillus stamsii
Ref5_s8.bin.176	Ref5_s8	90	5	65	2832071	75364	2579	d__Bacteria;p__Chloroflexota;c__Anaerolineae;o__Anaerolineales;f__Anaerolineaceae;g__Pelolinea;s__
Ref1_s8.bin.78	Ref1_s8	68.33	8.207	27.295	2831711	2282	2691	d__Bacteria;p__Chloroflexota;c__Anaerolineae;o__Anaerolineales;f__Anaerolineaceae;g__DSYU01;s__
Ref1_s25.bin.23	Ref1_s25	74.19	2.564	61.37	2830608	5221	2730	d__Bacteria;p__Actinomycetota;c__Nitriliruptoria;o__Nitriliruptorales;f__Nitriliruptoraceae;g__Nitriliruptor;s__
Ref5_s49.bin.23	Ref5_s49	98.91	0.029	98.765	2829157	46142	2698	d__Bacteria;p__Pseudomonadota;c__Alphaproteobacteria;o__Caulobacterales;f__Maricaulaceae;g__JBCBSP01;s__
Ref5_s23.bin.63	Ref5_s23	64.14	0.932	59.48	2828746	2810	2963	d__Bacteria;p__Actinomycetota;c__Acidimicrobiia;o__Acidimicrobiales;f__UBA8139;g__CAMFLJ01;s__
Ref1_s24.bin.13	Ref1_s24	92.72	0.484	90.3	2828699	10260	2715	d__Bacteria;p__Chrysiogenota;c__Deferribacteres;o__Deferribacterales;f__Geovibrionaceae;g__;s__
Ref5_s9.bin.27	Ref5_s9	92.85	2.941	78.145	2828391	45566	2679	d__Bacteria;p__Desulfobacterota;c__Syntrophorhabdia;o__Syntrophorhabdales;f__Syntrophorhabdaceae;g__MWEV01;s__
Ref5_s47.bin.21	Ref5_s47	98.82	0.505	96.295	2827685	60966	2741	d__Bacteria;p__Actinomycetota;c__Actinomycetes;o__Actinomycetales;f__Microbacteriaceae;g__Microbacterium;s__Microbacterium sp002313585
Ref5_s47.bin.64	Ref5_s47	97.65	0.123	97.035	2825676	65761	2552	d__Bacteria;p__Pseudomonadota;c__Gammaproteobacteria;o__Pseudomonadales;f__Porticoccaceae;g__JAGPUQ01;s__
Ref5_s49.bin.19	Ref5_s49	87.9	2.107	77.365	2824879	15516	2520	d__Bacteria;p__Pseudomonadota;c__Gammaproteobacteria;o__Xanthomonadales;f__Wenzhouxiangellaceae;g__GCA-2722315;s__
Ref5_s53.bin.13	Ref5_s53	58.62	1.724	50	2824161	10050	2902	d__Bacteria;p__Pseudomonadota;c__Alphaproteobacteria;o__Caulobacterales;f__Caulobacteraceae;g__Brevundimonas;s__Brevundimonas sp004296955
Ref1_s6.bin.43	Ref1_s6	91.22	0.774	87.35	2822772	15605	2558	d__Bacteria;p__Desulfobacterota;c__Desulfobacteria;o__Desulfobacterales;f__UBA2174;g__UBA2174;s__
Ref1_s26.bin.54	Ref1_s26	75.56	2.419	63.465	2822768	4392	2423	d__Bacteria;p__Bacteroidota;c__Bacteroidia;o__Bacteroidales;f__Prolixibacteraceae;g__JBCFBK01;s__
Ref5_s11.bin.13	Ref5_s11	64.77	0.284	63.35	2822292	4405	2865	d__Bacteria;p__Planctomycetota;c__Phycisphaerae;o__Phycisphaerales;f__SM1A02;g__JAKEEP01;s__
Ref5_s43.bin.61	Ref5_s43	95.84	0.336	94.16	2816497	54654	2600	d__Bacteria;p__Pseudomonadota;c__Gammaproteobacteria;o__Enterobacterales;f__Alteromonadaceae;g__Alishewanella;s__
Ref5_s26.bin.18	Ref5_s26	98.77	0	98.77	2815414	70586	2646	d__Bacteria;p__Actinomycetota;c__Actinomycetes;o__Propionibacteriales;f__Propionibacteriaceae;g__Arachnia;s__Arachnia lapidicapta
Ref1_s6.bin.55	Ref1_s6	93.22	0	93.22	2814916	19963	2505	d__Bacteria;p__Synergistota;c__Synergistia;o__Synergistales;f__Aminiphilaceae;g__Aminiphilus;s__
Ref1_s27.bin.91	Ref1_s27	66.37	0	66.37	2814623	6615	2487	d__Bacteria;p__Planctomycetota;c__Phycisphaerae;o__Phycisphaerales;f__UBA1924;g__;s__
Ref1_s19.bin.8	Ref1_s19	50.05	2.586	37.12	2814483	8395	2661	d__Bacteria;p__Actinomycetota;c__Actinomycetes;o__Actinomycetales;f__Micrococcaceae;g__Arthrobacter;s__Arthrobacter sp001750145
Ref5_s24.bin.68	Ref5_s24	92.33	1.162	86.52	2814405	21254	2580	d__Bacteria;p__Desulfobacterota;c__Desulfovibrionia;o__Desulfovibrionales;f__Desulfovibrionaceae;g__Alkalidesulfovibrio;s__Alkalidesulfovibrio alkalitolerans
Ref1_s6.bin.27	Ref1_s6	92.4	1.689	83.955	2814229	14760	2631	d__Bacteria;p__Desulfobacterota;c__DSM-4660;o__Desulfatiglandales;f__JAIPEI01;g__;s__
Ref1_s21.bin.120	Ref1_s21	95.76	2.001	85.755	2812941	38218	2417	d__Bacteria;p__Chloroflexota;c__Anaerolineae;o__UBA1429;f__UBA1429;g__DAIRUQ01;s__
Ref5_s53.bin.63	Ref5_s53	92.51	5.479	65.115	2812854	11731	2910	d__Bacteria;p__Actinomycetota;c__Actinomycetes;o__Actinomycetales;f__Microbacteriaceae;g__Rhodoglobus;s__Rhodoglobus sp903920435
Ref1_s5.bin.12	Ref1_s5	95.38	2.272	84.02	2809639	22161	2594	d__Bacteria;p__Spirochaetota;c__Spirochaetia;o__JABMQR01;f__JABMQR01;g__;s__
Ref5_s23.bin.18	Ref5_s23	88.58	0.523	85.965	2808554	9642	2837	d__Bacteria;p__Pseudomonadota;c__Alphaproteobacteria;o__Rhizobiales;f__Beijerinckiaceae;g__Methylocystis;s__
Ref5_s26.bin.54	Ref5_s26	91.05	1.566	83.22	2808549	4499	2719	d__Bacteria;p__Desulfobacterota;c__Desulfovibrionia;o__Desulfovibrionales;f__Desulfovibrionaceae;g__Pseudodesulfovibrio;s__Pseudodesulfovibrio pelocollis
Ref1_s8.bin.43	Ref1_s8	76.97	4.189	56.025	2806731	2985	2428	d__Bacteria;p__Bacteroidota;c__Ignavibacteria;o__Ignavibacteriales;f__Melioribacteraceae;g__SURF-28;s__
Ref5_s23.bin.14	Ref5_s23	85.2	0.862	80.89	2806725	7039	2947	d__Bacteria;p__Actinomycetota;c__Thermoleophilia;o__Miltoncostaeales;f__Miltoncostaeaceae;g__Miltoncostaea;s__
Ref5_s24.bin.107	Ref5_s24	96.54	0	96.54	2806324	8406	2432	d__Bacteria;p__Bacillota;c__Clostridia;o__Christensenellales;f__Aristaeellaceae;g__Limiplasma;s__
Ref5_s45.bin.6	Ref5_s45	100	1.038	94.81	2805177	201888	2812	d__Bacteria;p__Campylobacterota;c__Campylobacteria;o__Campylobacterales;f__Sulfurospirillaceae;g__Sulfurospirillum;s__
Ref5_s19.bin.3	Ref5_s19	52.58	7.758	13.79	2805175	18754	2757	d__Bacteria;p__Actinomycetota;c__Actinomycetes;o__Mycobacteriales;f__Geodermatophilaceae;g__Blastococcus;s__
Ref5_s9.bin.119	Ref5_s9	92.55	0.731	88.895	2805051	13762	2580	d__Bacteria;p__Bacillota;c__Clostridia;o__Peptostreptococcales;f__Acidaminobacteraceae;g__Acidaminobacter;s__
Ref5_s42.bin.8	Ref5_s42	99.72	0.516	97.14	2804297	110346	2797	d__Bacteria;p__Pseudomonadota;c__Alphaproteobacteria;o__Caulobacterales;f__Caulobacteraceae;g__Brevundimonas;s__
Ref5_s9.bin.17	Ref5_s9	96.27	1.212	90.21	2804137	22242	2659	d__Bacteria;p__Pseudomonadota;c__Gammaproteobacteria;o__Burkholderiales;f__Thiobacillaceae;g__PFJX01;s__PFJX01 sp937949525
Ref5_s24.bin.73	Ref5_s24	50.24	4.629	27.095	2803768	2529	2431	d__Bacteria;p__Armatimonadota;c__Zipacnadia;o__Zipacnadales;f__UBA5352;g__JALGVA01;s__
Ref5_s19.bin.72	Ref5_s19	98.01	0.151	97.255	2802288	73932	2655	d__Bacteria;p__Pseudomonadota;c__Alphaproteobacteria;o__Rhodobacterales;f__Rhodobacteraceae;g__Paracoccus;s__
Ref5_s25.bin.61	Ref5_s25	97.56	0	97.56	2801082	164417	2678	d__Bacteria;p__Pseudomonadota;c__Alphaproteobacteria;o__Caulobacterales;f__Maricaulaceae;g__Glycocaulis;s__
Ref1_s25.bin.27	Ref1_s25	79.42	2.853	65.155	2800438	3702	2818	d__Bacteria;p__Pseudomonadota;c__Gammaproteobacteria;o__Burkholderiales;f__Burkholderiaceae;g__Zeimonas;s__
Ref5_s15.bin.15	Ref5_s15	87.37	0	87.37	2798789	19429	2694	d__Bacteria;p__Pseudomonadota;c__Alphaproteobacteria;o__Caulobacterales;f__Parvularculaceae;g__CV81;s__
Ref1_s20.bin.8	Ref1_s20	87.43	4.273	66.065	2797823	19918	2555	d__Bacteria;p__Acidobacteriota;c__Aminicenantia;o__UBA2199;f__UBA2199;g__UBA876;s__
Ref5_s54.bin.7	Ref5_s54	71.07	3.179	55.175	2797648	4802	2719	d__Bacteria;p__Actinomycetota;c__Actinomycetes;o__Actinomycetales;f__Cellulomonadaceae;g__Sanguibacter;s__
Ref5_s43.bin.8	Ref5_s43	97.53	0	97.53	2793684	82987	2549	d__Bacteria;p__Pseudomonadota;c__Gammaproteobacteria;o__Pseudomonadales;f__Porticoccaceae;g__JAGPUQ01;s__
Ref1_s6.bin.59	Ref1_s6	82.04	0	82.04	2788418	18583	2641	d__Bacteria;p__Desulfobacterota;c__DSM-4660;o__Desulfatiglandales;f__;g__;s__
Ref5_s7.bin.48	Ref5_s7	92.55	0.892	88.09	2788093	63117	2826	d__Bacteria;p__Bdellovibrionota;c__Bacteriovoracia;o__Bacteriovoracales;f__Bacteriovoracaceae;g__Peredibacter;s__Peredibacter sp035306925
Ref5_s9.bin.134	Ref5_s9	94.97	3.588	77.03	2788021	135186	2694	d__Bacteria;p__Bacillota;c__Peptococcia;o__DRI-13;f__UBA6129;g__UBA6129;s__
Ref1_s6.bin.14	Ref1_s6	88.85	1.587	80.915	2787843	6945	2346	d__Bacteria;p__Bacteroidota;c__Bacteroidia;o__Bacteroidales;f__Tenuifilaceae;g__Tenuifilum;s__Tenuifilum thalassicum
Ref5_s44.bin.17	Ref5_s44	93.11	0.91	88.56	2787393	30461	2278	d__Bacteria;p__Bacteroidota;c__Bacteroidia;o__Bacteroidales;f__Dysgonomonadaceae;g__Proteiniphilum;s__
Ref5_s20.bin.28	Ref5_s20	99.31	0.517	96.725	2785070	386764	2563	d__Bacteria;p__Pseudomonadota;c__Gammaproteobacteria;o__Xanthomonadales;f__Xanthomonadaceae;g__Luteimonas;s__
Ref5_s9.bin.125	Ref5_s9	94.85	0	94.85	2784274	7509	2582	d__Bacteria;p__Synergistota;c__Synergistia;o__Synergistales;f__Aminobacteriaceae;g__Aminivibrio;s__Aminivibrio pyruvatiphilus
Ref5_s10.bin.12	Ref5_s10	99.43	1.262	93.12	2783956	156614	2689	d__Bacteria;p__Actinomycetota;c__Actinomycetes;o__Actinomycetales;f__Microbacteriaceae;g__Microcella;s__
Ref5_s18.bin.3	Ref5_s18	56.89	8.463	14.575	2783415	57713	2654	d__Bacteria;p__Pseudomonadota;c__Alphaproteobacteria;o__Rhizobiales;f__Beijerinckiaceae;g__Bosea;s__
Ref5_s2.bin.47	Ref5_s2	68.96	7.758	30.17	2783122	11498	2914	d__Bacteria;p__Pseudomonadota;c__Alphaproteobacteria;o__Rhizobiales;f__Devosiaceae;g__Devosia;s__
Ref1_s25.bin.15	Ref1_s25	80.34	0	80.34	2782098	21660	2573	d__Bacteria;p__Pseudomonadota;c__Gammaproteobacteria;o__XN24;f__XN24;g__XN24;s__
Ref5_s25.bin.29	Ref5_s25	67.27	0.409	65.225	2778181	5672	2937	d__Bacteria;p__Pseudomonadota;c__Alphaproteobacteria;o__Rhizobiales;f__Devosiaceae;g__Devosia;s__
Ref1_s17.bin.51	Ref1_s17	83.3	1.182	77.39	2777119	4472	2127	d__Bacteria;p__Bacteroidota;c__Bacteroidia;o__Bacteroidales;f__Prolixibacteraceae;g__JAAYJR01;s__
Ref1_s14.bin.12	Ref1_s14	88.96	2.564	76.14	2776866	4585	2760	d__Bacteria;p__Desulfobacterota;c__Desulfovibrionia;o__Desulfovibrionales;f__Desulfovibrionaceae;g__Oleidesulfovibrio;s__Oleidesulfovibrio alaskensis
Ref5_s7.bin.118	Ref5_s7	98.01	0	98.01	2776800	54303	2546	d__Bacteria;p__Actinomycetota;c__Thermoleophilia;o__Solirubrobacterales;f__70-9;g__;s__
Ref1_s15.bin.9	Ref1_s15	98.7	0.645	95.475	2776150	43053	2483	d__Bacteria;p__Desulfobacterota;c__Desulfuromonadia;o__Desulfuromonadales;f__Syntrophotaleaceae;g__JAFCIY02;s__JAFCIY02 sp020194955
Ref5_s53.bin.9	Ref5_s53	57.97	1.724	49.35	2774126	11747	2869	d__Bacteria;p__Pseudomonadota;c__Alphaproteobacteria;o__Caulobacterales;f__Caulobacteraceae;g__Brevundimonas;s__
Ref1_s16.bin.67	Ref1_s16	97.46	2.911	82.905	2773669	4496	2098	d__Bacteria;p__Hydrogenedentota;c__Hydrogenedentia;o__Hydrogenedentales;f__Hydrogenedentaceae;g__Hydrogenedens;s__
Ref5_s1.bin.17	Ref5_s1	60.55	1.724	51.93	2773143	6582	2834	d__Bacteria;p__Actinomycetota;c__Actinomycetes;o__Propionibacteriales;f__Nocardioidaceae;g__Aeromicrobium;s__
Ref1_s25.bin.10	Ref1_s25	87.29	0.617	84.205	2771376	13392	2605	d__Bacteria;p__Pseudomonadota;c__Gammaproteobacteria;o__Pseudomonadales;f__Pseudomonadaceae;g__Halopseudomonas;s__
Ref5_s3.bin.74	Ref5_s3	95.12	0.609	92.075	2771351	34930	2612	d__Bacteria;p__Pseudomonadota;c__Gammaproteobacteria;o__Immundisolibacterales;f__Immundisolibacteraceae;g__Immundisolibacter;s__
Ref1_s8.bin.51	Ref1_s8	56.03	5.172	30.17	2771309	5157	2456	d__Bacteria;p__Bacteroidota;c__Bacteroidia;o__Bacteroidales;f__Prolixibacteraceae;g__Draconibacterium;s__
Ref5_s28.bin.10	Ref5_s28	68.16	4.528	45.52	2770557	5012	2671	d__Bacteria;p__Pseudomonadota;c__Alphaproteobacteria;o__Rhodobacterales;f__Rhodobacteraceae;g__Pseudooceanicola;s__Pseudooceanicola marinus
Ref5_s24.bin.140	Ref5_s24	88.2	0.5	85.7	2769074	8036	2684	d__Bacteria;p__Pseudomonadota;c__Gammaproteobacteria;o__Burkholderiales;f__Burkholderiaceae;g__JAAYGT01;s__
Ref5_s49.bin.29	Ref5_s49	55.65	5.172	29.79	2768496	4520	2535	d__Bacteria;p__Pseudomonadota;c__Gammaproteobacteria;o__Xanthomonadales;f__Wenzhouxiangellaceae;g__Wenzhouxiangella;s__
Ref5_s42.bin.11	Ref5_s42	94.14	1.73	85.49	2765901	13672	2658	d__Bacteria;p__Pseudomonadota;c__Alphaproteobacteria;o__Sphingomonadales;f__Sphingomonadaceae;g__Erythrobacter;s__
Ref5_s47.bin.24	Ref5_s47	69.53	1.163	63.715	2765578	7713	2533	d__Bacteria;p__Gemmatimonadota;c__Gemmatimonadetes;o__Longimicrobiales;f__RSA9;g__JAWVYT01;s__
Ref5_s27.bin.20	Ref5_s27	98.79	1.136	93.11	2764237	35239	2537	d__Bacteria;p__Spirochaetota;c__Spirochaetia;o__Sphaerochaetales;f__Sphaerochaetaceae;g__Sphaerochaeta;s__Sphaerochaeta halotolerans
Ref5_s16.bin.7	Ref5_s16	97.09	0	97.09	2763530	42009	2562	d__Bacteria;p__Desulfobacterota;c__Syntrophobacteria;o__Syntrophobacterales;f__Thermodesulforhabdaceae;g__Thermodesulforhabdus;s__
Ref5_s1.bin.24	Ref5_s1	56.36	0	56.36	2762624	3784	2902	d__Bacteria;p__Pseudomonadota;c__Alphaproteobacteria;o__Rhizobiales;f__Beijerinckiaceae;g__JAJKJG01;s__
Ref5_s26.bin.14	Ref5_s26	91.23	1.092	85.77	2761210	24120	2261	d__Bacteria;p__Bacteroidota;c__Ignavibacteria;o__Ch128b;f__Ch128b;g__Ch128b;s__Ch128b sp013177855
Ref1_s20.bin.56	Ref1_s20	85.8	1.29	79.35	2758305	15379	2646	d__Bacteria;p__Desulfobacterota;c__Desulfuromonadia;o__Desulfuromonadales;f__BM103;g__JAQYVZ01;s__
Ref1_s7.bin.3	Ref1_s7	83.86	0.66	80.56	2757799	9046	2718	d__Bacteria;p__Pseudomonadota;c__Gammaproteobacteria;o__Burkholderiales;f__Burkholderiaceae;g__JAEZLB01;s__
Ref5_s46.bin.10	Ref5_s46	92.7	1.596	84.72	2757741	16966	2736	d__Bacteria;p__Pseudomonadota;c__Alphaproteobacteria;o__Caulobacterales;f__Caulobacteraceae;g__Brevundimonas;s__
Ref5_s38.bin.14	Ref5_s38	74.65	2.246	63.42	2757584	6456	2785	d__Bacteria;p__Pseudomonadota;c__Alphaproteobacteria;o__Parvibaculales;f__Parvibaculaceae;g__Parvibaculum;s__
Ref1_s2.bin.68	Ref1_s2	70.74	0	70.74	2756719	23516	2643	d__Bacteria;p__Pseudomonadota;c__Alphaproteobacteria;o__Caulobacterales;f__Caulobacteraceae;g__Phenylobacterium;s__
Ref5_s31.bin.2	Ref5_s31	97.36	1.461	90.055	2755640	32034	2564	d__Bacteria;p__Bacillota;c__Halanaerobiia;o__Halanaerobiales;f__DTU029;g__JARRCS01;s__JARRCS01 sp029981855
Ref5_s39.bin.41	Ref5_s39	97.42	0.451	95.165	2755439	55754	2712	d__Bacteria;p__Pseudomonadota;c__Alphaproteobacteria;o__Rhodobacterales;f__Rhodobacteraceae;g__Roseovarius;s__Roseovarius sp002421985
Ref5_s8.bin.44	Ref5_s8	74.73	4.354	52.96	2751579	4092	2638	d__Bacteria;p__Desulfobacterota;c__Syntrophia;o__Syntrophales;f__PHBD01;g__PHBD01;s__PHBD01 sp035363115
Ref1_s27.bin.94	Ref1_s27	98.25	1.937	88.565	2751114	36733	2503	d__Bacteria;p__Pseudomonadota;c__Gammaproteobacteria;o__Legionellales;f__Legionellaceae;g__;s__
Ref5_s26.bin.28	Ref5_s26	96.77	0.414	94.7	2745922	45667	2734	d__Bacteria;p__Pseudomonadota;c__Gammaproteobacteria;o__Burkholderiales;f__Rhodocyclaceae;g__Sulfuricystis;s__Sulfuricystis thermophila
Ref5_s53.bin.54	Ref5_s53	51.03	6.896	16.55	2745607	12822	2775	d__Bacteria;p__Pseudomonadota;c__Alphaproteobacteria;o__Caulobacterales;f__Caulobacteraceae;g__Phenylobacterium;s__
Ref5_s52.bin.42	Ref5_s52	99.37	0	99.37	2743773	59428	2559	d__Bacteria;p__Actinomycetota;c__Actinomycetes;o__Actinomycetales;f__Microbacteriaceae;g__Microbacterium;s__Microbacterium sp011620715
Ref1_s15.bin.28	Ref1_s15	98.7	0.645	95.475	2742452	43686	2439	d__Bacteria;p__Desulfobacterota;c__Desulfuromonadia;o__Desulfuromonadales;f__Syntrophotaleaceae;g__Syntrophotalea;s__Syntrophotalea acetylenica
Ref5_s13.bin.39	Ref5_s13	96.49	1.724	87.87	2739866	156685	2592	d__Bacteria;p__Chrysiogenota;c__Deferribacteres;o__Deferribacterales;f__Geovibrionaceae;g__Seleniivibrio;s__Seleniivibrio woodruffii
Ref5_s13.bin.29	Ref5_s13	89.48	5.185	63.555	2739641	3700	2230	d__Bacteria;p__Bacteroidota;c__Bacteroidia;o__Bacteroidales;f__Tenuifilaceae;g__Tenuifilum;s__Tenuifilum sp018056955
Ref5_s11.bin.37	Ref5_s11	99.28	0	99.28	2739404	59384	2605	d__Bacteria;p__Pseudomonadota;c__Gammaproteobacteria;o__Burkholderiales;f__Rhodocyclaceae;g__Azovibrio;s__Azovibrio sp029255645
Ref1_s23.bin.20	Ref1_s23	84.73	1.34	78.03	2739398	7655	2612	d__Bacteria;p__Pseudomonadota;c__Gammaproteobacteria;o__Halothiobacillales;f__Halothiobacillaceae;g__Guyparkeria;s__
Ref5_s24.bin.80	Ref5_s24	89.83	1.829	80.685	2739003	34527	2533	d__Bacteria;p__Pseudomonadota;c__Gammaproteobacteria;o__Immundisolibacterales;f__Immundisolibacteraceae;g__Immundisolibacter;s__
Ref5_s7.bin.70	Ref5_s7	85.79	1.98	75.89	2738134	5713	2745	d__Bacteria;p__Chloroflexota;c__Dehalococcoidia;o__UBA2979;f__UBA2979;g__W-Chloroflexi-9;s__
Ref6_s2.bin.16	Ref6_s2	89.44	2.018	79.35	2737233	51400	2414	d__Bacteria;p__Chloroflexota;c__Anaerolineae;o__UBA2200;f__UBA2200;g__JACIWX01;s__JACIWX01 sp014360905
Ref5_s7.bin.104	Ref5_s7	95.59	0.969	90.745	2737170	11899	2563	d__Bacteria;p__Pseudomonadota;c__Alphaproteobacteria;o__Rhodobacterales;f__Rhodobacteraceae;g__JANOGU01;s__
Ref1_s26.bin.19	Ref1_s26	90.76	2.545	78.035	2732757	6348	2270	d__Bacteria;p__PUNC01;c__Erginobacteria;o__Erginobacterales;f__DAOSXE01;g__;s__
Ref5_s2.bin.64	Ref5_s2	58.51	1.752	49.75	2730820	2651	3113	d__Bacteria;p__Pseudomonadota;c__Gammaproteobacteria;o__Burkholderiales;f__Burkholderiaceae;g__Ramlibacter;s__
Ref5_s24.bin.242	Ref5_s24	96.19	1.363	89.375	2730281	13899	2584	d__Bacteria;p__Pseudomonadota;c__Alphaproteobacteria;o__Rhodobacterales;f__Rhodobacteraceae;g__JANOGU01;s__
Ref1_s2.bin.103	Ref1_s2	91.81	0	91.81	2728974	25293	2562	d__Bacteria;p__Chloroflexota;c__Anaerolineae;o__Anaerolineales;f__Villigracilaceae;g__;s__
Ref6_s3.bin.1	Ref6_s3	98.71	0	98.71	2727809	35610	2335	d__Bacteria;p__Actinomycetota;c__Geothermincolia;o__Geothermincolales;f__RBG-13-55-18;g__JACIXC01;s__JACIXC01 sp014360655
Ref1_s12.bin.19	Ref1_s12	95.1	1.093	89.635	2727606	11058	2231	d__Bacteria;p__Bacteroidota;c__Bacteroidia;o__Bacteroidales;f__UBA1715;g__JAQICB01;s__
Ref5_s22.bin.40	Ref5_s22	100	0.574	97.13	2726856	34527	2573	d__Bacteria;p__Pseudomonadota;c__Gammaproteobacteria;o__Halothiobacillales;f__Halothiobacillaceae;g__Halothiobacillus;s__
Ref5_s49.bin.15	Ref5_s49	90.7	2.469	78.355	2725728	12175	2632	d__Bacteria;p__Pseudomonadota;c__Gammaproteobacteria;o__Nitrococcales;f__Nitrococcaceae;g__Arhodomonas;s__
Ref5_s24.bin.25	Ref5_s24	87.27	8.818	43.18	2725653	107173	2565	d__Bacteria;p__Chloroflexota;c__Anaerolineae;o__Anaerolineales;f__Anaerolineaceae;g__Pelolinea;s__
Ref5_s22.bin.1	Ref5_s22	97.71	1.349	90.965	2725570	27699	2672	d__Bacteria;p__Pseudomonadota;c__Gammaproteobacteria;o__Thiohalomonadales;f__Thiohalomonadaceae;g__Sulfurivermis;s__Sulfurivermis fontis
Ref5_s16.bin.2	Ref5_s16	97.68	0.578	94.79	2725327	65421	2544	d__Bacteria;p__Actinomycetota;c__Actinomycetes;o__Actinomycetales;f__Demequinaceae;g__Demequina;s__Demequina sediminis
Ref1_s2.bin.19	Ref1_s2	96.5	1.612	88.44	2723122	43739	2171	d__Bacteria;p__Bacteroidota;c__Bacteroidia;o__Bacteroidales;f__TTA-H9;g__TTA-H9;s__TTA-H9 sp002418865
Ref5_s28.bin.6	Ref5_s28	99.59	1.355	92.815	2722947	58238	2758	d__Bacteria;p__Campylobacterota;c__Campylobacteria;o__Campylobacterales;f__Arcobacteraceae;g__Malaciobacter;s__Malaciobacter_A pacificus
Ref5_s8.bin.114	Ref5_s8	73.63	0.909	69.085	2722865	3801	2358	d__Bacteria;p__Chloroflexota;c__Anaerolineae;o__B4-G1;f__SLSP01;g__JAAZNO01;s__JAAZNO01 sp018055515
Ref5_s47.bin.25	Ref5_s47	96.92	1.538	89.23	2722427	62554	2729	d__Bacteria;p__Bacillota;c__Bacilli;o__ZCTH02-B2;f__;g__;s__
Ref1_s23.bin.29	Ref1_s23	92.55	0.509	90.005	2721809	7452	2427	d__Bacteria;p__Bacteroidota;c__Bacteroidia;o__Flavobacteriales;f__Flavobacteriaceae;g__Yeosuana;s__
Ref5_s25.bin.78	Ref5_s25	65.51	3.448	48.27	2721769	38262	2690	d__Bacteria;p__Pseudomonadota;c__Alphaproteobacteria;o__Rhizobiales;f__Devosiaceae;g__Devosia;s__
Ref1_s25.bin.2	Ref1_s25	55.17	2.586	42.24	2718389	5209	2886	d__Bacteria;p__Actinomycetota;c__Acidimicrobiia;o__Acidimicrobiales;f__JACDCH01;g__UBA9382;s__
Ref1_s5.bin.10	Ref1_s5	92.22	0.646	88.99	2718204	37025	2564	d__Bacteria;p__Pseudomonadota;c__Gammaproteobacteria;o__Pseudomonadales;f__Oleiphilaceae;g__Marinobacter;s__Marinobacter persicus
Ref1_s8.bin.27	Ref1_s8	67.86	0.313	66.295	2717920	9264	2722	d__Bacteria;p__Pseudomonadota;c__Alphaproteobacteria;o__Parvibaculales;f__Parvibaculaceae;g__Parvibaculum;s__
Ref5_s16.bin.4	Ref5_s16	97.76	0.386	95.83	2717745	40759	2666	d__Bacteria;p__Pseudomonadota;c__Alphaproteobacteria;o__Rhodobacterales;f__Rhodobacteraceae;g__Roseovarius;s__Roseovarius sp014359765
Ref5_s48.bin.27	Ref5_s48	72.02	0.854	67.75	2717450	4353	2646	d__Bacteria;p__Actinomycetota;c__Nitriliruptoria;o__Nitriliruptorales;f__Nitriliruptoraceae;g__Egicoccus;s__
Ref5_s22.bin.39	Ref5_s22	97.52	1.219	91.425	2715754	53179	2535	d__Bacteria;p__Pseudomonadota;c__Gammaproteobacteria;o__Immundisolibacterales;f__Immundisolibacteraceae;g__Immundisolibacter;s__
Ref1_s27.bin.78	Ref1_s27	90.31	2.708	76.77	2714873	10013	2503	d__Bacteria;p__Pseudomonadota;c__Gammaproteobacteria;o__Nevskiales;f__JAHZLQ01;g__Banduia;s__
Ref1_s4.bin.77	Ref1_s4	93.41	2.056	83.13	2711853	201775	2253	d__Bacteria;p__Verrucomicrobiota;c__Kiritimatiellia;o__Kiritimatiellales;f__Tichowtungiaceae;g__Tichowtungia;s__
Ref5_s8.bin.136	Ref5_s8	93.91	1.689	85.465	2709978	53132	2315	d__Bacteria;p__Verrucomicrobiota;c__Lentisphaeria;o__Victivallales;f__Victivallaceae;g__;s__
Ref5_s14.bin.12	Ref5_s14	65.96	0	65.96	2708913	4518	2606	d__Bacteria;p__Pseudomonadota;c__Gammaproteobacteria;o__Burkholderiales;f__Rhodocyclaceae;g__Thauera;s__Thauera mechernichensis
Ref1_s13.bin.72	Ref1_s13	97.1	1.797	88.115	2708618	9649	2627	d__Bacteria;p__Desulfobacterota;c__Desulfovibrionia;o__Desulfovibrionales;f__Desulfovibrionaceae;g__G963666895;s__
Ref1_s3.bin.59	Ref1_s3	70.45	1.272	64.09	2707737	5001	2383	d__Bacteria;p__Chloroflexota;c__Anaerolineae;o__Anaerolineales;f__Anaerolineaceae;g__UBA6170;s__UBA6170 sp002840735
Ref5_s9.bin.24	Ref5_s9	98.85	0	98.85	2707553	37571	2408	d__Bacteria;p__Spirochaetota;c__Spirochaetia;o__Treponematales;f__Rectinemataceae;g__UBA2256;s__UBA2256 sp001603165
Ref5_s9.bin.160	Ref5_s9	97.15	0	97.15	2706664	13521	2573	d__Bacteria;p__Spirochaetota;c__Spirochaetia;o__Sphaerochaetales;f__Sphaerochaetaceae;g__Sphaerochaeta;s__Sphaerochaeta sp002432715
Ref5_s54.bin.38	Ref5_s54	73.24	2.896	58.76	2704329	2877	2345	d__Bacteria;p__Bacteroidota;c__Bacteroidia;o__Sphingobacteriales;f__Sphingobacteriaceae;g__JAQSWM01;s__
Ref1_s26.bin.31	Ref1_s26	90.51	0.862	86.2	2703073	26590	2514	d__Bacteria;p__Chrysiogenota;c__Deferribacteres;o__Deferribacterales;f__Geovibrionaceae;g__;s__
Ref1_s4.bin.65	Ref1_s4	93.91	2.705	80.385	2700510	9531	2549	d__Bacteria;p__Chrysiogenota;c__Deferribacteres;o__Deferribacterales;f__UBA228;g__UBA228;s__
Ref5_s53.bin.12	Ref5_s53	54.36	0	54.36	2700226	3459	2779	d__Bacteria;p__Pseudomonadota;c__Alphaproteobacteria;o__Rhizobiales;f__Beijerinckiaceae;g__Bosea;s__
Ref1_s13.bin.13	Ref1_s13	83.83	2.197	72.845	2700024	5062	2464	d__Bacteria;p__Zixibacteria;c__MSB-5A5;o__GN15;f__FEB-12;g__;s__
Ref5_s54.bin.21	Ref5_s54	63.35	3.219	47.255	2699852	13293	2725	d__Bacteria;p__Pseudomonadota;c__Alphaproteobacteria;o__Caulobacterales;f__Caulobacteraceae;g__Caulobacter;s__
Ref1_s18.bin.14	Ref1_s18	99.28	0.101	98.775	2699396	47765	2399	d__Bacteria;p__Pseudomonadota;c__Gammaproteobacteria;o__Thiomicrospirales;f__Thiomicrospiraceae;g__Thiomicrorhabdus;s__
Ref5_s7.bin.108	Ref5_s7	50.01	3.144	34.29	2698493	2089	2969	d__Bacteria;p__Pseudomonadota;c__Alphaproteobacteria;o__Rhizobiales;f__Im1;g__Rhodoligotrophos;s__Rhodoligotrophos sp038811545
Ref1_s27.bin.63	Ref1_s27	56.1	4.022	35.99	2693354	3558	2386	d__Bacteria;p__Planctomycetota;c__Planctomycetia;o__Pirellulales;f__Lacipirellulaceae;g__Lacipirellula;s__
Ref5_s10.bin.13	Ref5_s10	95.25	0	95.25	2693311	20445	2766	d__Bacteria;p__Actinomycetota;c__Thermoleophilia;o__Miltoncostaeales;f__Miltoncostaeaceae;g__JAVJSF01;s__
Ref5_s38.bin.28	Ref5_s38	99.46	0.162	98.65	2692830	74729	2670	d__Bacteria;p__Pseudomonadota;c__Alphaproteobacteria;o__Caulobacterales;f__Caulobacteraceae;g__Brevundimonas;s__
Ref5_s36.bin.14	Ref5_s36	78.06	1.297	71.575	2689699	97891	2653	d__Bacteria;p__Pseudomonadota;c__Alphaproteobacteria;o__Rhizobiales;f__Rhizobiaceae;g__Aliihoeflea;s__Aliihoeflea sp029210365
Ref5_s24.bin.163	Ref5_s24	98.9	1.098	93.41	2689220	30581	2052	d__Bacteria;p__Cloacimonadota;c__Cloacimonadia;o__Cloacimonadales;f__Cloacimonadaceae;g__UBA5456;s__UBA5456 sp021206555
Ref5_s13.bin.10	Ref5_s13	94.4	0.887	89.965	2686177	7706	2580	d__Bacteria;p__Desulfobacterota;c__Desulfovibrionia;o__Desulfovibrionales;f__Desulfovibrionaceae;g__Aminidesulfovibrio;s__
Ref5_s37.bin.24	Ref5_s37	93.29	0.54	90.59	2685601	37965	2615	d__Bacteria;p__Pseudomonadota;c__Alphaproteobacteria;o__Sphingomonadales;f__Sphingomonadaceae;g__Tsuneonella;s__
Ref1_s13.bin.32	Ref1_s13	82.69	5.076	57.31	2685020	7023	2772	d__Bacteria;p__Pseudomonadota;c__Gammaproteobacteria;o__UBA5335;f__UBA5335;g__Macondimonas;s__
Ref1_s20.bin.42	Ref1_s20	96.55	1.149	90.805	2685008	8559	2670	d__Bacteria;p__Spirochaetota;c__Spirochaetia;o__JAFGDJ01;f__JAFGDJ01;g__JAFGDJ01;s__
Ref1_s10.bin.9	Ref1_s10	98.8	0.9	94.3	2684630	12931	2643	d__Bacteria;p__Pseudomonadota;c__Alphaproteobacteria;o__Rhodobacterales;f__Rhodobacteraceae;g__Albidovulum;s__
Ref5_s24.bin.117	Ref5_s24	62.18	2.293	50.715	2684081	3065	2490	d__Bacteria;p__Chloroflexota;c__Anaerolineae;o__UBA1429;f__UBA1429;g__DUUT01;s__
Ref5_s3.bin.4	Ref5_s3	64.83	5.172	38.97	2682560	8069	2664	d__Bacteria;p__Pseudomonadota;c__Alphaproteobacteria;o__Caulobacterales;f__Caulobacteraceae;g__Brevundimonas;s__
Ref5_s47.bin.47	Ref5_s47	85.86	5.207	59.825	2677780	4160	2608	d__Bacteria;p__Bacillota;c__Bacilli;o__Paenibacillales;f__YIM-B00363;g__Paenibacillus;s__
Ref5_s49.bin.2	Ref5_s49	97.06	0.216	95.98	2676048	62069	2511	d__Bacteria;p__Pseudomonadota;c__Gammaproteobacteria;o__Enterobacterales;f__Alteromonadaceae;g__Idiomarina;s__
Ref5_s11.bin.34	Ref5_s11	99.14	0.029	98.995	2675145	89660	2500	d__Bacteria;p__Pseudomonadota;c__Gammaproteobacteria;o__Burkholderiales;f__Burkholderiaceae;g__Tepidicella;s__Tepidicella baoligensis
Ref1_s18.bin.41	Ref1_s18	85.41	2	75.41	2673844	3846	2772	d__Bacteria;p__Pseudomonadota;c__Alphaproteobacteria;o__Sphingomonadales;f__Sphingomonadaceae;g__Parasphingorhabdus;s__Parasphingorhabdus sp036568145
Ref5_s27.bin.18	Ref5_s27	97.88	0.372	96.02	2673795	101976	2542	d__Bacteria;p__Pseudomonadota;c__Gammaproteobacteria;o__Nitrosococcales;f__Methylophagaceae;g__Methylophaga;s__
Ref5_s8.bin.165	Ref5_s8	95.26	6.862	60.95	2671559	24834	2657	d__Archaea;p__Halobacteriota;c__Methanosarcinia;o__Methanotrichales;f__Methanotrichaceae;g__Methanothrix;s__
Ref5_s24.bin.40	Ref5_s24	68.36	1.401	61.355	2669150	7291	2199	d__Archaea;p__Halobacteriota;c__Methanosarcinia;o__Methanosarcinales;f__Methanosarcinaceae;g__Methanosarcina;s__
Ref5_s4.bin.17	Ref5_s4	99.59	1.829	90.445	2667650	81886	2664	d__Bacteria;p__Campylobacterota;c__Campylobacteria;o__Campylobacterales;f__Arcobacteraceae;g__Aliarcobacter;s__Aliarcobacter cloacae
Ref5_s24.bin.220	Ref5_s24	79.09	2.909	64.545	2667002	12913	2368	d__Bacteria;p__Chloroflexota;c__Anaerolineae;o__Anaerolineales;f__UBA4823;g__NAK19;s__
Ref5_s44.bin.1	Ref5_s44	91.6	2.009	81.555	2665764	10940	2534	d__Bacteria;p__Bacillota;c__Clostridia;o__Peptostreptococcales;f__Acidaminobacteraceae;g__Fusibacter;s__
Ref5_s24.bin.204	Ref5_s24	92.85	0	92.85	2664530	21289	2177	d__Bacteria;p__Marinisomatota;c__AB16;o__AB16;f__46-47;g__46-47;s__46-47 sp002452555
Ref5_s37.bin.18	Ref5_s37	66.56	2.767	52.725	2664328	2319	2803	d__Bacteria;p__Pseudomonadota;c__Alphaproteobacteria;o__Rhodospirillales;f__Shumkoniaceae;g__Shumkonia;s__
Ref1_s18.bin.27	Ref1_s18	99.12	0.536	96.44	2662569	150272	2596	d__Bacteria;p__Pseudomonadota;c__Alphaproteobacteria;o__Sphingomonadales;f__Sphingomonadaceae;g__Aurantiacibacter;s__Aurantiacibacter atlanticus
Ref1_s10.bin.28	Ref1_s10	94	0.217	92.915	2661864	9582	2545	d__Bacteria;p__Pseudomonadota;c__Alphaproteobacteria;o__Oceanibaculales;f__Oceanibaculaceae;g__Oceanibaculum;s__
Ref1_s7.bin.5	Ref1_s7	63.85	6.896	29.37	2661382	3473	2580	d__Bacteria;p__Pseudomonadota;c__Alphaproteobacteria;o__Caulobacterales;f__Caulobacteraceae;g__Brevundimonas;s__Brevundimonas sp001796045
Ref5_s8.bin.85	Ref5_s8	98.92	1.612	90.86	2660040	131294	2198	d__Bacteria;p__Bacteroidota;c__Bacteroidia;o__Bacteroidales;f__JACABE01;g__JACABE01;s__
Ref1_s19.bin.35	Ref1_s19	92.23	0.294	90.76	2659375	17524	2484	d__Bacteria;p__Actinomycetota;c__Actinomycetes;o__Mycobacteriales;f__Mycobacteriaceae;g__Dietzia;s__
Ref5_s9.bin.147	Ref5_s9	86.01	4.237	64.825	2657416	4342	2613	d__Bacteria;p__Bacillota;c__DTU025;o__DTUO25;f__;g__;s__
Ref1_s6.bin.51	Ref1_s6	93.98	0.716	90.4	2656172	17478	2395	d__Bacteria;p__Desulfobacterota;c__Desulfobacteria;o__Desulfobacterales;f__Desulfosudaceae;g__Desulfosudis;s__Desulfosudis sp034189195
Ref1_s8.bin.60	Ref1_s8	73.32	1.169	67.475	2654520	5749	2528	d__Bacteria;p__Acidobacteriota;c__Holophagae;o__Holophagales;f__Holophagaceae;g__Geothrix;s__
Ref1_s6.bin.35	Ref1_s6	91.38	2.027	81.245	2650954	34563	2282	d__Bacteria;p__Verrucomicrobiota;c__Kiritimatiellia;o__CAIQIC01;f__JAGNIJ01;g__;s__
Ref5_s43.bin.6	Ref5_s43	98.69	0	98.69	2650569	122108	2516	d__Bacteria;p__Pseudomonadota;c__Alphaproteobacteria;o__Parvibaculales;f__Parvibaculaceae;g__Parvibaculum;s__
Ref1_s3.bin.29	Ref1_s3	86.91	1.936	77.23	2650051	28327	2561	d__Bacteria;p__Pseudomonadota;c__Gammaproteobacteria;o__Burkholderiales;f__Rhodocyclaceae;g__Pseudazoarcus;s__
Ref1_s25.bin.4	Ref1_s25	74.92	0.854	70.65	2645922	14770	2407	d__Bacteria;p__Actinomycetota;c__Nitriliruptoria;o__Nitriliruptorales;f__Nitriliruptoraceae;g__T1Sed10-7;s__
Ref5_s22.bin.9	Ref5_s22	99.09	0.909	94.545	2645335	59678	2733	d__Bacteria;p__Nitrospirota;c__Thermodesulfovibrionia;o__Thermodesulfovibrionales;f__Dissulfurispiraceae;g__Dissulfurispira;s__
Ref1_s25.bin.21	Ref1_s25	85.74	2.836	71.56	2643086	6413	2473	d__Bacteria;p__Bacillota;c__Clostridia;o__Peptostreptococcales;f__Acidaminobacteraceae;g__Acidaminobacter;s__
Ref1_s2.bin.39	Ref1_s2	97.58	0.645	94.355	2642261	22203	2324	d__Bacteria;p__Desulfobacterota;c__Syntrophobacteria;o__Syntrophobacterales;f__Thermodesulforhabdaceae;g__JAOACS01;s__
Ref5_s10.bin.4	Ref5_s10	66.17	6.84	31.97	2638472	2124	2891	d__Bacteria;p__Pseudomonadota;c__Alphaproteobacteria;o__Rhizobiales;f__Hyphomicrobiaceae;g__ZC4RG25;s__
Ref1_s6.bin.41	Ref1_s6	96.3	3.899	76.805	2637656	32743	2498	d__Bacteria;p__Bacillota;c__Peptococcia;o__DRI-13;f__PHAD01;g__;s__
Ref5_s49.bin.22	Ref5_s49	95.61	0	95.61	2635358	33664	2580	d__Bacteria;p__Pseudomonadota;c__Alphaproteobacteria;o__Rhodobacterales;f__Rhodobacteraceae;g__Roseovarius;s__
Ref1_s10.bin.26	Ref1_s10	91.73	1.663	83.415	2635069	8401	2589	d__Bacteria;p__Pseudomonadota;c__Alphaproteobacteria;o__Caulobacterales;f__Hyphomonadaceae;g__Hyphomonas;s__
Ref5_s3.bin.16	Ref5_s3	62.88	0	62.88	2633367	7582	2759	d__Bacteria;p__Pseudomonadota;c__Gammaproteobacteria;o__Burkholderiales;f__SG8-39;g__RBG-16-66-20;s__
Ref1_s8.bin.36	Ref1_s8	62.91	4.966	38.08	2632477	2148	2635	d__Bacteria;p__Acidobacteriota;c__Thermoanaerobaculia;o__Gp7-AA8;f__Gp7-AA8;g__;s__
Ref6_s1.bin.13	Ref6_s1	97	0.932	92.34	2632311	28327	2327	d__Bacteria;p__Actinomycetota;c__Geothermincolia;o__Geothermincolales;f__RBG-13-55-18;g__Solincola;s__
Ref1_s21.bin.10	Ref1_s21	88.65	3.993	68.685	2632065	4065	2634	d__Bacteria;p__Bacillota;c__Clostridia;o__Peptostreptococcales;f__Acidaminobacteraceae;g__;s__
Ref5_s24.bin.147	Ref5_s24	94.54	0	94.54	2631670	32833	2398	d__Bacteria;p__Pseudomonadota;c__Gammaproteobacteria;o__Halothiobacillales;f__Halothiobacillaceae;g__JAQVHL01;s__JAQVHL01 sp028696185
Ref1_s2.bin.2	Ref1_s2	92.38	1.166	86.55	2630896	10847	2523	d__Bacteria;p__Pseudomonadota;c__Gammaproteobacteria;o__Burkholderiales;f__Rhodocyclaceae;g__;s__
Ref5_s41.bin.28	Ref5_s41	86.65	1.429	79.505	2627798	7101	2662	d__Bacteria;p__Pseudomonadota;c__Alphaproteobacteria;o__Caulobacterales;f__Caulobacteraceae;g__Brevundimonas;s__
Ref5_s24.bin.262	Ref5_s24	60.06	0	60.06	2625417	6448	2547	d__Bacteria;p__Pseudomonadota;c__Alphaproteobacteria;o__Rhizobiales;f__Hyphomicrobiaceae;g__ZC4RG25;s__
Ref5_s25.bin.18	Ref5_s25	82.1	2.203	71.085	2623893	4990	2510	d__Bacteria;p__Bacillota;c__UBA4882;o__UBA10575;f__UBA10575;g__;s__
Ref5_s52.bin.71	Ref5_s52	85.21	1.836	76.03	2621675	9402	2570	d__Bacteria;p__Pseudomonadota;c__Alphaproteobacteria;o__Sphingomonadales;f__Sphingomonadaceae;g__Sphingosinicella;s__Sphingosinicella sp963974575
Ref5_s7.bin.36	Ref5_s7	52.93	3.448	35.69	2621571	11453	2528	d__Bacteria;p__Actinomycetota;c__Nitriliruptoria;o__Nitriliruptorales;f__Nitriliruptoraceae;g__Egicoccus;s__
Ref5_s26.bin.9	Ref5_s26	97.8	2.197	86.815	2620749	105005	2232	d__Bacteria;p__Marinisomatota;c__UBA2242;o__UBA2242;f__UBA2242;g__UBA2242;s__
Ref1_s22.bin.10	Ref1_s22	92.71	5.034	67.54	2620517	3648	2740	d__Bacteria;p__Pseudomonadota;c__Gammaproteobacteria;o__Burkholderiales;f__Thiobacillaceae;g__Thiobacillus;s__Thiobacillus sp002256995
Ref5_s8.bin.58	Ref5_s8	91.02	1.282	84.61	2619489	4598	2221	d__Bacteria;p__Vulcanimicrobiota;c__JACPDS01;o__JACPDS01;f__;g__;s__
Ref1_s12.bin.38	Ref1_s12	88.49	3.466	71.16	2618347	22838	2191	d__Bacteria;p__Acidobacteriota;c__Aminicenantia;o__Aminicenantales;f__JdFR-80;g__;s__
Ref1_s25.bin.36	Ref1_s25	62.93	0	62.93	2616677	6850	2457	d__Bacteria;p__Pseudomonadota;c__Gammaproteobacteria;o__Pseudomonadales;f__Halomonadaceae;g__Billgrantia;s__Billgrantia alkalisoli
Ref5_s42.bin.16	Ref5_s42	59.74	2.677	46.355	2612725	3592	2676	d__Bacteria;p__Pseudomonadota;c__Alphaproteobacteria;o__Rhizobiales;f__Devosiaceae;g__Devosia;s__
Ref1_s23.bin.50	Ref1_s23	94.35	2.419	82.255	2612487	19241	2182	d__Bacteria;p__Bacteroidota;c__Bacteroidia;o__Bacteroidales;f__VadinHA17;g__UBA9300;s__
Ref1_s16.bin.59	Ref1_s16	88.32	1.704	79.8	2612107	8812	2512	d__Bacteria;p__Spirochaetota;c__Spirochaetia;o__Sphaerochaetales;f__Sphaerochaetaceae;g__Sphaerochaeta;s__
Ref5_s9.bin.154	Ref5_s9	98.9	0	98.9	2611474	92074	2034	d__Bacteria;p__Cloacimonadota;c__Cloacimonadia;o__Cloacimonadales;f__Cloacimonadaceae;g__PHBP01;s__
Ref5_s49.bin.11	Ref5_s49	93.65	0.159	92.855	2609714	16905	2622	d__Bacteria;p__Bacillota;c__Desulfotomaculia;o__Desulfotomaculales;f__VENG01;g__;s__
Ref5_s3.bin.89	Ref5_s3	68.12	0.724	64.5	2605906	8855	2243	d__Bacteria;p__Pseudomonadota;c__Gammaproteobacteria;o__Xanthomonadales;f__UBA2363;g__Pseudofulvimonas;s__
Ref1_s2.bin.48	Ref1_s2	98.34	0.207	97.305	2604448	121417	2463	d__Bacteria;p__Pseudomonadota;c__Gammaproteobacteria;o__Burkholderiales;f__Rhodocyclaceae;g__Rugosibacter;s__Rugosibacter sp002422995
Ref5_s33.bin.1	Ref5_s33	86.69	1.307	80.155	2603245	5415	2373	d__Bacteria;p__Pseudomonadota;c__Gammaproteobacteria;o__Pseudomonadales;f__Halomonadaceae;g__Halomonas;s__Halomonas shengliensis
Ref1_s2.bin.51	Ref1_s2	96.24	2.826	82.11	2603138	158531	2490	d__Bacteria;p__Pseudomonadota;c__Alphaproteobacteria;o__Micavibrionales;f__UBA2020;g__UBA2020;s__
Ref5_s28.bin.7	Ref5_s28	99.76	0.043	99.545	2601578	63300	2479	d__Bacteria;p__Pseudomonadota;c__Gammaproteobacteria;o__Burkholderiales;f__Burkholderiaceae;g__Neopusillimonas;s__
Ref5_s44.bin.23	Ref5_s44	100	1.418	92.91	2600257	98699	2359	d__Bacteria;p__Bacillota;c__Clostridia;o__Saccharofermentanales;f__UBA5734;g__UBA5734;s__UBA5734 sp002419145
Ref1_s6.bin.32	Ref1_s6	97.61	0	97.61	2599408	40264	2407	d__Bacteria;p__Desulfobacterota;c__Desulfovibrionia;o__Desulfovibrionales;f__;g__;s__
Ref6_s2.bin.18	Ref6_s2	92.12	3.703	73.605	2598053	16059	2117	d__Bacteria;p__Armatimonadota;c__JACIXR01;o__JACIXR01;f__JACIXR01;g__JACIXR01;s__JACIXR01 sp014360465
Ref4_s1.bin.29	Ref4_s1	98.69	2.009	88.645	2598046	109277	2443	d__Bacteria;p__Bacillota;c__Clostridia;o__Peptostreptococcales;f__Acidaminobacteraceae;g__Fusibacter;s__
Ref5_s26.bin.17	Ref5_s26	97.7	0	97.7	2597903	57872	2335	d__Bacteria;p__Spirochaetota;c__Spirochaetia;o__Treponematales;f__Rectinemataceae;g__Rectinema;s__Rectinema subterraneum
Ref5_s47.bin.17	Ref5_s47	82.06	1.906	72.53	2595055	11153	2339	d__Bacteria;p__Deinococcota;c__Deinococci;o__Deinococcales;f__Trueperaceae;g__SLSQ01;s__
Ref5_s26.bin.49	Ref5_s26	66.56	1.98	56.66	2594895	5989	2564	d__Bacteria;p__Bacillota;c__JACIYH01;o__JACIYH01;f__JACIYH01;g__JACIYH01;s__JACIYH01 sp014360055
Ref5_s51.bin.17	Ref5_s51	94.94	0	94.94	2594153	53280	2547	d__Bacteria;p__Pseudomonadota;c__Alphaproteobacteria;o__Sphingomonadales;f__Sphingomonadaceae;g__Sphingomicrobium;s__
Ref5_s22.bin.28	Ref5_s22	94.04	4.569	71.195	2593079	16650	2436	d__Bacteria;p__Desulfobacterota;c__;o__;f__;g__;s__
Ref5_s25.bin.11	Ref5_s25	75	0.862	70.69	2592648	7934	2483	d__Bacteria;p__Bacillota;c__Peptococcia;o__DRI-13;f__DRI-13;g__Thermanaerosceptrum;s__
Ref5_s43.bin.12	Ref5_s43	98.84	0	98.84	2592003	172389	2511	d__Bacteria;p__Pseudomonadota;c__Alphaproteobacteria;o__Sphingomonadales;f__Sphingomonadaceae;g__Qipengyuania;s__
Ref1_s5.bin.13	Ref1_s5	91.4	5.834	62.23	2591883	5194	2507	d__Bacteria;p__Bacillota;c__Desulfotomaculia;o__Desulfotomaculales;f__VENG01;g__JAIPEW01;s__
Ref1_s4.bin.72	Ref1_s4	76.32	1.451	69.065	2591583	3799	2492	d__Bacteria;p__Desulfobacterota;c__Desulfarculia;o__Desulfarculales;f__Desulfarculaceae;g__Desulfarculus;s__Desulfarculus baarsii
Ref1_s4.bin.28	Ref1_s4	88.92	0.699	85.425	2590920	9809	2450	d__Bacteria;p__Bacillota;c__Clostridia;o__Tissierellales;f__Sedimentibacteraceae;g__Sedimentibacter;s__
Ref5_s24.bin.70	Ref5_s24	100	0.537	97.315	2589074	139158	2294	d__Bacteria;p__Bacteroidota;c__Bacteroidia;o__CAIKAF01;f__CAIKAF01;g__JACVCJ01;s__JACVCJ01 sp023432985
Ref5_s49.bin.7	Ref5_s49	89.75	1.053	84.485	2585525	15181	2430	d__Bacteria;p__Pseudomonadota;c__Gammaproteobacteria;o__Pseudomonadales;f__Oleiphilaceae;g__Hydrocarboniclastica;s__
Ref1_s20.bin.33	Ref1_s20	73.17	1.366	66.34	2584954	2581	2610	d__Bacteria;p__Pseudomonadota;c__Alphaproteobacteria;o__Parvibaculales;f__Parvibaculaceae;g__Parvibaculum;s__
Ref5_s9.bin.159	Ref5_s9	87.85	1.504	80.33	2584753	20199	2623	d__Bacteria;p__Pseudomonadota;c__Gammaproteobacteria;o__Burkholderiales;f__Rhodocyclaceae;g__Sulfuricystis;s__Sulfuricystis sp013388985
Ref5_s38.bin.27	Ref5_s38	98.76	0	98.76	2584529	86468	2447	d__Bacteria;p__Actinomycetota;c__Actinomycetes;o__Actinomycetales;f__Microbacteriaceae;g__Microcella;s__
Ref1_s25.bin.11	Ref1_s25	61.17	4.321	39.565	2579855	1861	2945	d__Bacteria;p__Actinomycetota;c__Coriobacteriia;o__Anaerosomatales;f__SLCP01;g__SKKZ01;s__
Ref5_s24.bin.146	Ref5_s24	88.14	5.229	61.995	2577829	4013	2364	d__Bacteria;p__Chloroflexota;c__Anaerolineae;o__UBA1429;f__UBA1429;g__JAIOAW01;s__JAIOAW01 sp019873625
Ref5_s7.bin.72	Ref5_s7	71.07	2.97	56.22	2576026	10557	2712	d__Bacteria;p__Chloroflexota;c__Dehalococcoidia;o__UBA2979;f__UBA2979;g__;s__
Ref6_s3.bin.5	Ref6_s3	89.44	2.752	75.68	2573568	58262	2268	d__Bacteria;p__Chloroflexota;c__Anaerolineae;o__UBA2200;f__UBA2200;g__JACIWX01;s__JACIWX01 sp014360755
Ref5_s24.bin.124	Ref5_s24	83.45	3.636	65.27	2573180	44666	2388	d__Bacteria;p__Chloroflexota;c__Anaerolineae;o__Anaerolineales;f__Anaerolineaceae;g__UBA4781;s__UBA4781 sp012798455
Ref1_s21.bin.94	Ref1_s21	76.78	1.111	71.225	2572404	4869	2306	d__Bacteria;p__Chloroflexota;c__Anaerolineae;o__B4-G1;f__SLSP01;g__PWVB01;s__
Ref5_s46.bin.20	Ref5_s46	92.7	0.505	90.175	2570787	113217	2457	d__Bacteria;p__Actinomycetota;c__Actinomycetes;o__Actinomycetales;f__Microbacteriaceae;g__Homoserinimonas;s__
Ref5_s28.bin.12	Ref5_s28	98.24	0.233	97.075	2567289	81605	2394	d__Bacteria;p__Pseudomonadota;c__Gammaproteobacteria;o__Enterobacterales;f__Alteromonadaceae;g__Idiomarina;s__Idiomarina baltica
Ref1_s19.bin.6	Ref1_s19	92.07	0.431	89.915	2566337	12538	2383	d__Bacteria;p__Actinomycetota;c__Actinomycetes;o__Propionibacteriales;f__Propionibacteriaceae;g__Raineyella;s__
Ref4_s3.bin.4	Ref4_s3	72.06	5.636	43.88	2565894	11866	2319	d__Bacteria;p__Chloroflexota;c__Anaerolineae;o__Anaerolineales;f__Anaerolineaceae;g__SpSt-1165;s__
Ref5_s49.bin.13	Ref5_s49	96.74	1.521	89.135	2565728	12152	2170	d__Bacteria;p__Bacillota;c__Halanaerobiia;o__Halanaerobiales;f__Halanaerobiaceae;g__Halanaerobium;s__
Ref5_s23.bin.73	Ref5_s23	72.75	5.172	46.89	2565584	11287	2539	d__Bacteria;p__Pseudomonadota;c__Alphaproteobacteria;o__Sphingomonadales;f__Sphingomonadaceae;g__Sphingosinicella;s__
Ref5_s7.bin.25	Ref5_s7	95.76	0.37	93.91	2564878	45304	2358	d__Bacteria;p__Pseudomonadota;c__Gammaproteobacteria;o__Pseudomonadales;f__Porticoccaceae;g__JAGPUQ01;s__
Ref1_s26.bin.79	Ref1_s26	76.09	3.707	57.555	2564568	3410	2311	d__Bacteria;p__Verrucomicrobiota;c__Kiritimatiellia;o__RFP12;f__UBA1067;g__JALHET01;s__
Ref5_s5.bin.5	Ref5_s5	94.58	2.102	84.07	2563865	15362	2440	d__Bacteria;p__Pseudomonadota;c__Gammaproteobacteria;o__Burkholderiales;f__Burkholderiaceae;g__Polaromonas;s__Polaromonas sp030655515
Ref5_s37.bin.25	Ref5_s37	84.31	0.49	81.86	2561690	5768	2362	d__Bacteria;p__Bacillota;c__SHA-98;o__UBA4971;f__UBA4971;g__UBA6256;s__UBA6256 sp014360195
Ref5_s19.bin.76	Ref5_s19	95.36	0.677	91.975	2561368	59303	2450	d__Bacteria;p__Pseudomonadota;c__Alphaproteobacteria;o__Rhodobacterales;f__Rhodobacteraceae;g__Roseovarius;s__
Ref5_s54.bin.5	Ref5_s54	79.73	2.695	66.255	2561114	2815	2023	d__Bacteria;p__Pseudomonadota;c__Gammaproteobacteria;o__Pseudomonadales;f__Moraxellaceae;g__Psychrobacter;s__Psychrobacter alimentarius
Ref5_s1.bin.68	Ref5_s1	77.39	1.121	71.785	2560389	13200	2501	d__Bacteria;p__Pseudomonadota;c__Gammaproteobacteria;o__Burkholderiales;f__Burkholderiaceae;g__Hylemonella;s__Hylemonella sp030680575
Ref5_s26.bin.25	Ref5_s26	89.73	4.273	68.365	2559907	89626	2066	d__Bacteria;p__Acidobacteriota;c__Aminicenantia;o__Aminicenantales;f__Saccharicenantaceae;g__Saccharicenans;s__Saccharicenans sp014359965
Ref1_s10.bin.19	Ref1_s10	90.21	0.656	86.93	2559232	12135	2429	d__Bacteria;p__Pseudomonadota;c__Gammaproteobacteria;o__Burkholderiales;f__Rhodocyclaceae;g__Pseudothauera;s__Pseudothauera hydrothermalis
Ref5_s2.bin.87	Ref5_s2	98.42	0.971	93.565	2550492	75212	2503	d__Bacteria;p__Actinomycetota;c__Actinomycetes;o__Actinomycetales;f__Microbacteriaceae;g__Microcella;s__
Ref1_s4.bin.11	Ref1_s4	73.16	7.915	33.585	2549904	5568	2541	d__Bacteria;p__Actinomycetota;c__Actinomycetes;o__Propionibacteriales;f__Nocardioidaceae;g__Nocardioides;s__
Ref1_s24.bin.25	Ref1_s24	87.3	5.962	57.49	2545844	9152	2700	d__Bacteria;p__Campylobacterota;c__Campylobacteria;o__Campylobacterales;f__Arcobacteraceae;g__JAIOSF01;s__JAIOSF01 sp963662945
Ref5_s26.bin.35	Ref5_s26	79.55	0	79.55	2545226	24619	2063	d__Bacteria;p__Bacteroidota;c__Bacteroidia;o__Bacteroidales;f__TTA-H9;g__UBA2030;s__UBA2030 sp002332755
Ref1_s8.bin.31	Ref1_s8	99.79	2.04	89.59	2541984	70078	2463	d__Bacteria;p__Campylobacterota;c__Campylobacteria;o__Campylobacterales;f__Sulfurimonadaceae;g__Sulfurimonas;s__
Ref1_s17.bin.19	Ref1_s17	85.19	1.29	78.74	2536226	4908	2347	d__Bacteria;p__Desulfobacterota;c__Desulfobacteria;o__Desulfobacterales;f__UBA2174;g__UBA2174;s__
Ref5_s8.bin.187	Ref5_s8	97.7	0	97.7	2534586	276432	2395	d__Bacteria;p__Pseudomonadota;c__Gammaproteobacteria;o__UBA5335;f__UBA5335;g__Macondimonas;s__
Ref1_s8.bin.39	Ref1_s8	79.82	4.662	56.51	2533237	9321	2462	d__Bacteria;p__Desulfobacterota;c__Desulfobulbia;o__Desulfobulbales;f__Desulfurivibrionaceae;g__Thiovibrio;s__
Ref5_s48.bin.15	Ref5_s48	91.98	0	91.98	2531108	36353	2561	d__Bacteria;p__Pseudomonadota;c__Alphaproteobacteria;o__Sphingomonadales;f__Sphingomonadaceae;g__Qipengyuania;s__
Ref5_s31.bin.13	Ref5_s31	97.81	1.912	88.25	2530279	9502	2188	d__Bacteria;p__Bacteroidota;c__Bacteroidia;o__Bacteroidales;f__Dysgonomonadaceae;g__Seramator;s__Seramator thermalis
Ref5_s9.bin.99	Ref5_s9	54.65	0	54.65	2530014	8140	2304	d__Bacteria;p__Desulfobacterota;c__Desulfovibrionia;o__Desulfovibrionales;f__Desulfomicrobiaceae;g__Desulfomicrobium;s__
Ref1_s20.bin.37	Ref1_s20	90.64	0.967	85.805	2529943	8397	2462	d__Bacteria;p__Desulfobacterota;c__Syntrophia;o__Syntrophales;f__Smithellaceae;g__Smithella;s__Smithella sp000753945
Ref5_s19.bin.44	Ref5_s19	74.52	2.659	61.225	2529929	4832	2561	d__Bacteria;p__Actinomycetota;c__Nitriliruptoria;o__Euzebyales;f__Euzebyaceae;g__Euzebya;s__
Ref5_s24.bin.234	Ref5_s24	51.89	2.727	38.255	2529925	3019	2270	d__Bacteria;p__Chloroflexota;c__Anaerolineae;o__Aggregatilineales;f__Ch27;g__JARKNX01;s__
Ref1_s3.bin.75	Ref1_s3	66.58	3.103	51.065	2529678	2501	2659	d__Bacteria;p__Pseudomonadota;c__Gammaproteobacteria;o__Burkholderiales;f__Burkholderiaceae;g__Comamonas;s__Comamonas jiangduensis
Ref5_s9.bin.150	Ref5_s9	96.03	0.99	91.08	2529069	22997	2521	d__Bacteria;p__Chloroflexota;c__Dehalococcoidia;o__GIF9;f__UBA5629;g__UBA5629;s__
Ref5_s3.bin.126	Ref5_s3	56.74	3.095	41.265	2527719	2807	2415	d__Bacteria;p__Verrucomicrobiota;c__Verrucomicrobiia;o__Opitutales;f__Opitutaceae;g__Lacunisphaera;s__
Ref1_s27.bin.23	Ref1_s27	87.57	0.652	84.31	2527269	7349	2402	d__Bacteria;p__Pseudomonadota;c__Alphaproteobacteria;o__JBDZUN01;f__JBDZUN01;g__;s__
Ref5_s8.bin.78	Ref5_s8	98.46	0.461	96.155	2524082	171251	2470	d__Bacteria;p__Campylobacterota;c__Campylobacteria;o__Campylobacterales;f__Sulfurospirillaceae;g__Sulfurospirillum;s__Sulfurospirillum cavolei
Ref1_s27.bin.129	Ref1_s27	90.36	0	90.36	2520732	14368	2363	d__Bacteria;p__Pseudomonadota;c__Alphaproteobacteria;o__JANQMY01;f__JANQMY01;g__;s__
Ref6_s1.bin.1	Ref6_s1	93.98	0	93.98	2520091	70707	2040	d__Bacteria;p__Armatimonadota;c__JACIXR01;o__JACIXR01;f__JACIXR01;g__JACIXR01;s__JACIXR01 sp014360495
Ref1_s7.bin.7	Ref1_s7	72.29	3.933	52.625	2519084	4314	2552	d__Bacteria;p__Pseudomonadota;c__Gammaproteobacteria;o__Burkholderiales;f__Burkholderiaceae;g__Noviherbaspirillum;s__
Ref5_s54.bin.23	Ref5_s54	66.54	1.074	61.17	2518492	3238	2691	d__Bacteria;p__Pseudomonadota;c__Gammaproteobacteria;o__Pseudomonadales;f__Pseudomonadaceae;g__Stutzerimonas;s__Stutzerimonas sp004010935
Ref5_s23.bin.78	Ref5_s23	66.4	9.135	20.725	2516512	1476	2562	d__Bacteria;p__Bacillota;c__Clostridia;o__Christensenellales;f__SZUA-584;g__SZUA-584;s__
Ref5_s19.bin.7	Ref5_s19	94.33	1.913	84.765	2514471	6609	2448	d__Bacteria;p__Pseudomonadota;c__Alphaproteobacteria;o__JBDZUN01;f__JBDZUN01;g__;s__
Ref5_s3.bin.10	Ref5_s3	76.76	1.851	67.505	2513571	3686	2532	d__Bacteria;p__Armatimonadota;c__Fimbriimonadia;o__Fimbriimonadales;f__Fimbriimonadaceae;g__UphvI-Ar2;s__
Ref1_s27.bin.131	Ref1_s27	95.21	1.231	89.055	2510788	304163	2452	d__Bacteria;p__Pseudomonadota;c__Alphaproteobacteria;o__Micavibrionales;f__Micavibrionaceae;g__Micavibrio;s__
Ref5_s8.bin.92	Ref5_s8	96.62	0	96.62	2510490	69313	2181	d__Bacteria;p__Elusimicrobiota;c__Elusimicrobia;o__Elusimicrobiales;f__JAAYTX01;g__JAAYTX01;s__
Ref5_s29.bin.11	Ref5_s29	90.34	2.272	78.98	2509427	10191	2339	d__Bacteria;p__Spirochaetota;c__Spirochaetia;o__Sphaerochaetales;f__Sphaerochaetaceae;g__UBA8525;s__
Ref5_s24.bin.155	Ref5_s24	53.44	8.62	10.34	2505629	3234	2409	d__Bacteria;p__Chloroflexota;c__Anaerolineae;o__Anaerolineales;f__Anaerolineaceae;g__Brevefilum;s__
Ref1_s4.bin.26	Ref1_s4	92.93	0.947	88.195	2505309	9733	2436	d__Bacteria;p__Pseudomonadota;c__Gammaproteobacteria;o__Burkholderiales;f__UBA9220;g__UBA2239;s__
Ref1_s8.bin.47	Ref1_s8	88.12	0.83	83.97	2504228	8432	2373	d__Bacteria;p__Pseudomonadota;c__Gammaproteobacteria;o__Pseudomonadales;f__Oleiphilaceae;g__Marinobacter;s__Marinobacter sp034189235
Ref5_s5.bin.7	Ref5_s5	99.52	0.501	97.015	2503841	95151	2481	d__Bacteria;p__Pseudomonadota;c__Gammaproteobacteria;o__Burkholderiales;f__Thiobacillaceae;g__Sulfuritortus;s__Sulfuritortus sp002339725
Ref1_s18.bin.28	Ref1_s18	95.88	1.007	90.845	2502139	12076	2393	d__Bacteria;p__Pseudomonadota;c__Gammaproteobacteria;o__Burkholderiales;f__Burkholderiaceae;g__Neopusillimonas;s__
Ref1_s26.bin.8	Ref1_s26	92.25	0.967	87.415	2499691	10424	2391	d__Bacteria;p__Desulfobacterota;c__Syntrophia;o__Syntrophales;f__Smithellaceae;g__UBA8904;s__UBA8904 sp003506745
Ref5_s9.bin.88	Ref5_s9	93.87	1.451	86.615	2499526	48383	2318	d__Bacteria;p__Desulfobacterota;c__Syntrophia;o__Syntrophales;f__Smithellaceae;g__Smithella;s__
Ref1_s4.bin.18	Ref1_s4	98.38	0	98.38	2498352	50120	2342	d__Bacteria;p__Desulfobacterota;c__Desulfuromonadia;o__Geobacterales;f__;g__;s__
Ref1_s8.bin.11	Ref1_s8	80.72	2.727	67.085	2495568	4673	2112	d__Bacteria;p__Pseudomonadota;c__Gammaproteobacteria;o__Legionellales;f__Legionellaceae;g__Legionella;s__Legionella drancourtii
Ref5_s9.bin.72	Ref5_s9	89	1.063	83.685	2494083	34090	2316	d__Bacteria;p__Bacillota;c__Clostridia;o__Peptostreptococcales;f__Acidaminobacteraceae;g__Fusibacter;s__
Ref5_s8.bin.87	Ref5_s8	97.8	0	97.8	2490469	30121	2070	d__Bacteria;p__Marinisomatota;c__UBA2242;o__UBA2242;f__UBA2242;g__UBA2242;s__
Ref5_s11.bin.22	Ref5_s11	85.68	3.647	67.445	2489955	6210	2546	d__Bacteria;p__Pseudomonadota;c__Alphaproteobacteria;o__Caulobacterales;f__Caulobacteraceae;g__Brevundimonas;s__
Ref5_s8.bin.200	Ref5_s8	82.22	5.619	54.125	2489181	2454	2529	d__Bacteria;p__Chloroflexota;c__Anaerolineae;o__Anaerolineales;f__Anaerolineaceae;g__JAIWNK01;s__JAIWNK01 sp020216845
Ref5_s54.bin.45	Ref5_s54	56.38	5.421	29.275	2488333	2271	2606	d__Bacteria;p__Actinomycetota;c__Actinomycetes;o__Propionibacteriales;f__Nocardioidaceae;g__;s__
Ref5_s53.bin.62	Ref5_s53	85.49	2.904	70.97	2488302	19912	2579	d__Bacteria;p__Actinomycetota;c__Actinomycetes;o__Actinomycetales;f__Microbacteriaceae;g__Rhodoglobus;s__Rhodoglobus sp001725325
Ref5_s26.bin.3	Ref5_s26	72.44	2.183	61.525	2486877	2324	2085	d__Bacteria;p__Bacillota;c__Clostridia;o__Eubacteriales;f__Eubacteriaceae;g__Acetobacterium;s__Acetobacterium sp018903255
Ref2_s4.bin.16	Ref2_s4	85.84	1.075	80.465	2486017	18542	2087	d__Bacteria;p__Bacteroidota;c__Bacteroidia;o__Bacteroidales;f__GWA2-32-17;g__Ch61;s__
Ref5_s37.bin.23	Ref5_s37	96.89	0.195	95.915	2485961	96153	2440	d__Bacteria;p__Pseudomonadota;c__Alphaproteobacteria;o__Sphingomonadales;f__Sphingomonadaceae;g__Tsuneonella;s__Tsuneonella troitsensis
Ref1_s2.bin.37	Ref1_s2	81.46	2.525	68.835	2472462	2614	2153	d__Bacteria;p__Pseudomonadota;c__Gammaproteobacteria;o__Pseudomonadales;f__Moraxellaceae;g__Acinetobacter;s__Acinetobacter johnsonii
Ref5_s52.bin.49	Ref5_s52	77.17	7.963	37.355	2470090	16313	2412	d__Bacteria;p__Pseudomonadota;c__Alphaproteobacteria;o__Sphingomonadales;f__Sphingomonadaceae;g__Sphingomonas;s__
Ref5_s18.bin.5	Ref5_s18	77.57	0	77.57	2469770	10209	2430	d__Bacteria;p__Pseudomonadota;c__Alphaproteobacteria;o__Caulobacterales;f__Caulobacteraceae;g__Brevundimonas;s__
Ref1_s27.bin.95	Ref1_s27	88.48	3.636	70.3	2465515	45502	2367	d__Bacteria;p__Chloroflexota;c__Anaerolineae;o__Anaerolineales;f__UBA11579;g__JAMCZK01;s__
Ref1_s8.bin.1	Ref1_s8	86.02	2.136	75.34	2463560	4273	2618	d__Bacteria;p__Actinomycetota;c__Acidimicrobiia;o__UBA5794;f__ZC4RG35;g__DATHVR01;s__
Ref5_s5.bin.22	Ref5_s5	96.08	1.794	87.11	2460397	10418	2436	d__Bacteria;p__Campylobacterota;c__Campylobacteria;o__Campylobacterales;f__UBA1877;g__Sulfurospirillum;s__
Ref1_s21.bin.8	Ref1_s21	80.33	2.104	69.81	2459661	5867	2476	d__Bacteria;p__Pseudomonadota;c__Alphaproteobacteria;o__Rhodobacterales;f__Rhodobacteraceae;g__Actibacterium;s__Actibacterium_A naphthalenivorans
Ref1_s23.bin.43	Ref1_s23	95.42	0.876	91.04	2457893	28177	2423	d__Bacteria;p__Pseudomonadota;c__Gammaproteobacteria;o__SpSt-1174;f__SpSt-1174;g__SpSt-1174;s__SpSt-1174 sp014762505
Ref5_s43.bin.10	Ref5_s43	99.18	0.135	98.505	2455975	79263	2447	d__Bacteria;p__Campylobacterota;c__Campylobacteria;o__Campylobacterales;f__Arcobacteraceae;g__Marinarcus;s__
Ref5_s26.bin.45	Ref5_s26	88.02	3.418	70.93	2454291	100691	2027	d__Bacteria;p__Acidobacteriota;c__Aminicenantia;o__Aminicenantales;f__Saccharicenantaceae;g__Saccharicenans;s__Saccharicenans sp014360015
Ref5_s3.bin.100	Ref5_s3	69.6	3.923	49.985	2454201	5294	2563	d__Bacteria;p__Pseudomonadota;c__Alphaproteobacteria;o__Caulobacterales;f__Hyphomonadaceae;g__Hyphomonas;s__
Ref1_s25.bin.32	Ref1_s25	75.23	1.709	66.685	2452667	11935	2311	d__Bacteria;p__Actinomycetota;c__Nitriliruptoria;o__Nitriliruptorales;f__Nitriliruptoraceae;g__SLMP01;s__
Ref5_s9.bin.85	Ref5_s9	89.86	2.837	75.675	2451192	10310	2035	d__Bacteria;p__Verrucomicrobiota;c__Lentisphaeria;o__Victivallales;f__GWF2-50-93;g__DYMC01;s__
Ref5_s2.bin.16	Ref5_s2	98.69	0.252	97.43	2449977	37257	2397	d__Bacteria;p__Actinomycetota;c__Actinomycetes;o__Actinomycetales;f__Microbacteriaceae;g__Microcella;s__
Ref5_s38.bin.7	Ref5_s38	84.11	3.691	65.655	2449267	3400	2142	d__Bacteria;p__Bacteroidota;c__Bacteroidia;o__Flavobacteriales;f__Flavobacteriaceae;g__Lutibacter;s__
Ref1_s1.bin.27	Ref1_s1	66.94	3.114	51.37	2449082	2878	2401	d__Bacteria;p__Spirochaetota;c__Spirochaetia;o__DSM-16054;f__Sediminispirochaetaceae;g__DSBN01;s__
Ref5_s15.bin.7	Ref5_s15	94.67	1.072	89.31	2448353	22460	2382	d__Bacteria;p__Pseudomonadota;c__Alphaproteobacteria;o__Sphingomonadales;f__Sphingomonadaceae;g__Erythrobacter;s__Erythrobacter sp001516125
Ref5_s9.bin.51	Ref5_s9	96.88	0.546	94.15	2447952	56028	2016	d__Bacteria;p__Bacteroidota;c__Kapaibacteriia;o__Kapaibacteriales;f__UBA2268;g__GWF2-33-9;s__
Ref1_s26.bin.92	Ref1_s26	93.69	3.065	78.365	2447217	23519	2418	d__Bacteria;p__Pseudomonadota;c__Gammaproteobacteria;o__Halothiobacillales;f__Halothiobacillaceae;g__28-57-27;s__
Ref5_s24.bin.59	Ref5_s24	74.14	3.387	57.205	2446252	4465	2403	d__Bacteria;p__Desulfobacterota;c__Syntrophobacteria;o__Syntrophobacterales;f__Syntrophobacteraceae;g__SLCH01;s__
Ref5_s7.bin.46	Ref5_s7	84.71	0.459	82.415	2444358	11650	2393	d__Bacteria;p__Actinomycetota;c__Thermoleophilia;o__Solirubrobacterales;f__70-9;g__;s__
Ref5_s11.bin.59	Ref5_s11	65.11	5.392	38.15	2443930	6539	2453	d__Bacteria;p__Pseudomonadota;c__Alphaproteobacteria;o__Rhizobiales;f__Hyphomicrobiaceae;g__Hyphomicrobium;s__
Ref5_s25.bin.66	Ref5_s25	83.56	4.058	63.27	2443342	14770	2519	d__Bacteria;p__Pseudomonadota;c__Alphaproteobacteria;o__Caulobacterales;f__Caulobacteraceae;g__Brevundimonas;s__
Ref1_s13.bin.2	Ref1_s13	95.75	0	95.75	2443272	15175	2196	d__Bacteria;p__Desulfobacterota;c__Desulfobacteria;o__Desulfobacterales;f__BuS5;g__;s__
Ref1_s8.bin.73	Ref1_s8	59.9	7.258	23.61	2437309	1525	2591	d__Bacteria;p__Desulfobacterota;c__Desulfobacteria;o__Desulfobacterales;f__Desulfosalsimonadaceae;g__SURF-3;s__
Ref5_s31.bin.19	Ref5_s31	95.69	0.1	95.19	2436517	154076	2332	d__Bacteria;p__Pseudomonadota;c__Alphaproteobacteria;o__Rhodobacterales;f__Rhodobacteraceae;g__Roseovarius;s__Roseovarius sp002428225
Ref5_s19.bin.80	Ref5_s19	56.61	2.297	45.125	2436099	1880	2555	d__Bacteria;p__Gemmatimonadota;c__Gemmatimonadetes;o__Longimicrobiales;f__RSA9;g__SH-MAG3;s__
Ref1_s26.bin.86	Ref1_s26	92.94	1.138	87.25	2434649	59763	2187	d__Bacteria;p__Omnitrophota;c__Koll11;o__B26-G9;f__B26-G9;g__;s__
Ref1_s1.bin.1	Ref1_s1	94.5	3.296	78.02	2432705	9934	2307	d__Bacteria;p__Fermentibacterota;c__Fermentibacteria;o__Fermentibacterales;f__Fermentibacteraceae;g__JAWLEP01;s__
Ref1_s5.bin.6	Ref1_s5	95.68	3.448	78.44	2432143	78386	2300	d__Bacteria;p__Chrysiogenota;c__Deferribacteres;o__Deferribacterales;f__Flexistipitaceae;g__Flexistipes;s__
Ref1_s22.bin.11	Ref1_s22	54.13	4.31	32.58	2431594	3911	2248	d__Bacteria;p__Bacillota;c__Clostridia;o__Clostridiales;f__Clostridiaceae;g__;s__
Ref5_s54.bin.44	Ref5_s54	73.28	1.413	66.215	2429597	3427	2543	d__Bacteria;p__Pseudomonadota;c__Alphaproteobacteria;o__Sphingomonadales;f__Sphingomonadaceae;g__JAEZQR01;s__
Ref5_s30.bin.18	Ref5_s30	99.48	0.256	98.2	2429294	161910	2467	d__Bacteria;p__Campylobacterota;c__Campylobacteria;o__Campylobacterales;f__UBA1877;g__UBA1877;s__
Ref6_s3.bin.15	Ref6_s3	86.61	0.917	82.025	2428739	10419	2346	d__Bacteria;p__Chloroflexota;c__Anaerolineae;o__UBA2200;f__JACIWT01;g__JACIWT01;s__JACIWT01 sp014360825
Ref1_s27.bin.60	Ref1_s27	69	9.205	22.975	2426668	4437	2466	d__Bacteria;p__Pseudomonadota;c__Alphaproteobacteria;o__Sphingomonadales;f__Sphingomonadaceae;g__Novosphingobium;s__
Ref5_s28.bin.11	Ref5_s28	98.1	0.28	96.7	2426591	30455	2215	d__Bacteria;p__Pseudomonadota;c__Gammaproteobacteria;o__Enterobacterales;f__Alteromonadaceae;g__Pseudidiomarina;s__Pseudidiomarina fusca
Ref1_s28.bin.1	Ref1_s28	98.22	1.724	89.6	2426212	31574	2251	d__Bacteria;p__Chrysiogenota;c__Deferribacteres;o__Deferribacterales;f__Flexistipitaceae;g__Flexistipes;s__Flexistipes sp002338145
Ref5_s24.bin.116	Ref5_s24	74.01	3.737	55.325	2425514	5892	2200	d__Bacteria;p__Chloroflexota;c__Anaerolineae;o__Anaerolineales;f__Anaerolineaceae;g__Brevefilum;s__
Ref1_s26.bin.90	Ref1_s26	89.77	1.964	79.95	2425500	21446	2417	d__Bacteria;p__Campylobacterota;c__Campylobacteria;o__Campylobacterales;f__Arcobacteraceae;g__JAIOSF01;s__
Ref1_s21.bin.52	Ref1_s21	66.67	1.633	58.505	2425113	3343	2149	d__Archaea;p__Halobacteriota;c__Methanosarcinia;o__Methanosarcinales;f__Methanosarcinaceae;g__Methanosarcina;s__
Ref5_s11.bin.25	Ref5_s11	50.52	5.982	20.61	2424876	2228	2733	d__Bacteria;p__Actinomycetota;c__Acidimicrobiia;o__IMCC26256;f__PALSA-610;g__JANNHK01;s__
Ref1_s6.bin.80	Ref1_s6	98.03	0	98.03	2424650	22470	2357	d__Archaea;p__Halobacteriota;c__Methanomicrobia;o__Methanomicrobiales;f__Methanoculleaceae;g__JAHKLN01;s__JAHKLN01 sp020854755
Ref1_s15.bin.56	Ref1_s15	66.84	1.098	61.35	2424420	2062	2273	d__Bacteria;p__Hydrogenedentota;c__Hydrogenedentia;o__Hydrogenedentales;f__SLHB01;g__UBA6118;s__
Ref5_s24.bin.183	Ref5_s24	88.91	1.802	79.9	2423649	11865	2395	d__Bacteria;p__Pseudomonadota;c__Gammaproteobacteria;o__Pseudomonadales;f__Balneatricaceae;g__Marinobacterium;s__
Ref1_s3.bin.31	Ref1_s3	72.11	9.786	23.18	2423113	90071	2370	d__Bacteria;p__Pseudomonadota;c__Alphaproteobacteria;o__Sphingomonadales;f__Sphingomonadaceae;g__Sphingobium;s__Sphingobium sp001563285
Ref1_s10.bin.5	Ref1_s10	71.47	5.089	46.025	2422703	1909	2331	d__Bacteria;p__Desulfobacterota;c__Syntrophobacteria;o__Syntrophobacterales;f__DSM-9756;g__Desulfacinum;s__Desulfacinum sp014359885
Ref1_s20.bin.44	Ref1_s20	93.11	0	93.11	2420069	21521	2292	d__Bacteria;p__Spirochaetota;c__Spirochaetia;o__DSM-16054;f__Sediminispirochaetaceae;g__DSBN01;s__
Ref5_s9.bin.145	Ref5_s9	94.05	2.475	81.675	2419544	16030	2462	d__Bacteria;p__Chloroflexota;c__Dehalococcoidia;o__GIF9;f__JBFMDU01;g__;s__
Ref1_s3.bin.48	Ref1_s3	69.52	0.236	68.34	2419117	9584	2383	d__Bacteria;p__Pseudomonadota;c__Gammaproteobacteria;o__Burkholderiales;f__Rhodocyclaceae;g__Azonexus;s__Azonexus hydrophilus
Ref5_s51.bin.39	Ref5_s51	97.25	0.958	92.46	2418709	21301	2195	d__Bacteria;p__Desulfobacterota;c__Syntrophobacteria;o__Syntrophobacterales;f__Thermodesulforhabdaceae;g__JAOACS01;s__
Ref5_s13.bin.13	Ref5_s13	99.93	0	99.93	2416890	126412	2156	d__Bacteria;p__Spirochaetota;c__Spirochaetia;o__Treponematales;f__Rectinemataceae;g__JAJTBL01;s__
Ref1_s26.bin.71	Ref1_s26	91.89	1.598	83.9	2415725	15555	2332	d__Bacteria;p__Campylobacterota;c__Campylobacteria;o__Campylobacterales;f__Arcobacteraceae;g__JAIOSF01;s__
Ref4_s7.bin.15	Ref4_s7	58.67	8.379	16.775	2414052	19689	2242	d__Bacteria;p__Bacteroidota;c__Ignavibacteria;o__Ignavibacteriales;f__Melioribacteraceae;g__SURF-28;s__
Ref1_s26.bin.44	Ref1_s26	66.12	2.216	55.04	2413119	4507	2135	d__Bacteria;p__Bacillota;c__Clostridia;o__Peptostreptococcales;f__Acidaminobacteraceae;g__Fusibacter;s__
Ref5_s24.bin.162	Ref5_s24	56.03	3.448	38.79	2411683	6063	2459	d__Bacteria;p__Pseudomonadota;c__Alphaproteobacteria;o__Rhizobiales;f__Rhizobiaceae;g__RCIO01;s__
Ref5_s7.bin.13	Ref5_s7	88.77	1.176	82.89	2409878	10699	2360	d__Bacteria;p__Actinomycetota;c__Actinomycetes;o__Jiangellales;f__Jiangellaceae;g__;s__
Ref5_s8.bin.81	Ref5_s8	93.08	2.58	80.18	2409096	31561	2270	d__Bacteria;p__Desulfobacterota;c__Syntrophia;o__Syntrophales;f__UBA4778;g__JAQTPK01;s__
Ref5_s6.bin.2	Ref5_s6	65.32	0	65.32	2408456	4772	2311	d__Bacteria;p__Pseudomonadota;c__Gammaproteobacteria;o__Burkholderiales;f__Burkholderiaceae;g__Lautropia;s__
Ref1_s10.bin.24	Ref1_s10	68.27	0	68.27	2408326	8032	2289	d__Bacteria;p__Pseudomonadota;c__Gammaproteobacteria;o__Pseudomonadales;f__Balneatricaceae;g__Marinobacterium;s__
Ref1_s4.bin.49	Ref1_s4	69.82	4.31	48.27	2407230	25593	2240	d__Bacteria;p__Pseudomonadota;c__Gammaproteobacteria;o__Halothiobacillales;f__Halothiobacillaceae;g__Halothiobacillus;s__Halothiobacillus sp028710545
Ref5_s8.bin.190	Ref5_s8	96.12	1.935	86.445	2406678	54721	2226	d__Bacteria;p__Desulfobacterota;c__Syntrophia;o__Syntrophales;f__UBA8958;g__JAKPCH01;s__JAKPCH01 sp029553375
Ref5_s7.bin.50	Ref5_s7	80.63	3.252	64.37	2405889	8967	2289	d__Bacteria;p__Pseudomonadota;c__Gammaproteobacteria;o__Immundisolibacterales;f__Immundisolibacteraceae;g__Immundisolibacter;s__
Ref1_s2.bin.10	Ref1_s2	76.2	0	76.2	2405190	9518	2010	d__Bacteria;p__Bacteroidota;c__Bacteroidia;o__Bacteroidales;f__Dysgonomonadaceae;g__Proteiniphilum;s__
Ref5_s5.bin.24	Ref5_s5	93.81	1.318	87.22	2400252	21796	2294	d__Bacteria;p__Actinomycetota;c__Actinomycetes;o__Actinomycetales;f__Microbacteriaceae;g__Microcella;s__
Ref1_s27.bin.100	Ref1_s27	90.65	2.43	78.5	2397624	16987	2422	d__Bacteria;p__Pseudomonadota;c__Alphaproteobacteria;o__Micavibrionales;f__UBA2020;g__UBA2020;s__
Ref1_s27.bin.61	Ref1_s27	87	1.566	79.17	2393495	4790	2484	d__Bacteria;p__Actinomycetota;c__Thermoleophilia;o__Solirubrobacterales;f__Solirubrobacteraceae;g__Capillimicrobium;s__
Ref1_s23.bin.69	Ref1_s23	90.9	0.066	90.57	2391352	18582	2060	d__Bacteria;p__Planctomycetota;c__Phycisphaerae;o__SM23-33;f__SM23-33;g__JAGXKT01;s__
Ref5_s23.bin.82	Ref5_s23	60.48	4.621	37.375	2389272	2026	2390	d__Bacteria;p__Pseudomonadota;c__Alphaproteobacteria;o__Rhizobiales;f__Beijerinckiaceae;g__Methylosinus;s__
Ref1_s19.bin.50	Ref1_s19	87.98	1.059	82.685	2387785	6875	2283	d__Bacteria;p__Actinomycetota;c__Actinomycetes;o__Actinomycetales;f__Cellulomonadaceae;g__Actinotalea;s__
Ref1_s25.bin.17	Ref1_s25	98.17	1.023	93.055	2387442	15095	2264	d__Bacteria;p__Pseudomonadota;c__Alphaproteobacteria;o__Sphingomonadales;f__Sphingomonadaceae;g__Blastomonas;s__
Ref5_s44.bin.27	Ref5_s44	100	0.256	98.72	2386175	165204	2416	d__Bacteria;p__Campylobacterota;c__Campylobacteria;o__Campylobacterales;f__UBA1877;g__Sulfurospirillum;s__Sulfurospirillum_B tamanense
Ref1_s6.bin.53	Ref1_s6	96.88	0	96.88	2384332	111972	1948	d__Bacteria;p__Bacteroidota;c__Kapaibacteriia;o__Kapaibacteriales;f__UBA2268;g__JAKIZO01;s__JAKIZO01 sp022707965
Ref1_s8.bin.67	Ref1_s8	90.23	1.136	84.55	2379550	4673	2408	d__Bacteria;p__Spirochaetota;c__Spirochaetia;o__Sphaerochaetales;f__Sphaerochaetaceae;g__UBA8525;s__
Ref1_s3.bin.67	Ref1_s3	51.05	2.885	36.625	2377831	2664	2513	d__Bacteria;p__Pseudomonadota;c__Gammaproteobacteria;o__Burkholderiales;f__Burkholderiaceae;g__Ramlibacter;s__
Ref1_s23.bin.105	Ref1_s23	92.74	1.129	87.095	2376191	7555	2172	d__Bacteria;p__Desulfobacterota;c__Syntrophobacteria;o__Syntrophobacterales;f__DSM-9756;g__Desulfoglaeba;s__Desulfoglaeba alkanexedens
Ref5_s7.bin.9	Ref5_s7	55.6	4.907	31.065	2375637	5344	2360	d__Bacteria;p__Pseudomonadota;c__Alphaproteobacteria;o__Rhizobiales;f__Beijerinckiaceae;g__Enterovirga;s__
Ref1_s26.bin.82	Ref1_s26	85.66	0.537	82.975	2372936	10249	1901	d__Bacteria;p__Bacteroidota;c__Bacteroidia;o__Bacteroidales;f__Paludibacteraceae;g__Paludibacter;s__Paludibacter sp002427615
Ref5_s8.bin.238	Ref5_s8	60.93	5.555	33.155	2372661	2259	2285	d__Bacteria;p__Acidobacteriota;c__Aminicenantia;o__Aminicenantales;f__RBG-16-66-30;g__JAWSUF01;s__
Ref5_s47.bin.72	Ref5_s47	93.74	1.32	87.14	2372609	12269	2233	d__Bacteria;p__Pseudomonadota;c__Gammaproteobacteria;o__UBA5335;f__UBA5335;g__;s__
Ref5_s22.bin.41	Ref5_s22	98.76	1.263	92.445	2371996	67917	2348	d__Bacteria;p__Pseudomonadota;c__Gammaproteobacteria;o__Burkholderiales;f__Thiobacillaceae;g__UBA6918;s__UBA6918 sp040754425
Ref1_s23.bin.133	Ref1_s23	81.9	2.272	70.54	2369256	5374	2104	d__Bacteria;p__Planctomycetota;c__Phycisphaerae;o__SM23-33;f__SM23-33;g__;s__
Ref5_s19.bin.56	Ref5_s19	99.14	3.418	82.05	2368601	75461	2342	d__Bacteria;p__Actinomycetota;c__Acidimicrobiia;o__UBA5794;f__ZC4RG35;g__;s__
Ref5_s9.bin.82	Ref5_s9	91.74	4.158	70.95	2368158	6390	2359	d__Bacteria;p__Chloroflexota;c__Dehalococcoidia;o__GIF9;f__UBA5629;g__UBA6808;s__
Ref5_s24.bin.269	Ref5_s24	59.72	8.853	15.455	2360820	1569	2414	d__Bacteria;p__Desulfobacterota;c__Desulfarculia;o__Desulfarculales;f__Desulfarculaceae;g__JACRDC01;s__
Ref1_s27.bin.26	Ref1_s27	84.54	4.58	61.64	2360229	10752	2003	d__Bacteria;p__Pseudomonadota;c__Gammaproteobacteria;o__Legionellales;f__Legionellaceae;g__Legionella;s__
Ref5_s8.bin.213	Ref5_s8	90.18	0	90.18	2358553	75882	2291	d__Bacteria;p__Bacillota;c__Desulfotomaculia;o__Desulfotomaculales;f__Nap2-2B;g__46-80;s__46-80 sp041653135
Ref5_s37.bin.20	Ref5_s37	82.26	0.682	78.85	2355652	35040	2226	d__Bacteria;p__Pseudomonadota;c__Alphaproteobacteria;o__Sphingomonadales;f__Sphingomonadaceae;g__Qipengyuania;s__
Ref5_s3.bin.60	Ref5_s3	51.4	1.582	43.49	2353292	6564	2357	d__Bacteria;p__Pseudomonadota;c__Alphaproteobacteria;o__Rhizobiales;f__Xanthobacteraceae;g__Afipia;s__
Ref5_s54.bin.36	Ref5_s54	77.79	4.438	55.6	2350850	7789	2135	d__Bacteria;p__Pseudomonadota;c__Gammaproteobacteria;o__Xanthomonadales;f__Xanthomonadaceae;g__Pseudoxanthomonas;s__
Ref5_s37.bin.36	Ref5_s37	98.58	0.031	98.425	2350804	100363	2321	d__Bacteria;p__Pseudomonadota;c__Alphaproteobacteria;o__Sphingomonadales;f__Sphingomonadaceae;g__Tsuneonella;s__Tsuneonella sp007065885
Ref5_s1.bin.73	Ref5_s1	52.75	0	52.75	2350094	4297	2440	d__Bacteria;p__Pseudomonadota;c__Alphaproteobacteria;o__Rhizobiales;f__Rhizobiaceae;g__ZYF759;s__
Ref5_s19.bin.47	Ref5_s19	96.15	0.769	92.305	2348731	51035	2285	d__Bacteria;p__Bacillota;c__Bacilli;o__ZCTH02-B2;f__;g__;s__
Ref1_s16.bin.13	Ref1_s16	99.61	0.769	95.765	2348445	80673	2378	d__Bacteria;p__Campylobacterota;c__Campylobacteria;o__Campylobacterales;f__Sulfurospirillaceae;g__UBA6810;s__UBA6810 sp002742765
Ref5_s3.bin.117	Ref5_s3	71.95	1.075	66.575	2347890	5324	2406	d__Bacteria;p__Actinomycetota;c__Actinomycetes;o__Propionibacteriales;f__Nocardioidaceae;g__Aeromicrobium;s__Aeromicrobium sp000471045
Ref5_s39.bin.30	Ref5_s39	84.41	2.254	73.14	2347639	9578	2312	d__Bacteria;p__Pseudomonadota;c__Alphaproteobacteria;o__Sphingomonadales;f__Sphingomonadaceae;g__Tsuneonella;s__
Ref5_s23.bin.81	Ref5_s23	52.89	0	52.89	2346366	2106	2359	d__Bacteria;p__Desulfobacterota;c__Desulfovibrionia;o__Desulfovibrionales;f__Desulfomicrobiaceae;g__Desulfomicrobium;s__
Ref1_s13.bin.58	Ref1_s13	67.66	9.285	21.235	2346068	3936	2005	d__Bacteria;p__Bacteroidota;c__Bacteroidia;o__Bacteroidales;f__UBA12077;g__UBA12077;s__
Ref1_s10.bin.10	Ref1_s10	97.12	2.564	84.3	2346016	11759	2348	d__Bacteria;p__Pseudomonadota;c__Gammaproteobacteria;o__Burkholderiales;f__Methylophilaceae;g__JBBILG01;s__
Ref5_s2.bin.76	Ref5_s2	99.32	0.675	95.945	2344432	61354	2140	d__Bacteria;p__Chlamydiota;c__Chlamydiia;o__Chlamydiales;f__Parachlamydiaceae;g__HS-T3;s__
Ref1_s25.bin.39	Ref1_s25	97.96	1.829	88.815	2344073	61015	2342	d__Bacteria;p__Campylobacterota;c__Campylobacteria;o__Campylobacterales;f__Sulfurimonadaceae;g__GCA-2733885;s__
Ref5_s17.bin.2	Ref5_s17	97.45	1.496	89.97	2340461	19310	2389	d__Archaea;p__Halobacteriota;c__Methanomicrobia;o__Methanomicrobiales;f__Methanofollaceae;g__Methanofollis;s__Methanofollis liminatans
Ref1_s24.bin.33	Ref1_s24	94.58	1.282	88.17	2331449	6855	2471	d__Bacteria;p__Campylobacterota;c__Campylobacteria;o__Campylobacterales;f__SZUA-545;g__;s__
Ref5_s53.bin.30	Ref5_s53	87.55	1.868	78.21	2330013	55699	2336	d__Bacteria;p__Actinomycetota;c__Actinomycetes;o__Actinomycetales;f__Microbacteriaceae;g__Rhodoglobus;s__Rhodoglobus metalliresistens
Ref5_s6.bin.49	Ref5_s6	59.03	1.818	49.94	2325713	1756	2308	d__Bacteria;p__Chloroflexota;c__Anaerolineae;o__Anaerolineales;f__Villigracilaceae;g__UBA8950;s__
Ref5_s19.bin.36	Ref5_s19	98.51	0.442	96.3	2325591	153669	2346	d__Bacteria;p__Pseudomonadota;c__Alphaproteobacteria;o__Sphingomonadales;f__Sphingomonadaceae;g__Sphingomicrobium;s__
Ref2_s2.bin.3	Ref2_s2	99.59	1.016	94.51	2324880	69329	2328	d__Bacteria;p__Campylobacterota;c__Campylobacteria;o__Campylobacterales;f__Arcobacteraceae;g__UBA6211;s__UBA6211 sp020723015
Ref5_s26.bin.57	Ref5_s26	97.44	2.695	83.965	2324407	32768	2178	d__Bacteria;p__Bacillota;c__Peptococcia;o__DRI-13;f__PHAD01;g__JANLFJ01;s__
Ref5_s26.bin.44	Ref5_s26	87.5	2.378	75.61	2323591	32939	2241	d__Bacteria;p__Bacillota;c__SHA-98;o__Ch115;f__JABLXJ01;g__;s__
Ref5_s15.bin.3	Ref5_s15	85.89	1.047	80.655	2322936	8988	2258	d__Bacteria;p__Pseudomonadota;c__Alphaproteobacteria;o__Sphingomonadales;f__Sphingomonadaceae;g__Erythrobacter;s__
Ref5_s19.bin.19	Ref5_s19	52.58	0	52.58	2321818	5341	2237	d__Bacteria;p__Gemmatimonadota;c__Gemmatimonadetes;o__Longimicrobiales;f__Longimicrobiaceae;g__;s__
Ref1_s18.bin.17	Ref1_s18	84.83	0.436	82.65	2320869	14366	2212	d__Bacteria;p__Actinomycetota;c__Actinomycetes;o__Propionibacteriales;f__Propionibacteriaceae;g__Arachnia;s__
Ref5_s7.bin.101	Ref5_s7	98.83	1.559	91.035	2320225	188317	2097	d__Bacteria;p__Pseudomonadota;c__Gammaproteobacteria;o__Legionellales;f__Legionellaceae;g__Legionella;s__Legionella_A londiniensis
Ref5_s8.bin.116	Ref5_s8	95.48	1.505	87.955	2320119	54246	2174	d__Bacteria;p__Desulfobacterota;c__Syntrophia;o__Syntrophales;f__UBA4778;g__UBA4054;s__
Ref1_s8.bin.59	Ref1_s8	69.86	2.626	56.73	2318184	7295	2261	d__Bacteria;p__Pseudomonadota;c__Gammaproteobacteria;o__Steroidobacterales;f__Steroidobacteraceae;g__RPQJ01;s__
Ref5_s7.bin.91	Ref5_s7	63.61	2.97	48.76	2314661	3775	2528	d__Bacteria;p__Chloroflexota;c__Dehalococcoidia;o__Tepidiformales;f__Tepidiformaceae;g__Tepidiforma;s__
Ref5_s8.bin.70	Ref5_s8	97.09	1.424	89.97	2313902	16031	2324	d__Bacteria;p__Pseudomonadota;c__Gammaproteobacteria;o__Burkholderiales;f__Methylophilaceae;g__UBA6140;s__
Ref5_s24.bin.127	Ref5_s24	92.54	1.412	85.48	2313664	22649	2090	d__Bacteria;p__Bacillota;c__Dethiobacteria;o__DTU022;f__DTU022;g__JAABTH01;s__
Ref5_s40.bin.29	Ref5_s40	98.26	1.01	93.21	2313098	55044	2176	d__Bacteria;p__Actinomycetota;c__Actinomycetes;o__Actinomycetales;f__Microbacteriaceae;g__Microbacterium;s__
Ref1_s9.bin.9	Ref1_s9	58.62	0	58.62	2312731	6621	2262	d__Bacteria;p__Pseudomonadota;c__Gammaproteobacteria;o__Pseudomonadales;f__Balneatricaceae;g__Marinobacterium;s__
Ref5_s46.bin.9	Ref5_s46	98.03	0	98.03	2312395	165877	2145	d__Bacteria;p__Pseudomonadota;c__Alphaproteobacteria;o__Sphingomonadales;f__Sphingomonadaceae;g__Croceibacterium;s__
Ref5_s13.bin.8	Ref5_s13	89.11	1.19	83.16	2308167	10378	2001	d__Bacteria;p__Bacteroidota;c__Bacteroidia;o__Bacteroidales;f__UBA932;g__JAFIHK01;s__JAFIHK01 sp041441455
Ref5_s26.bin.7	Ref5_s26	87.72	1.793	78.755	2305818	7964	2350	d__Bacteria;p__Bacillota;c__Desulfotomaculia;o__Desulfotomaculales;f__Nap2-2B;g__JAIMBK01;s__
Ref1_s2.bin.91	Ref1_s2	94.36	0.746	90.63	2305458	10321	2220	d__Bacteria;p__Pseudomonadota;c__Alphaproteobacteria;o__Rhodobacterales;f__Rhodobacteraceae;g__JACIYW01;s__JACIYW01 sp014359745
Ref5_s54.bin.30	Ref5_s54	85.71	0.273	84.345	2302193	12997	2059	d__Bacteria;p__Pseudomonadota;c__Gammaproteobacteria;o__Pseudomonadales;f__Moraxellaceae;g__Acinetobacter;s__Acinetobacter radioresistens
Ref5_s24.bin.114	Ref5_s24	74.03	1.149	68.285	2301769	5442	2110	d__Bacteria;p__Actinomycetota;c__Thermoleophilia;o__UBA2241;f__UBA2241;g__UBA2241;s__
Ref1_s5.bin.34	Ref1_s5	61.47	1.098	55.98	2301736	2436	1645	d__Bacteria;p__Marinisomatota;c__UBA2242;o__UBA2242;f__JAFGTP01;g__JAIPHI01;s__
Ref5_s54.bin.2	Ref5_s54	96.17	1.839	86.975	2301696	16552	2163	d__Bacteria;p__Bacillota;c__Bacilli;o__Lactobacillales;f__Carnobacteriaceae;g__Carnobacterium;s__Carnobacterium_A jeotgali
Ref5_s26.bin.26	Ref5_s26	79.59	1.303	73.075	2301505	5035	2007	d__Bacteria;p__Bacteroidota;c__Ignavibacteria;o__Ignavibacteriales;f__Melioribacteraceae;g__Melioribacter;s__
Ref1_s5.bin.22	Ref1_s5	50.55	1.72	41.95	2300071	9650	2227	d__Bacteria;p__Desulfobacterota;c__Desulfuromonadia;o__Desulfuromonadales;f__Desulfuromonadaceae;g__JAIVHC01;s__
Ref5_s39.bin.25	Ref5_s39	98.98	0.505	96.455	2299583	65606	2187	d__Bacteria;p__Actinomycetota;c__Actinomycetes;o__Actinomycetales;f__Microbacteriaceae;g__Microbacterium;s__Microbacterium sp003476465
Ref5_s48.bin.22	Ref5_s48	98.31	0.88	93.91	2295556	187184	2192	d__Bacteria;p__Pseudomonadota;c__Gammaproteobacteria;o__UBA5335;f__UBA5335;g__JAASSS01;s__
Ref5_s9.bin.156	Ref5_s9	50.3	3.636	32.12	2295288	6552	1879	d__Bacteria;p__Chloroflexota;c__Anaerolineae;o__Anaerolineales;f__Anaerolineaceae;g__DSYU01;s__
Ref1_s3.bin.13	Ref1_s3	83.86	2.949	69.115	2294869	5829	2330	d__Bacteria;p__Pseudomonadota;c__Alphaproteobacteria;o__Micavibrionales;f__UBA2020;g__UBA2020;s__
Ref5_s24.bin.160	Ref5_s24	64.34	4.545	41.615	2293322	4729	2203	d__Bacteria;p__Chloroflexota;c__Anaerolineae;o__Anaerolineales;f__Anaerolineaceae;g__JAAZNB01;s__
Ref5_s46.bin.3	Ref5_s46	93.54	1.935	83.865	2291086	82848	2206	d__Bacteria;p__Desulfobacterota;c__Syntrophorhabdia;o__Syntrophorhabdales;f__Syntrophorhabdaceae;g__;s__
Ref5_s8.bin.134	Ref5_s8	96.66	1.944	86.94	2289743	383086	2190	d__Bacteria;p__Actinomycetota;c__Coriobacteriia;o__Anaerosomatales;f__PHET01;g__;s__
Ref1_s23.bin.147	Ref1_s23	62.79	3.472	45.43	2289064	2529	2120	d__Bacteria;p__Spirochaetota;c__UBA4802;o__UBA4802;f__UB4802;g__M55B154;s__
Ref5_s52.bin.26	Ref5_s52	80.91	2.486	68.48	2287326	2866	2087	d__Bacteria;p__Bacteroidota;c__Bacteroidia;o__Flavobacteriales;f__Flavobacteriaceae;g__Flavobacterium;s__
[truncated: 1,058 more rows]

## Sheet: Table S5
Tax	Sample	Group	Abundance
g__Stutzerimonas	Ref1_s10	Sl	0
g__Stutzerimonas	Ref1_s11	Sl	20.7709
g__Stutzerimonas	Ref1_s12	Sl	0
g__Stutzerimonas	Ref1_s13	Sl	0
g__Stutzerimonas	Ref1_s14	Sl	0.153139
g__Stutzerimonas	Ref1_s15	Sl	0.03348
g__Stutzerimonas	Ref1_s16	Sl	0.061681
g__Stutzerimonas	Ref1_s17	Sl	0
g__Stutzerimonas	Ref1_s18	Sl	0.484482
g__Stutzerimonas	Ref1_s19	Sl	0.286108
g__Stutzerimonas	Ref1_s20	Sl	0
g__Stutzerimonas	Ref1_s21	Sl	0
g__Stutzerimonas	Ref1_s22	Sl	0
g__Stutzerimonas	Ref1_s23	Sl	0
g__Stutzerimonas	Ref1_s24	Sl	0
g__Stutzerimonas	Ref1_s25	Xj	0
g__Stutzerimonas	Ref1_s26	Xj	0.393078
g__Stutzerimonas	Ref1_s27	Xj	0
g__Stutzerimonas	Ref1_s28	Zy	0
g__Stutzerimonas	Ref1_s2	Dq	1.03067
g__Stutzerimonas	Ref1_s3	Dq	10.7908
g__Stutzerimonas	Ref1_s4	Hb	0.049064
g__Stutzerimonas	Ref1_s5	Jh	0
g__Stutzerimonas	Ref1_s6	Js	2.15049
g__Stutzerimonas	Ref1_s7	Lh	0
g__Stutzerimonas	Ref1_s8	Lh	0
g__Stutzerimonas	Ref1_s9	Sl	1.71775
g__Stutzerimonas	Ref2_s1	Qh	0
g__Stutzerimonas	Ref2_s2	Sl	72.5
g__Stutzerimonas	Ref2_s3	Lh	1.55812
g__Stutzerimonas	Ref2_s4	Lh	0
g__Stutzerimonas	Ref2_s5	Lh	0.564385
g__Stutzerimonas	Ref2_s6	Lh	70.6552
g__Stutzerimonas	Ref3_s1	Js	30.8964
g__Stutzerimonas	Ref3_s2	Js	0
g__Stutzerimonas	Ref3_s3	Js	18.6815
g__Stutzerimonas	Ref4_s1	Xj	1.57612
g__Stutzerimonas	Ref4_s2	Xj	0.500065
g__Stutzerimonas	Ref4_s3	Xj	0.204847
g__Stutzerimonas	Ref4_s4	Xj	3.85433
g__Stutzerimonas	Ref4_s6	Xj	0.088708
g__Stutzerimonas	Ref4_s7	Xj	0
g__Stutzerimonas	Ref5_s10	Hb	10.3399
g__Stutzerimonas	Ref5_s11	Hb	0.33138
g__Stutzerimonas	Ref5_s12	Hb	0
g__Stutzerimonas	Ref5_s13	Hb	17.2175
g__Stutzerimonas	Ref5_s14	Hb	6.73409
g__Stutzerimonas	Ref5_s15	Fy	0.099136
g__Stutzerimonas	Ref5_s16	Xj	0
g__Stutzerimonas	Ref5_s17	Xj	0.126659
g__Stutzerimonas	Ref5_s18	Xj	6.73674
g__Stutzerimonas	Ref5_s19	Xj	16.2767
g__Stutzerimonas	Ref5_s1	Hb	0.092757
g__Stutzerimonas	Ref5_s20	Xj	2.66651
g__Stutzerimonas	Ref5_s21	Xj	0
g__Stutzerimonas	Ref5_s22	Xj	0
g__Stutzerimonas	Ref5_s23	Xj	0.067101
g__Stutzerimonas	Ref5_s24	Xj	0
g__Stutzerimonas	Ref5_s25	Xj	4.83903
g__Stutzerimonas	Ref5_s26	Xj	0.006564
g__Stutzerimonas	Ref5_s27	Cq	0
g__Stutzerimonas	Ref5_s28	Cq	0
g__Stutzerimonas	Ref5_s29	Cq	10.7841
g__Stutzerimonas	Ref5_s2	Hb	0.067601
g__Stutzerimonas	Ref5_s30	Cq	0.722842
g__Stutzerimonas	Ref5_s31	Cq	34.0989
g__Stutzerimonas	Ref5_s32	Cq	0
g__Stutzerimonas	Ref5_s33	Cq	1.85319
g__Stutzerimonas	Ref5_s34	Cq	3.10265
g__Stutzerimonas	Ref5_s35	Cq	0
g__Stutzerimonas	Ref5_s36	Bh	1.86748
g__Stutzerimonas	Ref5_s37	Sl	0.711606
g__Stutzerimonas	Ref5_s38	Sl	0
g__Stutzerimonas	Ref5_s39	Sl	13.5872
g__Stutzerimonas	Ref5_s3	Hb	0
g__Stutzerimonas	Ref5_s40	Sl	0.390195
g__Stutzerimonas	Ref5_s41	Sl	22.6623
g__Stutzerimonas	Ref5_s42	Sl	38.8467
g__Stutzerimonas	Ref5_s43	Sl	1.45852
g__Stutzerimonas	Ref5_s44	Sl	0.426441
g__Stutzerimonas	Ref5_s45	Sl	0.777047
g__Stutzerimonas	Ref5_s46	Sl	15.1773
g__Stutzerimonas	Ref5_s47	Sl	0
g__Stutzerimonas	Ref5_s48	Sl	0.653334
g__Stutzerimonas	Ref5_s49	Zy	0
g__Stutzerimonas	Ref5_s4	Hb	0.819451
g__Stutzerimonas	Ref5_s50	HNEC	0
g__Stutzerimonas	Ref5_s51	HNEC	0.547012
g__Stutzerimonas	Ref5_s52	HNEC	1.10044
g__Stutzerimonas	Ref5_s53	HNEC	0
g__Stutzerimonas	Ref5_s54	HNEC	12.2877
g__Stutzerimonas	Ref5_s5	Hb	0.215975
g__Stutzerimonas	Ref5_s6	Hb	0.128609
g__Stutzerimonas	Ref5_s7	Hb	0.026122
g__Stutzerimonas	Ref5_s8	Hb	0.144876
g__Stutzerimonas	Ref5_s9	Hb	0.83006
g__Stutzerimonas	Ref6_s1	Sl	0.031407
g__Stutzerimonas	Ref6_s2	Sl	0
g__Stutzerimonas	Ref6_s3	Sl	0
g__Parvibaculum	Ref1_s10	Sl	0
g__Parvibaculum	Ref1_s11	Sl	0
g__Parvibaculum	Ref1_s12	Sl	0.242904
g__Parvibaculum	Ref1_s13	Sl	0.140305
g__Parvibaculum	Ref1_s14	Sl	0
g__Parvibaculum	Ref1_s15	Sl	0
g__Parvibaculum	Ref1_s16	Sl	0
g__Parvibaculum	Ref1_s17	Sl	0
g__Parvibaculum	Ref1_s18	Sl	0
g__Parvibaculum	Ref1_s19	Sl	0
g__Parvibaculum	Ref1_s20	Sl	1.44356
g__Parvibaculum	Ref1_s21	Sl	0
g__Parvibaculum	Ref1_s22	Sl	0
g__Parvibaculum	Ref1_s23	Sl	2.32756
g__Parvibaculum	Ref1_s24	Sl	0
g__Parvibaculum	Ref1_s25	Xj	0
g__Parvibaculum	Ref1_s26	Xj	0
g__Parvibaculum	Ref1_s27	Xj	2.56643
g__Parvibaculum	Ref1_s28	Zy	0
g__Parvibaculum	Ref1_s2	Dq	12.476
g__Parvibaculum	Ref1_s3	Dq	0
g__Parvibaculum	Ref1_s4	Hb	0
g__Parvibaculum	Ref1_s5	Jh	0
g__Parvibaculum	Ref1_s6	Js	0
g__Parvibaculum	Ref1_s7	Lh	0
g__Parvibaculum	Ref1_s8	Lh	2.7748
g__Parvibaculum	Ref1_s9	Sl	0.263772
g__Parvibaculum	Ref2_s1	Qh	0
g__Parvibaculum	Ref2_s2	Sl	0
g__Parvibaculum	Ref2_s3	Lh	0
g__Parvibaculum	Ref2_s4	Lh	0
g__Parvibaculum	Ref2_s5	Lh	0
g__Parvibaculum	Ref2_s6	Lh	0
g__Parvibaculum	Ref3_s1	Js	0
g__Parvibaculum	Ref3_s2	Js	0
g__Parvibaculum	Ref3_s3	Js	0
g__Parvibaculum	Ref4_s1	Xj	0
g__Parvibaculum	Ref4_s2	Xj	0
g__Parvibaculum	Ref4_s3	Xj	0
g__Parvibaculum	Ref4_s4	Xj	0
g__Parvibaculum	Ref4_s6	Xj	0
g__Parvibaculum	Ref4_s7	Xj	0
g__Parvibaculum	Ref5_s10	Hb	0
g__Parvibaculum	Ref5_s11	Hb	13.0353
g__Parvibaculum	Ref5_s12	Hb	0
g__Parvibaculum	Ref5_s13	Hb	0
g__Parvibaculum	Ref5_s14	Hb	0
g__Parvibaculum	Ref5_s15	Fy	49.4296
g__Parvibaculum	Ref5_s16	Xj	0
g__Parvibaculum	Ref5_s17	Xj	0
g__Parvibaculum	Ref5_s18	Xj	0
g__Parvibaculum	Ref5_s19	Xj	5.87756
g__Parvibaculum	Ref5_s1	Hb	24.6987
g__Parvibaculum	Ref5_s20	Xj	0
g__Parvibaculum	Ref5_s21	Xj	23.1022
g__Parvibaculum	Ref5_s22	Xj	22.3931
g__Parvibaculum	Ref5_s23	Xj	20.4702
g__Parvibaculum	Ref5_s24	Xj	4.20001
g__Parvibaculum	Ref5_s25	Xj	0.007534
g__Parvibaculum	Ref5_s26	Xj	0
g__Parvibaculum	Ref5_s27	Cq	0
g__Parvibaculum	Ref5_s28	Cq	0
g__Parvibaculum	Ref5_s29	Cq	0
g__Parvibaculum	Ref5_s2	Hb	26.9126
g__Parvibaculum	Ref5_s30	Cq	0
g__Parvibaculum	Ref5_s31	Cq	0
g__Parvibaculum	Ref5_s32	Cq	0
g__Parvibaculum	Ref5_s33	Cq	0
g__Parvibaculum	Ref5_s34	Cq	0
g__Parvibaculum	Ref5_s35	Cq	0
g__Parvibaculum	Ref5_s36	Bh	2.47632
g__Parvibaculum	Ref5_s37	Sl	0
g__Parvibaculum	Ref5_s38	Sl	13.5995
g__Parvibaculum	Ref5_s39	Sl	56.3196
g__Parvibaculum	Ref5_s3	Hb	0
g__Parvibaculum	Ref5_s40	Sl	27.1707
g__Parvibaculum	Ref5_s41	Sl	0
g__Parvibaculum	Ref5_s42	Sl	0
g__Parvibaculum	Ref5_s43	Sl	14.0971
g__Parvibaculum	Ref5_s44	Sl	0
g__Parvibaculum	Ref5_s45	Sl	0
g__Parvibaculum	Ref5_s46	Sl	51.9042
g__Parvibaculum	Ref5_s47	Sl	21.7432
g__Parvibaculum	Ref5_s48	Sl	0
g__Parvibaculum	Ref5_s49	Zy	0
g__Parvibaculum	Ref5_s4	Hb	0
g__Parvibaculum	Ref5_s50	HNEC	0
g__Parvibaculum	Ref5_s51	HNEC	0.010892
g__Parvibaculum	Ref5_s52	HNEC	0
g__Parvibaculum	Ref5_s53	HNEC	0
g__Parvibaculum	Ref5_s54	HNEC	0
g__Parvibaculum	Ref5_s5	Hb	13.8174
g__Parvibaculum	Ref5_s6	Hb	1.99716
g__Parvibaculum	Ref5_s7	Hb	4.24865
g__Parvibaculum	Ref5_s8	Hb	1.04781
g__Parvibaculum	Ref5_s9	Hb	0.097816
g__Parvibaculum	Ref6_s1	Sl	0.022021
g__Parvibaculum	Ref6_s2	Sl	0
g__Parvibaculum	Ref6_s3	Sl	0
g__Brevundimonas	Ref1_s10	Sl	0
g__Brevundimonas	Ref1_s11	Sl	0.268673
g__Brevundimonas	Ref1_s12	Sl	0
g__Brevundimonas	Ref1_s13	Sl	0
g__Brevundimonas	Ref1_s14	Sl	0
g__Brevundimonas	Ref1_s15	Sl	0
g__Brevundimonas	Ref1_s16	Sl	0
g__Brevundimonas	Ref1_s17	Sl	0
g__Brevundimonas	Ref1_s18	Sl	0.994264
g__Brevundimonas	Ref1_s19	Sl	0.026425
g__Brevundimonas	Ref1_s20	Sl	0
g__Brevundimonas	Ref1_s21	Sl	0
g__Brevundimonas	Ref1_s22	Sl	0
g__Brevundimonas	Ref1_s23	Sl	0
g__Brevundimonas	Ref1_s24	Sl	0
g__Brevundimonas	Ref1_s25	Xj	0
g__Brevundimonas	Ref1_s26	Xj	0.120541
g__Brevundimonas	Ref1_s27	Xj	0.186237
g__Brevundimonas	Ref1_s28	Zy	0
g__Brevundimonas	Ref1_s2	Dq	3.8236
g__Brevundimonas	Ref1_s3	Dq	0
g__Brevundimonas	Ref1_s4	Hb	0.422785
g__Brevundimonas	Ref1_s5	Jh	0
g__Brevundimonas	Ref1_s6	Js	0
g__Brevundimonas	Ref1_s7	Lh	4.9208
g__Brevundimonas	Ref1_s8	Lh	0
g__Brevundimonas	Ref1_s9	Sl	0
g__Brevundimonas	Ref2_s1	Qh	0
g__Brevundimonas	Ref2_s2	Sl	0
g__Brevundimonas	Ref2_s3	Lh	0
g__Brevundimonas	Ref2_s4	Lh	0
g__Brevundimonas	Ref2_s5	Lh	0
g__Brevundimonas	Ref2_s6	Lh	0
g__Brevundimonas	Ref3_s1	Js	0
g__Brevundimonas	Ref3_s2	Js	0
g__Brevundimonas	Ref3_s3	Js	0
g__Brevundimonas	Ref4_s1	Xj	0
g__Brevundimonas	Ref4_s2	Xj	0
g__Brevundimonas	Ref4_s3	Xj	0
g__Brevundimonas	Ref4_s4	Xj	0
g__Brevundimonas	Ref4_s6	Xj	0
g__Brevundimonas	Ref4_s7	Xj	0
g__Brevundimonas	Ref5_s10	Hb	29.8952
g__Brevundimonas	Ref5_s11	Hb	3.37512
g__Brevundimonas	Ref5_s12	Hb	93.1923
g__Brevundimonas	Ref5_s13	Hb	1.1754
g__Brevundimonas	Ref5_s14	Hb	8.47124
g__Brevundimonas	Ref5_s15	Fy	6.30851
g__Brevundimonas	Ref5_s16	Xj	0
g__Brevundimonas	Ref5_s17	Xj	29.7605
g__Brevundimonas	Ref5_s18	Xj	39.8891
g__Brevundimonas	Ref5_s19	Xj	5.63103
g__Brevundimonas	Ref5_s1	Hb	0.040524
g__Brevundimonas	Ref5_s20	Xj	24.3382
g__Brevundimonas	Ref5_s21	Xj	0
g__Brevundimonas	Ref5_s22	Xj	0.495331
g__Brevundimonas	Ref5_s23	Xj	0.273441
g__Brevundimonas	Ref5_s24	Xj	0.007469
g__Brevundimonas	Ref5_s25	Xj	9.1082
g__Brevundimonas	Ref5_s26	Xj	0
g__Brevundimonas	Ref5_s27	Cq	0
g__Brevundimonas	Ref5_s28	Cq	0
g__Brevundimonas	Ref5_s29	Cq	0
g__Brevundimonas	Ref5_s2	Hb	13.2857
g__Brevundimonas	Ref5_s30	Cq	0.075027
g__Brevundimonas	Ref5_s31	Cq	0
g__Brevundimonas	Ref5_s32	Cq	0
g__Brevundimonas	Ref5_s33	Cq	0
g__Brevundimonas	Ref5_s34	Cq	0
g__Brevundimonas	Ref5_s35	Cq	0
g__Brevundimonas	Ref5_s36	Bh	7.07458
g__Brevundimonas	Ref5_s37	Sl	0.436185
g__Brevundimonas	Ref5_s38	Sl	8.54044
g__Brevundimonas	Ref5_s39	Sl	0.335735
g__Brevundimonas	Ref5_s3	Hb	0.255351
g__Brevundimonas	Ref5_s40	Sl	0.76648
g__Brevundimonas	Ref5_s41	Sl	1.79703
g__Brevundimonas	Ref5_s42	Sl	6.67313
g__Brevundimonas	Ref5_s43	Sl	1.72491
g__Brevundimonas	Ref5_s44	Sl	6.94009
g__Brevundimonas	Ref5_s45	Sl	0.435235
g__Brevundimonas	Ref5_s46	Sl	0.359072
g__Brevundimonas	Ref5_s47	Sl	0.079442
g__Brevundimonas	Ref5_s48	Sl	0
g__Brevundimonas	Ref5_s49	Zy	0.087304
g__Brevundimonas	Ref5_s4	Hb	21.3333
g__Brevundimonas	Ref5_s50	HNEC	0.478254
g__Brevundimonas	Ref5_s51	HNEC	1.86614
g__Brevundimonas	Ref5_s52	HNEC	2.98687
g__Brevundimonas	Ref5_s53	HNEC	11.3291
g__Brevundimonas	Ref5_s54	HNEC	45.8683
g__Brevundimonas	Ref5_s5	Hb	0
g__Brevundimonas	Ref5_s6	Hb	16.913
g__Brevundimonas	Ref5_s7	Hb	0.011269
g__Brevundimonas	Ref5_s8	Hb	0.044187
g__Brevundimonas	Ref5_s9	Hb	0
g__Brevundimonas	Ref6_s1	Sl	0
g__Brevundimonas	Ref6_s2	Sl	0
g__Brevundimonas	Ref6_s3	Sl	0
g__Methanoliparum	Ref1_s10	Sl	0
g__Methanoliparum	Ref1_s11	Sl	0
g__Methanoliparum	Ref1_s12	Sl	62.342
g__Methanoliparum	Ref1_s13	Sl	43.539
g__Methanoliparum	Ref1_s14	Sl	11.3561
g__Methanoliparum	Ref1_s15	Sl	15.5156
g__Methanoliparum	Ref1_s16	Sl	17.6686
g__Methanoliparum	Ref1_s17	Sl	14.0811
g__Methanoliparum	Ref1_s18	Sl	0.249906
g__Methanoliparum	Ref1_s19	Sl	0.230281
g__Methanoliparum	Ref1_s20	Sl	50.274
g__Methanoliparum	Ref1_s21	Sl	10.1875
g__Methanoliparum	Ref1_s22	Sl	5.56713
g__Methanoliparum	Ref1_s23	Sl	20.2665
g__Methanoliparum	Ref1_s24	Sl	26.7342
g__Methanoliparum	Ref1_s25	Xj	0
g__Methanoliparum	Ref1_s26	Xj	0.068214
g__Methanoliparum	Ref1_s27	Xj	0
g__Methanoliparum	Ref1_s28	Zy	0
g__Methanoliparum	Ref1_s2	Dq	0
g__Methanoliparum	Ref1_s3	Dq	0
g__Methanoliparum	Ref1_s4	Hb	0.945697
g__Methanoliparum	Ref1_s5	Jh	0.015173
g__Methanoliparum	Ref1_s6	Js	40.0368
g__Methanoliparum	Ref1_s7	Lh	0
g__Methanoliparum	Ref1_s8	Lh	0.166898
g__Methanoliparum	Ref1_s9	Sl	0
g__Methanoliparum	Ref2_s1	Qh	0
g__Methanoliparum	Ref2_s2	Sl	0
g__Methanoliparum	Ref2_s3	Lh	0
g__Methanoliparum	Ref2_s4	Lh	0
g__Methanoliparum	Ref2_s5	Lh	0
g__Methanoliparum	Ref2_s6	Lh	0
g__Methanoliparum	Ref3_s1	Js	0
g__Methanoliparum	Ref3_s2	Js	0
g__Methanoliparum	Ref3_s3	Js	0
g__Methanoliparum	Ref4_s1	Xj	0
g__Methanoliparum	Ref4_s2	Xj	0
g__Methanoliparum	Ref4_s3	Xj	0
g__Methanoliparum	Ref4_s4	Xj	0
g__Methanoliparum	Ref4_s6	Xj	0
g__Methanoliparum	Ref4_s7	Xj	0
g__Methanoliparum	Ref5_s10	Hb	0
g__Methanoliparum	Ref5_s11	Hb	0
g__Methanoliparum	Ref5_s12	Hb	0
g__Methanoliparum	Ref5_s13	Hb	0
g__Methanoliparum	Ref5_s14	Hb	0
g__Methanoliparum	Ref5_s15	Fy	0
g__Methanoliparum	Ref5_s16	Xj	0
g__Methanoliparum	Ref5_s17	Xj	0
g__Methanoliparum	Ref5_s18	Xj	0
g__Methanoliparum	Ref5_s19	Xj	0
g__Methanoliparum	Ref5_s1	Hb	0
g__Methanoliparum	Ref5_s20	Xj	0
g__Methanoliparum	Ref5_s21	Xj	0
g__Methanoliparum	Ref5_s22	Xj	0
g__Methanoliparum	Ref5_s23	Xj	0
g__Methanoliparum	Ref5_s24	Xj	0
g__Methanoliparum	Ref5_s25	Xj	0
g__Methanoliparum	Ref5_s26	Xj	0
g__Methanoliparum	Ref5_s27	Cq	0
g__Methanoliparum	Ref5_s28	Cq	0
g__Methanoliparum	Ref5_s29	Cq	0
g__Methanoliparum	Ref5_s2	Hb	0
g__Methanoliparum	Ref5_s30	Cq	0
g__Methanoliparum	Ref5_s31	Cq	0
g__Methanoliparum	Ref5_s32	Cq	0
g__Methanoliparum	Ref5_s33	Cq	0
g__Methanoliparum	Ref5_s34	Cq	0
g__Methanoliparum	Ref5_s35	Cq	0
g__Methanoliparum	Ref5_s36	Bh	0
g__Methanoliparum	Ref5_s37	Sl	0
g__Methanoliparum	Ref5_s38	Sl	0
g__Methanoliparum	Ref5_s39	Sl	0
g__Methanoliparum	Ref5_s3	Hb	0
g__Methanoliparum	Ref5_s40	Sl	0
g__Methanoliparum	Ref5_s41	Sl	0
g__Methanoliparum	Ref5_s42	Sl	0
g__Methanoliparum	Ref5_s43	Sl	0
g__Methanoliparum	Ref5_s44	Sl	0
g__Methanoliparum	Ref5_s45	Sl	0
g__Methanoliparum	Ref5_s46	Sl	0
g__Methanoliparum	Ref5_s47	Sl	0
g__Methanoliparum	Ref5_s48	Sl	0
g__Methanoliparum	Ref5_s49	Zy	0
g__Methanoliparum	Ref5_s4	Hb	0
g__Methanoliparum	Ref5_s50	HNEC	0
g__Methanoliparum	Ref5_s51	HNEC	0
g__Methanoliparum	Ref5_s52	HNEC	0
g__Methanoliparum	Ref5_s53	HNEC	0
g__Methanoliparum	Ref5_s54	HNEC	0
g__Methanoliparum	Ref5_s5	Hb	0
g__Methanoliparum	Ref5_s6	Hb	0
g__Methanoliparum	Ref5_s7	Hb	0
g__Methanoliparum	Ref5_s8	Hb	0
g__Methanoliparum	Ref5_s9	Hb	0
g__Methanoliparum	Ref6_s1	Sl	0
g__Methanoliparum	Ref6_s2	Sl	0
g__Methanoliparum	Ref6_s3	Sl	0
g__Phenylobacterium	Ref1_s10	Sl	0.541557
g__Phenylobacterium	Ref1_s11	Sl	67.7604
g__Phenylobacterium	Ref1_s12	Sl	0
g__Phenylobacterium	Ref1_s13	Sl	0
g__Phenylobacterium	Ref1_s14	Sl	0
g__Phenylobacterium	Ref1_s15	Sl	0
g__Phenylobacterium	Ref1_s16	Sl	0
g__Phenylobacterium	Ref1_s17	Sl	0
g__Phenylobacterium	Ref1_s18	Sl	4.67365
g__Phenylobacterium	Ref1_s19	Sl	3.9787
g__Phenylobacterium	Ref1_s20	Sl	0
g__Phenylobacterium	Ref1_s21	Sl	0
g__Phenylobacterium	Ref1_s22	Sl	0
g__Phenylobacterium	Ref1_s23	Sl	0
g__Phenylobacterium	Ref1_s24	Sl	0
g__Phenylobacterium	Ref1_s25	Xj	0
g__Phenylobacterium	Ref1_s26	Xj	0
g__Phenylobacterium	Ref1_s27	Xj	0.09018
g__Phenylobacterium	Ref1_s28	Zy	0
g__Phenylobacterium	Ref1_s2	Dq	0.450787
g__Phenylobacterium	Ref1_s3	Dq	4.06734
g__Phenylobacterium	Ref1_s4	Hb	0.753797
g__Phenylobacterium	Ref1_s5	Jh	0
g__Phenylobacterium	Ref1_s6	Js	0
g__Phenylobacterium	Ref1_s7	Lh	13.5663
g__Phenylobacterium	Ref1_s8	Lh	0
g__Phenylobacterium	Ref1_s9	Sl	0.30956
g__Phenylobacterium	Ref2_s1	Qh	0
g__Phenylobacterium	Ref2_s2	Sl	0
g__Phenylobacterium	Ref2_s3	Lh	0
g__Phenylobacterium	Ref2_s4	Lh	0
g__Phenylobacterium	Ref2_s5	Lh	0
g__Phenylobacterium	Ref2_s6	Lh	0
g__Phenylobacterium	Ref3_s1	Js	0
g__Phenylobacterium	Ref3_s2	Js	0
g__Phenylobacterium	Ref3_s3	Js	0
g__Phenylobacterium	Ref4_s1	Xj	0
g__Phenylobacterium	Ref4_s2	Xj	0
g__Phenylobacterium	Ref4_s3	Xj	0
g__Phenylobacterium	Ref4_s4	Xj	0.055895
g__Phenylobacterium	Ref4_s6	Xj	0
g__Phenylobacterium	Ref4_s7	Xj	0
g__Phenylobacterium	Ref5_s10	Hb	0
g__Phenylobacterium	Ref5_s11	Hb	4.70453
g__Phenylobacterium	Ref5_s12	Hb	0
g__Phenylobacterium	Ref5_s13	Hb	0
g__Phenylobacterium	Ref5_s14	Hb	0
g__Phenylobacterium	Ref5_s15	Fy	0.097654
g__Phenylobacterium	Ref5_s16	Xj	24.487
g__Phenylobacterium	Ref5_s17	Xj	1.4644
g__Phenylobacterium	Ref5_s18	Xj	20.1581
g__Phenylobacterium	Ref5_s19	Xj	0.111634
g__Phenylobacterium	Ref5_s1	Hb	0.222781
g__Phenylobacterium	Ref5_s20	Xj	27.191
g__Phenylobacterium	Ref5_s21	Xj	1.1761
g__Phenylobacterium	Ref5_s22	Xj	11.0908
g__Phenylobacterium	Ref5_s23	Xj	4.7423
g__Phenylobacterium	Ref5_s24	Xj	1.37904
g__Phenylobacterium	Ref5_s25	Xj	3.4582
g__Phenylobacterium	Ref5_s26	Xj	0
g__Phenylobacterium	Ref5_s27	Cq	0.069473
g__Phenylobacterium	Ref5_s28	Cq	0
g__Phenylobacterium	Ref5_s29	Cq	0.161677
g__Phenylobacterium	Ref5_s2	Hb	0.488592
g__Phenylobacterium	Ref5_s30	Cq	0
g__Phenylobacterium	Ref5_s31	Cq	0
g__Phenylobacterium	Ref5_s32	Cq	0
g__Phenylobacterium	Ref5_s33	Cq	0
g__Phenylobacterium	Ref5_s34	Cq	0
g__Phenylobacterium	Ref5_s35	Cq	0
g__Phenylobacterium	Ref5_s36	Bh	0.613212
g__Phenylobacterium	Ref5_s37	Sl	0
g__Phenylobacterium	Ref5_s38	Sl	0.646714
g__Phenylobacterium	Ref5_s39	Sl	1.44183
g__Phenylobacterium	Ref5_s3	Hb	0.091487
g__Phenylobacterium	Ref5_s40	Sl	2.70502
g__Phenylobacterium	Ref5_s41	Sl	0.379032
g__Phenylobacterium	Ref5_s42	Sl	3.47367
g__Phenylobacterium	Ref5_s43	Sl	5.3837
g__Phenylobacterium	Ref5_s44	Sl	0
g__Phenylobacterium	Ref5_s45	Sl	0.760116
g__Phenylobacterium	Ref5_s46	Sl	6.10173
g__Phenylobacterium	Ref5_s47	Sl	0.99331
g__Phenylobacterium	Ref5_s48	Sl	0.109201
g__Phenylobacterium	Ref5_s49	Zy	0.011183
g__Phenylobacterium	Ref5_s4	Hb	0
g__Phenylobacterium	Ref5_s50	HNEC	0
g__Phenylobacterium	Ref5_s51	HNEC	39.7659
g__Phenylobacterium	Ref5_s52	HNEC	48.9442
g__Phenylobacterium	Ref5_s53	HNEC	4.14792
g__Phenylobacterium	Ref5_s54	HNEC	3.56089
g__Phenylobacterium	Ref5_s5	Hb	0.299626
g__Phenylobacterium	Ref5_s6	Hb	0.722107
g__Phenylobacterium	Ref5_s7	Hb	0.407536
g__Phenylobacterium	Ref5_s8	Hb	0.198391
g__Phenylobacterium	Ref5_s9	Hb	0
g__Phenylobacterium	Ref6_s1	Sl	0
g__Phenylobacterium	Ref6_s2	Sl	0
g__Phenylobacterium	Ref6_s3	Sl	0
g__Marinobacter	Ref1_s10	Sl	5.63251
g__Marinobacter	Ref1_s11	Sl	0
g__Marinobacter	Ref1_s12	Sl	0.815431
g__Marinobacter	Ref1_s13	Sl	0.130759
g__Marinobacter	Ref1_s14	Sl	0
g__Marinobacter	Ref1_s15	Sl	0
g__Marinobacter	Ref1_s16	Sl	0
g__Marinobacter	Ref1_s17	Sl	0
g__Marinobacter	Ref1_s18	Sl	0.138421
g__Marinobacter	Ref1_s19	Sl	0.023332
g__Marinobacter	Ref1_s20	Sl	1.00634
g__Marinobacter	Ref1_s21	Sl	1.08843
g__Marinobacter	Ref1_s22	Sl	0
g__Marinobacter	Ref1_s23	Sl	14.1459
g__Marinobacter	Ref1_s24	Sl	0
g__Marinobacter	Ref1_s25	Xj	0
g__Marinobacter	Ref1_s26	Xj	0
g__Marinobacter	Ref1_s27	Xj	0
g__Marinobacter	Ref1_s28	Zy	13.2216
g__Marinobacter	Ref1_s2	Dq	0
g__Marinobacter	Ref1_s3	Dq	0
g__Marinobacter	Ref1_s4	Hb	0
g__Marinobacter	Ref1_s5	Jh	5.98417
g__Marinobacter	Ref1_s6	Js	0.637864
g__Marinobacter	Ref1_s7	Lh	0
g__Marinobacter	Ref1_s8	Lh	1.00911
g__Marinobacter	Ref1_s9	Sl	11.6909
g__Marinobacter	Ref2_s1	Qh	1.19634
g__Marinobacter	Ref2_s2	Sl	0
g__Marinobacter	Ref2_s3	Lh	0
g__Marinobacter	Ref2_s4	Lh	0
g__Marinobacter	Ref2_s5	Lh	0
g__Marinobacter	Ref2_s6	Lh	0
g__Marinobacter	Ref3_s1	Js	0
g__Marinobacter	Ref3_s2	Js	0
g__Marinobacter	Ref3_s3	Js	0
g__Marinobacter	Ref4_s1	Xj	0.871595
g__Marinobacter	Ref4_s2	Xj	3.25588
g__Marinobacter	Ref4_s3	Xj	1.04785
g__Marinobacter	Ref4_s4	Xj	5.22887
g__Marinobacter	Ref4_s6	Xj	5.17364
g__Marinobacter	Ref4_s7	Xj	0.746634
g__Marinobacter	Ref5_s10	Hb	0
g__Marinobacter	Ref5_s11	Hb	0
g__Marinobacter	Ref5_s12	Hb	0
g__Marinobacter	Ref5_s13	Hb	0
g__Marinobacter	Ref5_s14	Hb	0
g__Marinobacter	Ref5_s15	Fy	0
g__Marinobacter	Ref5_s16	Xj	0
g__Marinobacter	Ref5_s17	Xj	0
g__Marinobacter	Ref5_s18	Xj	1.00832
g__Marinobacter	Ref5_s19	Xj	0
g__Marinobacter	Ref5_s1	Hb	0
g__Marinobacter	Ref5_s20	Xj	2.06844
g__Marinobacter	Ref5_s21	Xj	0
g__Marinobacter	Ref5_s22	Xj	0
g__Marinobacter	Ref5_s23	Xj	0
g__Marinobacter	Ref5_s24	Xj	0
g__Marinobacter	Ref5_s25	Xj	0
g__Marinobacter	Ref5_s26	Xj	0
g__Marinobacter	Ref5_s27	Cq	33.6036
g__Marinobacter	Ref5_s28	Cq	32.0947
g__Marinobacter	Ref5_s29	Cq	5.43733
g__Marinobacter	Ref5_s2	Hb	0
g__Marinobacter	Ref5_s30	Cq	15.3961
g__Marinobacter	Ref5_s31	Cq	29.3125
g__Marinobacter	Ref5_s32	Cq	27.1256
g__Marinobacter	Ref5_s33	Cq	1.99782
g__Marinobacter	Ref5_s34	Cq	1.99501
g__Marinobacter	Ref5_s35	Cq	30.0513
g__Marinobacter	Ref5_s36	Bh	0
g__Marinobacter	Ref5_s37	Sl	0
g__Marinobacter	Ref5_s38	Sl	0
g__Marinobacter	Ref5_s39	Sl	0
g__Marinobacter	Ref5_s3	Hb	0
g__Marinobacter	Ref5_s40	Sl	0
g__Marinobacter	Ref5_s41	Sl	0
g__Marinobacter	Ref5_s42	Sl	0
g__Marinobacter	Ref5_s43	Sl	0.276088
g__Marinobacter	Ref5_s44	Sl	0
g__Marinobacter	Ref5_s45	Sl	0
g__Marinobacter	Ref5_s46	Sl	0
g__Marinobacter	Ref5_s47	Sl	0.017041
g__Marinobacter	Ref5_s48	Sl	0
g__Marinobacter	Ref5_s49	Zy	23.2263
g__Marinobacter	Ref5_s4	Hb	0
g__Marinobacter	Ref5_s50	HNEC	0
g__Marinobacter	Ref5_s51	HNEC	0
g__Marinobacter	Ref5_s52	HNEC	0
g__Marinobacter	Ref5_s53	HNEC	0
g__Marinobacter	Ref5_s54	HNEC	0
g__Marinobacter	Ref5_s5	Hb	0
g__Marinobacter	Ref5_s6	Hb	0
g__Marinobacter	Ref5_s7	Hb	0
g__Marinobacter	Ref5_s8	Hb	0
g__Marinobacter	Ref5_s9	Hb	0
g__Marinobacter	Ref6_s1	Sl	0
g__Marinobacter	Ref6_s2	Sl	0
g__Marinobacter	Ref6_s3	Sl	0
g__Pseudomonas	Ref1_s10	Sl	0
g__Pseudomonas	Ref1_s11	Sl	0
g__Pseudomonas	Ref1_s12	Sl	0
g__Pseudomonas	Ref1_s13	Sl	0
g__Pseudomonas	Ref1_s14	Sl	0
g__Pseudomonas	Ref1_s15	Sl	0
g__Pseudomonas	Ref1_s16	Sl	0
g__Pseudomonas	Ref1_s17	Sl	0
g__Pseudomonas	Ref1_s18	Sl	0
g__Pseudomonas	Ref1_s19	Sl	0.694095
g__Pseudomonas	Ref1_s20	Sl	0
g__Pseudomonas	Ref1_s21	Sl	0
g__Pseudomonas	Ref1_s22	Sl	0
g__Pseudomonas	Ref1_s23	Sl	0
g__Pseudomonas	Ref1_s24	Sl	0
g__Pseudomonas	Ref1_s25	Xj	0
g__Pseudomonas	Ref1_s26	Xj	0
g__Pseudomonas	Ref1_s27	Xj	0
g__Pseudomonas	Ref1_s28	Zy	0
g__Pseudomonas	Ref1_s2	Dq	0
g__Pseudomonas	Ref1_s3	Dq	0.112174
g__Pseudomonas	Ref1_s4	Hb	0
g__Pseudomonas	Ref1_s5	Jh	0
g__Pseudomonas	Ref1_s6	Js	0
g__Pseudomonas	Ref1_s7	Lh	0
g__Pseudomonas	Ref1_s8	Lh	0
g__Pseudomonas	Ref1_s9	Sl	0
g__Pseudomonas	Ref2_s1	Qh	47.2451
g__Pseudomonas	Ref2_s2	Sl	0
g__Pseudomonas	Ref2_s3	Lh	82.6794
g__Pseudomonas	Ref2_s4	Lh	9.94549
g__Pseudomonas	Ref2_s5	Lh	68.9349
g__Pseudomonas	Ref2_s6	Lh	0.822712
g__Pseudomonas	Ref3_s1	Js	0
g__Pseudomonas	Ref3_s2	Js	0
g__Pseudomonas	Ref3_s3	Js	0
g__Pseudomonas	Ref4_s1	Xj	0.080789
g__Pseudomonas	Ref4_s2	Xj	0
g__Pseudomonas	Ref4_s3	Xj	0.313198
g__Pseudomonas	Ref4_s4	Xj	0
g__Pseudomonas	Ref4_s6	Xj	0.092288
g__Pseudomonas	Ref4_s7	Xj	0
g__Pseudomonas	Ref5_s10	Hb	0
g__Pseudomonas	Ref5_s11	Hb	0
g__Pseudomonas	Ref5_s12	Hb	1.65783
g__Pseudomonas	Ref5_s13	Hb	0
g__Pseudomonas	Ref5_s14	Hb	0
g__Pseudomonas	Ref5_s15	Fy	0
g__Pseudomonas	Ref5_s16	Xj	0
g__Pseudomonas	Ref5_s17	Xj	0
g__Pseudomonas	Ref5_s18	Xj	0
g__Pseudomonas	Ref5_s19	Xj	0.007922
g__Pseudomonas	Ref5_s1	Hb	0
g__Pseudomonas	Ref5_s20	Xj	0
g__Pseudomonas	Ref5_s21	Xj	0
g__Pseudomonas	Ref5_s22	Xj	0
g__Pseudomonas	Ref5_s23	Xj	0
g__Pseudomonas	Ref5_s24	Xj	0
g__Pseudomonas	Ref5_s25	Xj	0
g__Pseudomonas	Ref5_s26	Xj	0
g__Pseudomonas	Ref5_s27	Cq	0
g__Pseudomonas	Ref5_s28	Cq	0
g__Pseudomonas	Ref5_s29	Cq	0
g__Pseudomonas	Ref5_s2	Hb	0
g__Pseudomonas	Ref5_s30	Cq	0
g__Pseudomonas	Ref5_s31	Cq	0
g__Pseudomonas	Ref5_s32	Cq	0
g__Pseudomonas	Ref5_s33	Cq	0
g__Pseudomonas	Ref5_s34	Cq	0
g__Pseudomonas	Ref5_s35	Cq	0
g__Pseudomonas	Ref5_s36	Bh	0
g__Pseudomonas	Ref5_s37	Sl	0
g__Pseudomonas	Ref5_s38	Sl	2.11214
g__Pseudomonas	Ref5_s39	Sl	0
g__Pseudomonas	Ref5_s3	Hb	0
g__Pseudomonas	Ref5_s40	Sl	0.090395
g__Pseudomonas	Ref5_s41	Sl	0
g__Pseudomonas	Ref5_s42	Sl	0
g__Pseudomonas	Ref5_s43	Sl	0
g__Pseudomonas	Ref5_s44	Sl	0.207234
g__Pseudomonas	Ref5_s45	Sl	5.33856
g__Pseudomonas	Ref5_s46	Sl	0.47006
g__Pseudomonas	Ref5_s47	Sl	0
g__Pseudomonas	Ref5_s48	Sl	0
g__Pseudomonas	Ref5_s49	Zy	0
g__Pseudomonas	Ref5_s4	Hb	0.111156
g__Pseudomonas	Ref5_s50	HNEC	0.873
g__Pseudomonas	Ref5_s51	HNEC	1.07303
g__Pseudomonas	Ref5_s52	HNEC	1.30882
g__Pseudomonas	Ref5_s53	HNEC	0.270693
g__Pseudomonas	Ref5_s54	HNEC	0.369509
g__Pseudomonas	Ref5_s5	Hb	0
g__Pseudomonas	Ref5_s6	Hb	0
g__Pseudomonas	Ref5_s7	Hb	0
g__Pseudomonas	Ref5_s8	Hb	0
g__Pseudomonas	Ref5_s9	Hb	1.29679
g__Pseudomonas	Ref6_s1	Sl	0
g__Pseudomonas	Ref6_s2	Sl	0
g__Pseudomonas	Ref6_s3	Sl	0
g__Roseovarius	Ref1_s10	Sl	11.67
g__Roseovarius	Ref1_s11	Sl	0
g__Roseovarius	Ref1_s12	Sl	0.057998
g__Roseovarius	Ref1_s13	Sl	0.258515
g__Roseovarius	Ref1_s14	Sl	0
g__Roseovarius	Ref1_s15	Sl	0
g__Roseovarius	Ref1_s16	Sl	0
g__Roseovarius	Ref1_s17	Sl	0
g__Roseovarius	Ref1_s18	Sl	0.028712
g__Roseovarius	Ref1_s19	Sl	0
g__Roseovarius	Ref1_s20	Sl	0.09885
g__Roseovarius	Ref1_s21	Sl	0.365029
g__Roseovarius	Ref1_s22	Sl	0
g__Roseovarius	Ref1_s23	Sl	0.233068
g__Roseovarius	Ref1_s24	Sl	0
g__Roseovarius	Ref1_s25	Xj	0
g__Roseovarius	Ref1_s26	Xj	0.077435
g__Roseovarius	Ref1_s27	Xj	0
g__Roseovarius	Ref1_s28	Zy	0
g__Roseovarius	Ref1_s2	Dq	1.44146
g__Roseovarius	Ref1_s3	Dq	0
g__Roseovarius	Ref1_s4	Hb	0
g__Roseovarius	Ref1_s5	Jh	0
g__Roseovarius	Ref1_s6	Js	0
g__Roseovarius	Ref1_s7	Lh	0
g__Roseovarius	Ref1_s8	Lh	0
g__Roseovarius	Ref1_s9	Sl	16.9678
g__Roseovarius	Ref2_s1	Qh	0
g__Roseovarius	Ref2_s2	Sl	0
g__Roseovarius	Ref2_s3	Lh	0
g__Roseovarius	Ref2_s4	Lh	0
g__Roseovarius	Ref2_s5	Lh	0
g__Roseovarius	Ref2_s6	Lh	0
g__Roseovarius	Ref3_s1	Js	0
g__Roseovarius	Ref3_s2	Js	0
g__Roseovarius	Ref3_s3	Js	0
g__Roseovarius	Ref4_s1	Xj	0.436227
g__Roseovarius	Ref4_s2	Xj	0
g__Roseovarius	Ref4_s3	Xj	0
g__Roseovarius	Ref4_s4	Xj	0.896285
g__Roseovarius	Ref4_s6	Xj	0
g__Roseovarius	Ref4_s7	Xj	0
g__Roseovarius	Ref5_s10	Hb	0
g__Roseovarius	Ref5_s11	Hb	0
g__Roseovarius	Ref5_s12	Hb	0
g__Roseovarius	Ref5_s13	Hb	0
g__Roseovarius	Ref5_s14	Hb	0
g__Roseovarius	Ref5_s15	Fy	0
g__Roseovarius	Ref5_s16	Xj	2.07544
g__Roseovarius	Ref5_s17	Xj	9.02147
g__Roseovarius	Ref5_s18	Xj	0
g__Roseovarius	Ref5_s19	Xj	0.406878
g__Roseovarius	Ref5_s1	Hb	0
g__Roseovarius	Ref5_s20	Xj	0
g__Roseovarius	Ref5_s21	Xj	8.61164
g__Roseovarius	Ref5_s22	Xj	0.00954
g__Roseovarius	Ref5_s23	Xj	0.009413
g__Roseovarius	Ref5_s24	Xj	10.77
g__Roseovarius	Ref5_s25	Xj	35.887
g__Roseovarius	Ref5_s26	Xj	0
g__Roseovarius	Ref5_s27	Cq	5.3413
g__Roseovarius	Ref5_s28	Cq	4.80965
g__Roseovarius	Ref5_s29	Cq	0
g__Roseovarius	Ref5_s2	Hb	0
g__Roseovarius	Ref5_s30	Cq	1.72134
g__Roseovarius	Ref5_s31	Cq	4.48959
g__Roseovarius	Ref5_s32	Cq	34.6504
g__Roseovarius	Ref5_s33	Cq	32.6564
g__Roseovarius	Ref5_s34	Cq	0
g__Roseovarius	Ref5_s35	Cq	2.06129
g__Roseovarius	Ref5_s36	Bh	0
g__Roseovarius	Ref5_s37	Sl	0
g__Roseovarius	Ref5_s38	Sl	7.80661
g__Roseovarius	Ref5_s39	Sl	0.21441
g__Roseovarius	Ref5_s3	Hb	0
g__Roseovarius	Ref5_s40	Sl	4.64425
g__Roseovarius	Ref5_s41	Sl	0.951502
g__Roseovarius	Ref5_s42	Sl	0
g__Roseovarius	Ref5_s43	Sl	13.7514
g__Roseovarius	Ref5_s44	Sl	0
g__Roseovarius	Ref5_s45	Sl	0
g__Roseovarius	Ref5_s46	Sl	0
g__Roseovarius	Ref5_s47	Sl	0.047669
g__Roseovarius	Ref5_s48	Sl	0.85417
g__Roseovarius	Ref5_s49	Zy	0.6021
g__Roseovarius	Ref5_s4	Hb	0
g__Roseovarius	Ref5_s50	HNEC	0
g__Roseovarius	Ref5_s51	HNEC	0
g__Roseovarius	Ref5_s52	HNEC	0
g__Roseovarius	Ref5_s53	HNEC	0
g__Roseovarius	Ref5_s54	HNEC	0
g__Roseovarius	Ref5_s5	Hb	2.43416
g__Roseovarius	Ref5_s6	Hb	0.35966
g__Roseovarius	Ref5_s7	Hb	0
g__Roseovarius	Ref5_s8	Hb	0.047468
g__Roseovarius	Ref5_s9	Hb	0
g__Roseovarius	Ref6_s1	Sl	0.545569
g__Roseovarius	Ref6_s2	Sl	0
g__Roseovarius	Ref6_s3	Sl	0
g__Acinetobacter	Ref1_s10	Sl	0
g__Acinetobacter	Ref1_s11	Sl	0
g__Acinetobacter	Ref1_s12	Sl	0
g__Acinetobacter	Ref1_s13	Sl	0
g__Acinetobacter	Ref1_s14	Sl	0
g__Acinetobacter	Ref1_s15	Sl	0
g__Acinetobacter	Ref1_s16	Sl	0
g__Acinetobacter	Ref1_s17	Sl	0
g__Acinetobacter	Ref1_s18	Sl	0
g__Acinetobacter	Ref1_s19	Sl	0
g__Acinetobacter	Ref1_s20	Sl	0
g__Acinetobacter	Ref1_s21	Sl	0
g__Acinetobacter	Ref1_s22	Sl	0
g__Acinetobacter	Ref1_s23	Sl	0
g__Acinetobacter	Ref1_s24	Sl	0
g__Acinetobacter	Ref1_s25	Xj	0
g__Acinetobacter	Ref1_s26	Xj	0
g__Acinetobacter	Ref1_s27	Xj	0
g__Acinetobacter	Ref1_s28	Zy	0
g__Acinetobacter	Ref1_s2	Dq	0.052767
g__Acinetobacter	Ref1_s3	Dq	0
g__Acinetobacter	Ref1_s4	Hb	0
g__Acinetobacter	Ref1_s5	Jh	0
g__Acinetobacter	Ref1_s6	Js	0
g__Acinetobacter	Ref1_s7	Lh	0.450011
g__Acinetobacter	Ref1_s8	Lh	0
g__Acinetobacter	Ref1_s9	Sl	0
g__Acinetobacter	Ref2_s1	Qh	0.483866
g__Acinetobacter	Ref2_s2	Sl	0
g__Acinetobacter	Ref2_s3	Lh	0
g__Acinetobacter	Ref2_s4	Lh	0
g__Acinetobacter	Ref2_s5	Lh	0
g__Acinetobacter	Ref2_s6	Lh	0
g__Acinetobacter	Ref3_s1	Js	3.45411
g__Acinetobacter	Ref3_s2	Js	18.8402
g__Acinetobacter	Ref3_s3	Js	17.1393
g__Acinetobacter	Ref4_s1	Xj	0
g__Acinetobacter	Ref4_s2	Xj	0
g__Acinetobacter	Ref4_s3	Xj	0
g__Acinetobacter	Ref4_s4	Xj	0
g__Acinetobacter	Ref4_s6	Xj	0
g__Acinetobacter	Ref4_s7	Xj	0
g__Acinetobacter	Ref5_s10	Hb	3.45476
g__Acinetobacter	Ref5_s11	Hb	0
g__Acinetobacter	Ref5_s12	Hb	0.178912
g__Acinetobacter	Ref5_s13	Hb	41.1034
g__Acinetobacter	Ref5_s14	Hb	29.9564
g__Acinetobacter	Ref5_s15	Fy	0
g__Acinetobacter	Ref5_s16	Xj	0
g__Acinetobacter	Ref5_s17	Xj	0
g__Acinetobacter	Ref5_s18	Xj	0
g__Acinetobacter	Ref5_s19	Xj	0
g__Acinetobacter	Ref5_s1	Hb	0.087115
g__Acinetobacter	Ref5_s20	Xj	0
g__Acinetobacter	Ref5_s21	Xj	0
g__Acinetobacter	Ref5_s22	Xj	0
g__Acinetobacter	Ref5_s23	Xj	0
g__Acinetobacter	Ref5_s24	Xj	0
g__Acinetobacter	Ref5_s25	Xj	0
g__Acinetobacter	Ref5_s26	Xj	0
g__Acinetobacter	Ref5_s27	Cq	0
g__Acinetobacter	Ref5_s28	Cq	0
g__Acinetobacter	Ref5_s29	Cq	0
g__Acinetobacter	Ref5_s2	Hb	0.036975
g__Acinetobacter	Ref5_s30	Cq	0
g__Acinetobacter	Ref5_s31	Cq	0
g__Acinetobacter	Ref5_s32	Cq	0
g__Acinetobacter	Ref5_s33	Cq	0
g__Acinetobacter	Ref5_s34	Cq	0
g__Acinetobacter	Ref5_s35	Cq	0
g__Acinetobacter	Ref5_s36	Bh	0
g__Acinetobacter	Ref5_s37	Sl	0
g__Acinetobacter	Ref5_s38	Sl	0
g__Acinetobacter	Ref5_s39	Sl	0
g__Acinetobacter	Ref5_s3	Hb	0
g__Acinetobacter	Ref5_s40	Sl	0
g__Acinetobacter	Ref5_s41	Sl	0
g__Acinetobacter	Ref5_s42	Sl	0
g__Acinetobacter	Ref5_s43	Sl	0
g__Acinetobacter	Ref5_s44	Sl	0.032817
g__Acinetobacter	Ref5_s45	Sl	0.02365
g__Acinetobacter	Ref5_s46	Sl	0
g__Acinetobacter	Ref5_s47	Sl	0
g__Acinetobacter	Ref5_s48	Sl	0
g__Acinetobacter	Ref5_s49	Zy	0
g__Acinetobacter	Ref5_s4	Hb	0.626369
g__Acinetobacter	Ref5_s50	HNEC	0
g__Acinetobacter	Ref5_s51	HNEC	2.62951
g__Acinetobacter	Ref5_s52	HNEC	0
g__Acinetobacter	Ref5_s53	HNEC	0.043231
g__Acinetobacter	Ref5_s54	HNEC	0.0784
g__Acinetobacter	Ref5_s5	Hb	0
g__Acinetobacter	Ref5_s6	Hb	5.6722
g__Acinetobacter	Ref5_s7	Hb	0
g__Acinetobacter	Ref5_s8	Hb	0.026249
g__Acinetobacter	Ref5_s9	Hb	0.013664
g__Acinetobacter	Ref6_s1	Sl	0
g__Acinetobacter	Ref6_s2	Sl	0
g__Acinetobacter	Ref6_s3	Sl	0
g__Methanothermobacter	Ref1_s10	Sl	0.04922
g__Methanothermobacter	Ref1_s11	Sl	0
g__Methanothermobacter	Ref1_s12	Sl	0.281236
g__Methanothermobacter	Ref1_s13	Sl	0.256307
g__Methanothermobacter	Ref1_s14	Sl	0.31796
g__Methanothermobacter	Ref1_s15	Sl	0.193574
g__Methanothermobacter	Ref1_s16	Sl	0.165956
g__Methanothermobacter	Ref1_s17	Sl	0.173157
g__Methanothermobacter	Ref1_s18	Sl	0.170505
g__Methanothermobacter	Ref1_s19	Sl	0.098618
g__Methanothermobacter	Ref1_s20	Sl	1.55496
g__Methanothermobacter	Ref1_s21	Sl	18.1421
g__Methanothermobacter	Ref1_s22	Sl	3.92632
g__Methanothermobacter	Ref1_s23	Sl	0.716046
g__Methanothermobacter	Ref1_s24	Sl	0.318378
g__Methanothermobacter	Ref1_s25	Xj	0
g__Methanothermobacter	Ref1_s26	Xj	0
g__Methanothermobacter	Ref1_s27	Xj	1.95839
g__Methanothermobacter	Ref1_s28	Zy	0
g__Methanothermobacter	Ref1_s2	Dq	0.01715
g__Methanothermobacter	Ref1_s3	Dq	0.017004
g__Methanothermobacter	Ref1_s4	Hb	8.90438
g__Methanothermobacter	Ref1_s5	Jh	0
g__Methanothermobacter	Ref1_s6	Js	0.128985
g__Methanothermobacter	Ref1_s7	Lh	0
g__Methanothermobacter	Ref1_s8	Lh	0.112512
g__Methanothermobacter	Ref1_s9	Sl	0
g__Methanothermobacter	Ref2_s1	Qh	0
g__Methanothermobacter	Ref2_s2	Sl	0
g__Methanothermobacter	Ref2_s3	Lh	0
g__Methanothermobacter	Ref2_s4	Lh	0.480743
g__Methanothermobacter	Ref2_s5	Lh	0
g__Methanothermobacter	Ref2_s6	Lh	0
g__Methanothermobacter	Ref3_s1	Js	0
g__Methanothermobacter	Ref3_s2	Js	0
g__Methanothermobacter	Ref3_s3	Js	0
g__Methanothermobacter	Ref4_s1	Xj	0
g__Methanothermobacter	Ref4_s2	Xj	0
g__Methanothermobacter	Ref4_s3	Xj	0
g__Methanothermobacter	Ref4_s4	Xj	0
g__Methanothermobacter	Ref4_s6	Xj	0
g__Methanothermobacter	Ref4_s7	Xj	0
g__Methanothermobacter	Ref5_s10	Hb	0
g__Methanothermobacter	Ref5_s11	Hb	0.022552
g__Methanothermobacter	Ref5_s12	Hb	0
g__Methanothermobacter	Ref5_s13	Hb	0.02318
g__Methanothermobacter	Ref5_s14	Hb	0
g__Methanothermobacter	Ref5_s15	Fy	0
g__Methanothermobacter	Ref5_s16	Xj	0
g__Methanothermobacter	Ref5_s17	Xj	0
g__Methanothermobacter	Ref5_s18	Xj	0
g__Methanothermobacter	Ref5_s19	Xj	0.018456
g__Methanothermobacter	Ref5_s1	Hb	0.027417
g__Methanothermobacter	Ref5_s20	Xj	0
g__Methanothermobacter	Ref5_s21	Xj	0
g__Methanothermobacter	Ref5_s22	Xj	0
g__Methanothermobacter	Ref5_s23	Xj	0
g__Methanothermobacter	Ref5_s24	Xj	0.854968
g__Methanothermobacter	Ref5_s25	Xj	0.493256
g__Methanothermobacter	Ref5_s26	Xj	0.902959
g__Methanothermobacter	Ref5_s27	Cq	0
g__Methanothermobacter	Ref5_s28	Cq	0
g__Methanothermobacter	Ref5_s29	Cq	0
g__Methanothermobacter	Ref5_s2	Hb	0
g__Methanothermobacter	Ref5_s30	Cq	0
g__Methanothermobacter	Ref5_s31	Cq	0.497276
g__Methanothermobacter	Ref5_s32	Cq	0.48462
g__Methanothermobacter	Ref5_s33	Cq	0.156798
g__Methanothermobacter	Ref5_s34	Cq	0
g__Methanothermobacter	Ref5_s35	Cq	0
g__Methanothermobacter	Ref5_s36	Bh	0
g__Methanothermobacter	Ref5_s37	Sl	0.143867
g__Methanothermobacter	Ref5_s38	Sl	0.139211
g__Methanothermobacter	Ref5_s39	Sl	0.032793
g__Methanothermobacter	Ref5_s3	Hb	0
g__Methanothermobacter	Ref5_s40	Sl	0.02993
g__Methanothermobacter	Ref5_s41	Sl	0
g__Methanothermobacter	Ref5_s42	Sl	0.090461
g__Methanothermobacter	Ref5_s43	Sl	0
g__Methanothermobacter	Ref5_s44	Sl	0.020798
g__Methanothermobacter	Ref5_s45	Sl	0
g__Methanothermobacter	Ref5_s46	Sl	0.030935
g__Methanothermobacter	Ref5_s47	Sl	0.255903
g__Methanothermobacter	Ref5_s48	Sl	0.933751
g__Methanothermobacter	Ref5_s49	Zy	0
g__Methanothermobacter	Ref5_s4	Hb	0
g__Methanothermobacter	Ref5_s50	HNEC	0
g__Methanothermobacter	Ref5_s51	HNEC	0
g__Methanothermobacter	Ref5_s52	HNEC	0
g__Methanothermobacter	Ref5_s53	HNEC	0
g__Methanothermobacter	Ref5_s54	HNEC	0
g__Methanothermobacter	Ref5_s5	Hb	0
g__Methanothermobacter	Ref5_s6	Hb	0
g__Methanothermobacter	Ref5_s7	Hb	0.023896
g__Methanothermobacter	Ref5_s8	Hb	0
g__Methanothermobacter	Ref5_s9	Hb	0.028867
g__Methanothermobacter	Ref6_s1	Sl	12.5798
g__Methanothermobacter	Ref6_s2	Sl	47.8684
g__Methanothermobacter	Ref6_s3	Sl	13.2307
g__Vreelandella	Ref1_s10	Sl	0
g__Vreelandella	Ref1_s11	Sl	0.395101
g__Vreelandella	Ref1_s12	Sl	0
g__Vreelandella	Ref1_s13	Sl	0
g__Vreelandella	Ref1_s14	Sl	0
g__Vreelandella	Ref1_s15	Sl	0
g__Vreelandella	Ref1_s16	Sl	0
g__Vreelandella	Ref1_s17	Sl	0
g__Vreelandella	Ref1_s18	Sl	0
g__Vreelandella	Ref1_s19	Sl	0
g__Vreelandella	Ref1_s20	Sl	0
g__Vreelandella	Ref1_s21	Sl	0
g__Vreelandella	Ref1_s22	Sl	0
g__Vreelandella	Ref1_s23	Sl	0
g__Vreelandella	Ref1_s24	Sl	0
g__Vreelandella	Ref1_s25	Xj	0
g__Vreelandella	Ref1_s26	Xj	0
g__Vreelandella	Ref1_s27	Xj	0
g__Vreelandella	Ref1_s28	Zy	0
g__Vreelandella	Ref1_s2	Dq	0
g__Vreelandella	Ref1_s3	Dq	0
g__Vreelandella	Ref1_s4	Hb	0
g__Vreelandella	Ref1_s5	Jh	0
g__Vreelandella	Ref1_s6	Js	2.3953
g__Vreelandella	Ref1_s7	Lh	0
g__Vreelandella	Ref1_s8	Lh	0
g__Vreelandella	Ref1_s9	Sl	0
g__Vreelandella	Ref2_s1	Qh	0
g__Vreelandella	Ref2_s2	Sl	0
g__Vreelandella	Ref2_s3	Lh	0
g__Vreelandella	Ref2_s4	Lh	0
g__Vreelandella	Ref2_s5	Lh	0
g__Vreelandella	Ref2_s6	Lh	0
g__Vreelandella	Ref3_s1	Js	0
g__Vreelandella	Ref3_s2	Js	0
g__Vreelandella	Ref3_s3	Js	0
g__Vreelandella	Ref4_s1	Xj	0
g__Vreelandella	Ref4_s2	Xj	0
g__Vreelandella	Ref4_s3	Xj	0
g__Vreelandella	Ref4_s4	Xj	0
g__Vreelandella	Ref4_s6	Xj	0
g__Vreelandella	Ref4_s7	Xj	0
g__Vreelandella	Ref5_s10	Hb	0
g__Vreelandella	Ref5_s11	Hb	0
g__Vreelandella	Ref5_s12	Hb	0
g__Vreelandella	Ref5_s13	Hb	0
g__Vreelandella	Ref5_s14	Hb	0
g__Vreelandella	Ref5_s15	Fy	0
g__Vreelandella	Ref5_s16	Xj	0
g__Vreelandella	Ref5_s17	Xj	0
g__Vreelandella	Ref5_s18	Xj	0
g__Vreelandella	Ref5_s19	Xj	0
g__Vreelandella	Ref5_s1	Hb	0
g__Vreelandella	Ref5_s20	Xj	0
g__Vreelandella	Ref5_s21	Xj	0
g__Vreelandella	Ref5_s22	Xj	0
g__Vreelandella	Ref5_s23	Xj	0
g__Vreelandella	Ref5_s24	Xj	0
g__Vreelandella	Ref5_s25	Xj	0
g__Vreelandella	Ref5_s26	Xj	0
g__Vreelandella	Ref5_s27	Cq	0.211227
g__Vreelandella	Ref5_s28	Cq	0.212662
g__Vreelandella	Ref5_s29	Cq	0
g__Vreelandella	Ref5_s2	Hb	0
g__Vreelandella	Ref5_s30	Cq	0
g__Vreelandella	Ref5_s31	Cq	0
g__Vreelandella	Ref5_s32	Cq	0
g__Vreelandella	Ref5_s33	Cq	31.7164
g__Vreelandella	Ref5_s34	Cq	73.0247
g__Vreelandella	Ref5_s35	Cq	0.94326
g__Vreelandella	Ref5_s36	Bh	0
g__Vreelandella	Ref5_s37	Sl	0
g__Vreelandella	Ref5_s38	Sl	0
g__Vreelandella	Ref5_s39	Sl	0
g__Vreelandella	Ref5_s3	Hb	0
g__Vreelandella	Ref5_s40	Sl	0
g__Vreelandella	Ref5_s41	Sl	0
g__Vreelandella	Ref5_s42	Sl	0
g__Vreelandella	Ref5_s43	Sl	0
g__Vreelandella	Ref5_s44	Sl	0
g__Vreelandella	Ref5_s45	Sl	0
g__Vreelandella	Ref5_s46	Sl	0
g__Vreelandella	Ref5_s47	Sl	0
g__Vreelandella	Ref5_s48	Sl	0
g__Vreelandella	Ref5_s49	Zy	0
g__Vreelandella	Ref5_s4	Hb	0
g__Vreelandella	Ref5_s50	HNEC	0
g__Vreelandella	Ref5_s51	HNEC	0
g__Vreelandella	Ref5_s52	HNEC	0
g__Vreelandella	Ref5_s53	HNEC	0
g__Vreelandella	Ref5_s54	HNEC	0
g__Vreelandella	Ref5_s5	Hb	0
g__Vreelandella	Ref5_s6	Hb	0
g__Vreelandella	Ref5_s7	Hb	0
g__Vreelandella	Ref5_s8	Hb	0
g__Vreelandella	Ref5_s9	Hb	0
g__Vreelandella	Ref6_s1	Sl	0
g__Vreelandella	Ref6_s2	Sl	0
g__Vreelandella	Ref6_s3	Sl	0
g__Immundisolibacter	Ref1_s10	Sl	0.916873
g__Immundisolibacter	Ref1_s11	Sl	0
g__Immundisolibacter	Ref1_s12	Sl	0
g__Immundisolibacter	Ref1_s13	Sl	0.216824
g__Immundisolibacter	Ref1_s14	Sl	0
g__Immundisolibacter	Ref1_s15	Sl	0
g__Immundisolibacter	Ref1_s16	Sl	0
g__Immundisolibacter	Ref1_s17	Sl	0
g__Immundisolibacter	Ref1_s18	Sl	0
g__Immundisolibacter	Ref1_s19	Sl	0
g__Immundisolibacter	Ref1_s20	Sl	0
g__Immundisolibacter	Ref1_s21	Sl	0
g__Immundisolibacter	Ref1_s22	Sl	0
g__Immundisolibacter	Ref1_s23	Sl	0
g__Immundisolibacter	Ref1_s24	Sl	0
g__Immundisolibacter	Ref1_s25	Xj	0
g__Immundisolibacter	Ref1_s26	Xj	0
g__Immundisolibacter	Ref1_s27	Xj	3.25673
g__Immundisolibacter	Ref1_s28	Zy	0
g__Immundisolibacter	Ref1_s2	Dq	0.869879
g__Immundisolibacter	Ref1_s3	Dq	0
g__Immundisolibacter	Ref1_s4	Hb	0
g__Immundisolibacter	Ref1_s5	Jh	0
g__Immundisolibacter	Ref1_s6	Js	0
g__Immundisolibacter	Ref1_s7	Lh	3.6609
g__Immundisolibacter	Ref1_s8	Lh	2.59707
g__Immundisolibacter	Ref1_s9	Sl	0
g__Immundisolibacter	Ref2_s1	Qh	0
g__Immundisolibacter	Ref2_s2	Sl	0
g__Immundisolibacter	Ref2_s3	Lh	0
g__Immundisolibacter	Ref2_s4	Lh	0
g__Immundisolibacter	Ref2_s5	Lh	0
g__Immundisolibacter	Ref2_s6	Lh	0
g__Immundisolibacter	Ref3_s1	Js	0
g__Immundisolibacter	Ref3_s2	Js	0
g__Immundisolibacter	Ref3_s3	Js	0
g__Immundisolibacter	Ref4_s1	Xj	0
g__Immundisolibacter	Ref4_s2	Xj	0
g__Immundisolibacter	Ref4_s3	Xj	0
g__Immundisolibacter	Ref4_s4	Xj	0
g__Immundisolibacter	Ref4_s6	Xj	0
g__Immundisolibacter	Ref4_s7	Xj	0
g__Immundisolibacter	Ref5_s10	Hb	0
g__Immundisolibacter	Ref5_s11	Hb	0.176687
g__Immundisolibacter	Ref5_s12	Hb	0
g__Immundisolibacter	Ref5_s13	Hb	0
g__Immundisolibacter	Ref5_s14	Hb	0
g__Immundisolibacter	Ref5_s15	Fy	0.071006
g__Immundisolibacter	Ref5_s16	Xj	0
g__Immundisolibacter	Ref5_s17	Xj	0
g__Immundisolibacter	Ref5_s18	Xj	0
g__Immundisolibacter	Ref5_s19	Xj	0.127498
g__Immundisolibacter	Ref5_s1	Hb	0
g__Immundisolibacter	Ref5_s20	Xj	0
g__Immundisolibacter	Ref5_s21	Xj	0
g__Immundisolibacter	Ref5_s22	Xj	4.28451
g__Immundisolibacter	Ref5_s23	Xj	0.400017
g__Immundisolibacter	Ref5_s24	Xj	6.3188
g__Immundisolibacter	Ref5_s25	Xj	0
g__Immundisolibacter	Ref5_s26	Xj	0
g__Immundisolibacter	Ref5_s27	Cq	0
g__Immundisolibacter	Ref5_s28	Cq	0
g__Immundisolibacter	Ref5_s29	Cq	0
[truncated: 927 more rows]

## Sheet: Table S6
	Ref1_s17.bin.6	Ref1_s2.bin.34	Ref1_s2.bin.4	Ref1_s2.bin.52	Ref1_s2.bin.55	Ref1_s2.bin.56	Ref1_s2.bin.59	Ref1_s2.bin.60	Ref1_s2.bin.67	Ref1_s21.bin.68	Ref1_s23.bin.133	Ref1_s23.bin.146	Ref1_s23.bin.47	Ref1_s23.bin.69	Ref1_s27.bin.111	Ref1_s27.bin.123	Ref1_s27.bin.125	Ref1_s27.bin.137	Ref1_s27.bin.17	Ref1_s27.bin.40	Ref1_s27.bin.58	Ref1_s27.bin.63	Ref1_s27.bin.65	Ref1_s27.bin.68	Ref1_s27.bin.70	Ref1_s27.bin.72	Ref1_s27.bin.83	Ref1_s27.bin.91	Ref1_s27.bin.97	Ref1_s6.bin.22	Ref1_s6.bin.36	Ref1_s6.bin.69	Ref1_s6.bin.88	Ref5_s11.bin.13	Ref5_s11.bin.28	Ref5_s11.bin.4	Ref5_s11.bin.42	Ref5_s11.bin.56	Ref5_s11.bin.69	Ref5_s11.bin.77	Ref5_s15.bin.2	Ref5_s15.bin.32	Ref5_s19.bin.59	Ref5_s2.bin.13	Ref5_s2.bin.34	Ref5_s2.bin.51	Ref5_s2.bin.69	Ref5_s2.bin.75	Ref5_s2.bin.80
[truncated: 10 more rows]
[truncated: 54 more columns]

[truncated: 5 more sheets: Table S7, Table S8, Table S9, Table S10, Table S11]
